# Supplementary material for: Diverse panicle architecture results from various combinations of Prl5/GA20ox4 and Pbl6/APO1 alleles
Source: Commun Biol. 2020 Jun 11;3:302. doi: 10.1038/s42003-020-1036-8 (PMC7289860; doi:10.1038/s42003-020-1036-8)
Supplement: Supplementary file 3 — Supplemantary Data 1 [file 42003_2020_1036_MOESM3_ESM.xlsx]

## Sheet: Normalized Data
RAP-ID	koshihikari_yp_1	koshihikari_yp_2	koshihikari_yp_3	nil_prl5_yp_1	nil_prl5_yp_2	nil_prl5_yp_3	nil_pbl6_yp_1	nil_pbl6_yp_2	nil_pbl6_yp_3	nil_prl5pbl6_yp_1	nil_prl5pbl6_yp_2	nil_prl5pbl6_yp_3	annotation
Os01t0100100-01	331.544	297.462	411.761	249.43	282.235	223.992	309.059	295.734	285.146	311.917	308.37	345.586	RabGAP/TBC domain containing protein.
Os01t0100200-01	3.01403	2.21161	2.72689	3.79842	4.10225	4.52509	3.44356	5.28096	1.46229	7.11598	0	2.25873	Conserved hypothetical protein.
Os01t0100300-00	1.00468	2.21161	1.81793	1.26614	4.10225	1.50836	3.44356	2.11238	1.46229	4.74399	0	1.12937	Cytochrome P450 domain containing protein.
Os01t0100400-01	361.684	268.711	389.946	225.373	289.619	240.584	327.138	337.981	298.307	330.893	291.772	379.467	Similar to Pectinesterase-like protein.
Os01t0100466-00	90.421	60.8193	101.804	67.1055	56.6111	82.2058	91.2543	85.5515	83.3505	83.0198	88.2304	93.7374	Hypothetical protein.
Os01t0100500-01	331.544	246.595	311.775	232.97	261.724	255.668	231.579	238.699	298.307	277.523	283.036	293.635	Immunoglobulin-like domain containing protein.
Os01t0100600-01	155.725	142.649	184.52	192.453	163.27	138.77	130.855	135.193	150.616	144.692	169.472	166.017	Single-stranded nucleic acid binding R3H domain containing protein.
Os01t0100650-00	48.2245	35.3858	62.7185	54.4441	52.5088	40.7258	39.6009	48.5848	57.0293	45.0679	41.9313	58.7271	Hypothetical gene.
Os01t0100700-01	1790.34	2454.89	1774.3	2287.92	2252.96	2269.33	2478.5	2285.6	2247.54	2024.5	1943.69	1660.17	Similar to 40S ribosomal protein S5-1.
Os01t0100800-01	212.992	243.277	258.146	265.89	238.751	259.439	216.083	222.856	233.966	212.293	229.749	219.097	Protein of unknown function DUF1664 family protein.
Os01t0100900-01	326.52	280.875	309.048	264.623	262.544	248.88	222.97	243.98	225.193	300.057	238.484	275.565	Pyridoxal phosphate-dependent decarboxylase domain containing protein.
Os01t0101150-00	10.0468	9.95225	24.542	5.06456	8.20451	13.5753	8.60889	12.6743	5.84916	17.7899	8.73569	16.9405	Hypothetical conserved gene.
Os01t0101175-00	5.02339	5.52903	9.08964	3.79842	3.2818	6.03346	7.74801	7.39334	2.92458	7.11598	5.24141	11.2937	Non-protein coding transcript.
Os01t0101200-01	89.4163	119.427	72.7171	102.557	100.095	105.585	70.5929	99.282	87.7373	86.5777	83.8626	72.2795	2,3-diketo-5-methylthio-1-phosphopentane phosphatase domain containing protein.
Os01t0101200-02	232.08	249.912	226.332	206.381	233.828	214.942	200.587	251.374	212.032	215.851	239.358	216.838	2,3-diketo-5-methylthio-1-phosphopentane phosphatase domain containing protein.
Os01t0101300-01	350.632	310.731	293.595	249.43	307.669	252.651	316.807	361.218	298.307	311.917	361.657	335.422	Similar to MRNA, partial cds, clone: RAFL22-26-L17. (Fragment).
Os01t0101600-01	1032.81	789.545	1066.21	736.894	836.86	683.289	920.291	1053.02	891.996	844.43	1013.34	1011.91	Immunoglobulin-like fold domain containing protein.
Os01t0101600-02	1121.22	849.259	1138.93	806.532	915.623	760.97	1029.62	1149.14	970.96	927.449	1098.95	1088.71	Immunoglobulin-like fold domain containing protein.
Os01t0101600-03	719.349	575.019	750.804	563.433	650.617	504.548	697.32	812.211	674.115	632.136	737.292	699.078	Hypothetical conserved gene.
Os01t0101700-00	147.688	164.765	139.072	177.26	148.502	172.708	172.178	163.71	168.163	171.969	159.863	137.783	Similar to chaperone protein dnaJ 20.
Os01t0101800-01	446.077	446.746	538.107	282.349	452.068	294.885	536.334	615.76	561.519	608.416	583.544	621.152	Conserved hypothetical protein.
Os01t0101850-00	249.16	214.526	310.866	163.332	242.853	143.295	276.346	343.262	302.694	339.195	314.485	363.656	Hypothetical protein.
Os01t0101900-00	0	1.10581	0	1.26614	0	0	0.860889	2.11238	0	1.186	2.62071	0	Similar to OSIGBa0075F02.3 protein.
Os01t0102000-01	78.3648	64.1367	87.2606	62.0409	92.7109	76.9266	140.325	124.631	83.3505	113.856	122.3	81.3144	Phosphoesterase family protein.
Os01t0102300-01	8.03742	8.84645	6.36275	16.4598	13.9477	13.5753	8.60889	8.44953	1.46229	3.55799	11.3564	7.90557	Similar to thylakoid lumenal 17.9 kDa protein, chloroplast.
Os01t0102400-01	1.00468	0	0	0	0	0	0	0	0	0	0	0	Histone-fold domain containing protein.
Os01t0102500-01	274.277	351.646	372.675	320.334	374.126	284.327	490.707	482.68	526.424	470.841	551.222	474.334	Conserved hypothetical protein.
Os01t0102600-01	136.636	140.437	129.073	116.485	146.04	128.211	111.055	147.867	122.832	124.53	151.127	112.937	Shikimate kinase domain containing protein.
Os01t0102600-02	60.2806	72.9832	62.7185	49.3795	54.9702	46.7593	37.8791	46.4724	54.1047	53.3698	56.782	45.1747	Similar to shikimate kinase family protein.
Os01t0102700-01	1034.82	1141.19	1124.39	1033.17	1119.09	1093.56	1226.77	1304.4	1430.12	1232.25	1237.85	1145.18	Translocon-associated beta family protein.
Os01t0102800-01	145.678	147.072	167.249	79.7669	118.965	104.077	92.9761	115.125	118.445	143.506	137.15	177.311	Similar to chromatin remodeling complex subunit.
Os01t0102850-00	16.0748	7.74064	8.18068	21.5244	6.56361	14.3295	10.3307	6.33715	5.84916	9.48797	4.36784	11.2937	Similar to nitrilase 2.
Os01t0102900-01	650.026	1538.18	1225.28	3522.4	1593.32	2780.67	117.081	248.205	71.6522	321.405	152.875	250.719	Light regulated Lir1 family protein.
Os01t0103000-01	994.631	1200.91	1031.67	1121.8	1280.72	1186.33	1146.7	1220.96	1092.33	993.865	1111.18	968.997	Snf7 family protein.
Os01t0103050-01	146.683	150.39	157.251	141.808	169.013	142.54	161.847	164.766	141.842	135.204	139.771	140.041	Non-protein coding transcript.
Os01t0103075-00	53.2479	44.2322	32.7227	32.9197	62.3543	56.5637	46.488	47.5286	36.5572	46.2539	57.6555	35.0104	Hypothetical protein.
Os01t0103100-01	57.2666	50.8671	39.0855	37.9842	71.3792	68.6306	50.7925	49.641	40.9441	60.4858	66.3912	41.7866	TGF-beta receptor, type I/II extracellular region family protein.
Os01t0103100-02	56.2619	50.8671	39.0855	36.7181	72.1997	64.8597	50.7925	49.641	40.9441	60.4858	66.3912	40.6572	Similar to predicted protein.
Os01t0103600-01	329.534	332.848	300.867	317.801	297.824	355.22	283.233	286.228	343.638	339.195	298.761	315.093	Similar to sterol-8,7-isomerase.
Os01t0103600-02	616.872	636.944	607.188	640.667	616.158	667.451	654.276	603.086	706.286	661.786	638.579	574.848	Emopamil-binding family protein.
Os01t0103650-00	39.1824	48.6555	28.1779	36.7181	32.818	41.48	30.992	27.461	39.4818	43.8819	24.4599	30.4929	Hypothetical gene.
Os01t0103700-01	165.772	142.649	143.616	145.606	106.659	133.49	105.889	118.293	109.672	134.018	114.438	168.276	Conserved hypothetical protein.
Os01t0103800-01	1427.65	1292.69	1532.51	1396.55	1576.09	1374.12	1567.68	1601.19	1554.41	1589.24	1557.57	1593.54	Conserved hypothetical protein.
Os01t0103900-01	33.1544	48.6555	55.4468	26.589	41.0225	29.4131	37.0182	21.1238	14.6229	24.9059	20.0921	45.1747	Polynucleotidyl transferase, Ribonuclease H fold domain containing protein.
Os01t0104000-01	1221.69	1338.03	1247.1	1254.75	1275.8	1311.52	1427.35	1416.35	1354.08	1327.13	1429.16	1328.14	C-type lectin domain containing protein.
Os01t0104000-02	1208.63	1332.5	1245.28	1250.95	1260.21	1297.95	1410.14	1410.02	1345.31	1310.53	1410.81	1313.45	Similar to predicted protein.
Os01t0104100-01	879.093	749.736	823.522	730.563	832.757	798.679	738.643	914.662	802.797	821.896	866.58	796.203	Similar to protein binding / zinc ion binding.
Os01t0104100-02	860.004	730.938	805.342	716.636	813.887	771.528	722.286	893.538	782.325	804.106	850.856	781.522	Similar to protein binding / zinc ion binding.
Os01t0104200-00	0	0	0	0	0	0	0	1.05619	0	0	0	0	No apical meristem (NAM) protein domain containing protein.
Os01t0104350-00	45.2105	89.5703	56.3558	124.082	100.095	128.965	77.4801	64.4277	74.5767	81.8338	76.0005	47.4334	Non-protein coding transcript.
Os01t0104400-01	325.515	402.513	389.946	445.682	531.652	485.693	535.473	439.376	426.988	453.051	420.187	361.397	Ricin B-related lectin domain containing protein.
Os01t0104400-02	331.544	414.677	399.944	455.811	551.343	494.743	544.943	452.05	438.687	460.167	427.175	372.691	Ricin B-related lectin domain containing protein.
Os01t0104400-03	319.487	399.196	384.492	439.351	514.423	475.135	526.864	431.982	424.064	440.005	410.577	355.75	Ricin B-related lectin domain containing protein.
Os01t0104500-01	1.00468	1.10581	0	0	0	0	0	1.05619	0	0	0	0	No apical meristem (NAM) protein domain containing protein.
Os01t0104600-01	252.174	220.055	238.149	200.05	231.367	211.925	270.319	249.261	229.579	300.057	242.852	289.118	Similar to Light-mediated development protein DET1 (Deetiolated1 homolog) (tDET1) (High pigmentation protein 2) (Protein dark green).
Os01t0104600-02	251.169	217.844	237.24	200.05	228.906	210.417	269.458	249.261	229.579	298.871	241.105	285.73	Similar to Light-mediated development protein DET1 (Deetiolated1 homolog) (tDET1) (High pigmentation protein 2) (Protein dark green).
Os01t0104800-01	814.793	745.313	991.68	762.217	858.191	699.127	806.653	971.696	935.865	796.99	868.327	994.972	Sas10/Utp3 family protein.
Os01t0104800-02	598.788	566.173	754.44	560.9	655.54	553.57	621.562	742.503	675.578	577.58	643.82	743.123	Hypothetical conserved gene.
Os01t0104900-01	665.096	640.262	653.545	853.379	694.101	794.908	764.47	623.153	605.388	634.508	653.429	560.166	Transferase family protein.
Os01t0104900-02	412.922	411.36	417.215	545.707	427.455	530.944	511.368	395.016	352.412	389.007	443.773	336.551	Hypothetical conserved gene.
Os01t0105300-01	6.02806	2.21161	0.908964	0	2.46135	1.50836	1.72178	1.05619	1.46229	3.55799	3.49428	1.12937	Similar to HAT family dimerisation domain containing protein, expressed.
Os01t0105400-01	270.258	187.987	341.771	240.567	200.19	226.255	137.742	132.024	144.767	203.991	134.53	295.894	Similar to Kinesin heavy chain.
Os01t0105700-01	88.4116	92.8877	102.713	59.5086	65.6361	67.8764	115.359	116.181	143.304	93.6937	112.69	80.185	Basic helix-loop-helix dimerisation region bHLH domain containing protein.
Os01t0105800-01	68.3181	80.7238	69.9902	72.17	59.8929	76.1724	68.0103	81.3268	99.4357	78.2758	77.7476	48.5628	Similar to Iron sulfur assembly protein 1.
Os01t0105900-01	2314.78	2227.09	2269.68	2295.51	2134.81	2009.9	2537.9	2430.3	2656.98	2150.21	2375.23	2122.08	Carbohydrate/purine kinase domain containing protein.
Os01t0106200-01	773.602	820.508	727.171	649.53	787.633	707.423	854.863	893.538	856.901	798.176	695.361	661.809	Similar to RER1A protein (AtRER1A).
Os01t0106300-01	6.02806	6.63484	9.99861	5.06456	4.9227	11.3127	10.3307	8.44953	4.38687	8.30198	6.11498	2.25873	Similar to Isoflavone reductase homolog IRL (EC 1.3.1.-).
Os01t0106400-01	26.1216	22.1161	11.8165	2.53228	7.38406	12.8211	20.6613	24.2924	19.0098	14.232	16.5978	9.03493	Similar to Isoflavone reductase homolog IRL (EC 1.3.1.-).
Os01t0106500-01	512.385	753.054	600.825	909.089	837.68	1040.77	780.827	760.458	903.695	646.368	656.05	608.729	Conserved hypothetical protein.
Os01t0106600-01	9.0421	11.0581	5.45378	10.1291	14.7681	12.0669	7.74801	11.6181	17.5475	10.674	10.4828	3.3881	Similar to Chitin-binding lectin 1 precursor (PL-I).
Os01t0106700-00	241.123	175.823	304.503	187.389	146.861	144.803	126.551	139.417	160.852	170.783	174.714	241.684	Hypothetical conserved gene.
Os01t0106750-00	22.1029	28.751	27.2689	27.8551	19.6908	25.6422	15.496	17.9553	17.5475	22.5339	7.86212	18.0699	Non-protein coding transcript.
Os01t0106800-01	1639.63	2078.92	1539.79	2246.13	2015.85	2304.78	1861.24	1660.33	1931.68	1811.02	1829.25	1453.49	Similar to RING-box protein 1A (Regulator of cullins 1a) (dRbx1).
Os01t0106900-01	422.969	405.831	436.303	396.302	438.941	408.013	383.957	442.544	375.808	406.797	424.554	464.17	Similar to 1-deoxy-D-xylulose 5-phosphate reductoisomerase (Fragment).
Os01t0106900-02	409.908	399.196	415.397	392.504	420.071	396.7	368.461	418.252	362.648	390.193	413.198	451.747	Similar to 1-deoxy-D-xylulose 5-phosphate reductoisomerase (Fragment).
Os01t0107000-01	297.384	324.001	305.412	320.334	285.517	295.639	281.511	299.958	296.845	277.523	317.979	316.223	Similar to peroxin Pex14.
Os01t0107000-02	308.436	330.636	302.685	319.068	295.362	307.706	285.815	306.296	293.92	288.197	344.186	325.258	Peroxisome membrane anchor protein Pex14p, N-terminal domain containing protein.
Os01t0107400-01	119.557	85.1471	106.349	98.759	107.479	92.7644	136.881	104.563	133.068	109.112	91.7247	100.514	Conserved hypothetical protein.
Os01t0107700-01	197.921	218.95	205.426	149.405	178.858	176.479	203.17	219.688	223.73	220.595	215.771	216.838	Similar to LIMONENE cyclase like protein.
Os01t0107750-00	131.613	159.236	137.254	106.356	110.761	125.948	129.133	142.586	134.531	155.366	139.771	140.041	Hypothetical protein.
Os01t0107900-01	413.927	399.196	450.846	449.48	399.559	482.677	331.442	353.824	310.005	391.379	368.646	487.886	Protein of unknown function DUF3506 domain containing protein.
Os01t0107900-02	247.151	255.441	278.143	307.672	251.058	311.477	208.335	216.519	184.248	231.269	207.909	285.73	Protein of unknown function DUF3506 domain containing protein.
Os01t0108000-01	346.614	289.721	365.404	249.43	311.771	238.322	334.886	383.398	331.94	352.241	364.278	391.89	Conserved hypothetical protein.
Os01t0108200-01	417.946	306.308	442.666	234.236	353.614	279.047	325.416	396.072	383.12	385.449	407.957	454.005	Similar to Prolyl endopeptidase (EC 3.4.21.26) (Post-proline cleaving enzyme) (PE).
Os01t0108400-00	0	0	0	0	0	0	0	1.05619	0	1.186	0.873569	0	Helix-loop-helix DNA-binding domain containing protein.
Os01t0108500-00	0	0	0.908964	0	0	0	0	0	0	0	0	0	Protein of unknown function DUF3778 domain containing protein.
Os01t0108600-01	546.544	571.702	539.925	583.691	581.7	521.894	655.998	658.007	709.21	604.858	642.073	553.39	Basic helix-loop-helix dimerisation region bHLH domain containing protein.
Os01t0108600-02	572.666	614.828	588.1	641.933	619.44	554.324	709.373	718.21	747.23	648.74	665.659	594.047	Hypothetical conserved gene.
Os01t0108700-01	4.01871	0	0	0	0	0	0.860889	0	0	0	0	0	Hypothetical protein.
Os01t0108800-01	1155.38	1185.42	1124.39	1015.45	1187.19	1048.31	1263.79	1220.96	1226.86	1197.86	1341.8	1240.04	Protein of unknown function DUF936, plant family protein.
Os01t0109000-01	52.2432	79.618	59.9916	74.7023	44.3043	88.2393	55.0969	41.1915	40.9441	72.3458	70.7591	71.1501	Similar to Late embryogenesis abundant protein, group 3.
Os01t0109201-01	394.838	443.428	479.933	408.964	414.328	433.655	532.891	566.119	580.529	582.324	580.05	583.883	Hypothetical gene.
Os01t0109300-01	393.834	440.111	476.297	405.165	406.123	429.13	528.586	558.725	558.594	572.836	575.682	573.718	Similar to predicted protein.
Os01t0109366-00	0	0	0	0	0.820451	0	0.860889	0	0	0	0	0	Hypothetical conserved gene.
Os01t0109432-00	15.0702	14.3755	15.4524	24.0567	22.1522	24.888	13.7742	27.461	23.3966	20.1619	13.1035	12.423	Hypothetical gene.
Os01t0109500-01	15.0702	21.0103	17.2703	15.1937	18.0499	16.592	18.9396	25.3486	16.0852	16.604	8.73569	10.1643	Conserved hypothetical protein.
Os01t0109700-01	1868.7	1168.84	1917.01	893.895	1158.48	946.499	1290.47	1609.64	1349.69	1476.57	1534.86	1862.33	Similar to Paired amphipathic helix repeat-containing protein / transcription regulator-related.
Os01t0109750-01	253.179	332.848	267.235	362.116	290.44	358.236	266.015	246.093	209.107	249.059	284.783	243.943	Paired amphipathic helix domain containing protein.
Os01t0110200-01	8.03742	6.63484	9.99861	1.26614	7.38406	3.77091	11.1916	4.22477	7.31144	5.92998	10.4828	7.90557	Conserved hypothetical protein.
Os01t0110400-01	179.837	203.468	208.153	192.453	172.295	214.942	147.212	161.597	152.078	166.04	158.116	167.146	Similar to Acetyl-CoA C-acetyltransferase.
Os01t0110500-01	677.153	571.702	748.986	429.222	606.313	464.576	624.145	720.323	622.935	719.9	632.464	746.511	Protein kinase, core domain containing protein.
Os01t0110600-00	327.525	295.25	385.401	230.438	292.901	253.405	320.251	344.319	331.94	335.637	322.347	329.775	Hypothetical protein.
Os01t0110700-01	206.964	178.035	197.245	130.413	195.267	123.686	209.196	279.891	212.032	218.223	215.771	289.118	Similar to Phosphoenolpyruvate carboxylase (EC 4.1.1.31).
Os01t0110700-02	171.8	152.601	158.16	103.824	164.09	100.306	167.873	226.025	165.239	173.155	177.334	234.908	Similar to Phosphoenolpyruvate carboxylase.
Os01t0110800-01	827.854	812.767	867.152	764.749	945.98	856.751	1240.54	1196.67	1022.14	1135	1137.39	1092.1	Leucine-rich repeat, plant specific containing protein.
Os01t0111000-00	0	1.10581	0	0	0.820451	0	0	0	0	0	0	0	Pectinesterase inhibitor domain containing protein.
Os01t0111100-01	50.2339	74.089	62.7185	117.751	76.3019	101.815	49.9316	32.7419	26.3212	41.5099	54.1613	49.6921	Cyclophilin-like domain containing protein.
Os01t0111200-01	3077.33	2674.94	2910.5	2651.3	2891.27	2681.87	2661.01	2720.75	2861.7	2656.63	2735.14	2762.43	Like-Sm ribonucleoprotein (LSM)-related domain domain containing protein.
Os01t0111300-01	6.02806	4.42322	9.08964	1.26614	2.46135	3.77091	1.72178	7.39334	4.38687	8.30198	2.62071	7.90557	Conserved hypothetical protein.
Os01t0111400-01	375.749	414.677	389.037	436.819	406.944	454.018	532.03	482.68	520.575	415.099	551.222	473.205	Zinc finger, BED-type predicted domain containing protein.
Os01t0111400-02	357.665	406.937	373.584	430.488	397.919	441.197	512.229	479.511	504.49	404.425	531.13	449.488	Similar to transposon protein.
Os01t0111700-01	3.01403	2.21161	0.908964	0	0.820451	0.754182	0.860889	1.05619	0	0	2.62071	4.51747	Conserved hypothetical protein.
Os01t0111800-01	20.0935	28.751	15.4524	22.7905	34.4589	30.1673	24.1049	23.2362	17.5475	22.5339	30.5749	27.1048	Conserved hypothetical protein.
Os01t0111800-02	20.0935	27.6451	14.5434	21.5244	35.2794	30.1673	24.1049	23.2362	14.6229	18.9759	31.4485	25.9754	Conserved hypothetical protein.
Os01t0111900-01	91.4256	116.11	101.804	102.557	114.043	127.457	134.299	99.282	112.596	134.018	109.196	91.4787	Glutelin family protein.
Os01t0112000-01	9.0421	8.84645	9.99861	5.06456	8.20451	5.27927	9.46978	7.39334	13.1606	15.418	14.8507	5.64683	Conserved hypothetical protein.
Os01t0112050-01	4.01871	6.63484	5.45378	2.53228	3.2818	1.50836	1.72178	4.22477	4.38687	2.37199	3.49428	3.3881	Non-protein coding transcript.
Os01t0112100-01	215.001	269.817	261.782	243.099	259.262	198.35	336.608	355.937	383.12	319.033	339.818	257.496	Conserved hypothetical protein.
Os01t0112201-01	132.617	162.553	150.888	139.275	164.09	120.669	202.309	224.969	226.655	201.619	242.852	175.052	Hypothetical protein.
Os01t0112300-01	724.372	923.348	826.248	961.001	933.673	1132.03	955.587	966.416	992.894	939.309	908.512	854.931	Hypothetical conserved gene.
Os01t0112400-01	0	0	0	0	0	0	0.860889	0	0	0	0	0	Major intrinsic protein family protein.
Os01t0112500-01	230.071	249.912	190.882	274.753	233.828	342.399	241.049	226.025	185.711	198.061	202.668	180.699	Similar to Plakoglobin/armadillo/beta-catenin-like protein (Fragment).
Os01t0112500-02	166.776	187.987	142.707	220.309	145.22	245.109	173.9	162.654	119.908	130.46	142.392	128.748	Similar to Plakoglobin/armadillo/beta-catenin-like protein (Fragment).
Os01t0112600-01	0	0	0	0	0.820451	0	0.860889	2.11238	0	0	0	0	Conserved hypothetical protein.
Os01t0113000-00	88.4116	84.0412	105.44	88.6299	65.6361	77.6808	52.5143	59.1467	71.6522	58.1138	44.552	72.2795	Hypothetical conserved gene.
Os01t0113200-01	12.0561	16.5871	20.9062	15.1937	27.8953	24.888	14.6351	7.39334	21.9343	16.604	17.4714	27.1048	Similar to Receptor serine/threonine kinase.
Os01t0113300-01	51.2385	57.5019	49.993	68.3716	30.3567	58.072	33.5747	29.5734	33.6326	40.3239	34.9428	49.6921	Similar to ARK protein (Fragment).
Os01t0113325-00	46.2152	46.4438	35.4496	55.7102	21.3317	48.2677	26.6876	22.18	26.3212	26.0919	32.322	41.7866	Hypothetical protein.
Os01t0113350-00	0	1.10581	0.908964	1.26614	1.6409	0.754182	0.860889	2.11238	0	2.37199	0	1.12937	Hypothetical conserved gene.
Os01t0113400-01	149.697	180.246	177.248	186.123	165.731	174.216	138.603	162.654	141.842	139.948	193.059	224.744	Similar to Receptor-like kinase.
Os01t0113400-02	101.472	122.744	111.803	121.55	95.9927	101.06	91.2543	106.675	84.8128	87.7637	110.07	124.23	Similar to Receptor-like kinase.
Os01t0113450-00	113.529	130.485	119.983	129.146	114.863	128.211	104.168	118.293	103.823	100.81	135.403	159.241	Hypothetical protein.
Os01t0113500-01	2.00935	4.42322	3.63586	0	1.6409	1.50836	1.72178	1.05619	4.38687	7.11598	5.24141	3.3881	Similar to Receptor-like kinase.
Os01t0113600-01	160.748	227.796	147.252	317.801	200.19	270.751	180.787	164.766	219.343	189.759	155.495	176.181	Hypothetical protein.
Os01t0113600-02	170.795	224.479	156.342	291.212	192.806	251.143	160.986	161.597	198.871	175.527	141.518	188.604	Hypothetical protein.
Os01t0113650-00	50.2339	59.7135	50.902	79.7669	66.4565	81.4517	43.0445	60.2029	40.9441	61.6718	44.552	72.2795	Hypothetical conserved gene.
Os01t0113700-00	53.2479	60.8193	55.4468	43.0488	41.0225	46.7593	31.8529	39.0791	38.0195	43.8819	45.4256	68.8914	Similar to Receptor-like kinase.
Os01t0113750-00	43.2011	54.1845	52.7199	35.4519	35.2794	41.48	23.244	30.6296	33.6326	37.9519	39.3106	59.8564	Non-protein coding transcript.
Os01t0113800-01	16.0748	15.4813	27.2689	17.726	18.8704	21.8713	13.7742	21.1238	11.6983	11.86	20.0921	33.881	Protein kinase, core domain containing protein.
Os01t0114000-00	1.00468	0	0	2.53228	1.6409	2.26255	0.860889	2.11238	1.46229	0	0.873569	0	Similar to H0315A08.1 protein.
Os01t0114100-01	99.4631	100.628	145.434	86.0976	87.7882	87.4851	84.3672	70.7649	84.8128	101.996	69.0119	124.23	Similar to Protein kinase RLK17.
Os01t0114150-00	82.3835	80.7238	123.619	74.7023	70.5588	70.1389	63.7058	59.1467	61.4161	85.3917	58.5291	105.031	Non-protein coding transcript.
Os01t0114200-01	36.1684	39.809	42.7213	22.7905	32.818	42.9884	29.2702	30.6296	40.9441	29.6499	13.9771	31.6223	Conserved hypothetical protein.
Os01t0114300-01	76.3555	70.7716	88.1695	59.5086	56.6111	74.664	58.5405	59.1467	80.4259	59.2998	67.2648	85.8319	Similar to Receptor-like protein kinase (Fragment).
Os01t0114400-00	0	0	0	0	0	0	0.860889	0	0	0	0	0	Similar to Receptor-like kinase.
Os01t0114402-00	0	0	0	0	0	0	0.860889	0	0	0	0	0	Hypothetical protein.
Os01t0114550-01	16.0748	15.4813	11.8165	3.79842	9.02496	12.0669	7.74801	9.50573	4.38687	3.55799	6.98855	15.8111	Non-protein coding transcript.
Os01t0114600-00	4.01871	3.31742	6.36275	3.79842	4.10225	6.03346	0.860889	2.11238	0	1.186	0.873569	3.3881	Similar to Receptor-like protein kinase.
Os01t0114650-00	4.01871	2.21161	6.36275	3.79842	3.2818	6.03346	0.860889	2.11238	0	1.186	0.873569	3.3881	Non-protein coding transcript.
Os01t0114700-00	0	2.21161	3.63586	0	1.6409	0.754182	0	0	0	0	0	0	Similar to Receptor-like kinase.
Os01t0114800-01	48.2245	45.338	70.8992	10.1291	33.6385	44.4967	4.30445	6.33715	4.38687	4.74399	3.49428	5.64683	Similar to H0215A08.3 protein.
Os01t0114900-00	2.00935	9.95225	4.54482	0	0.820451	5.27927	0.860889	0	0	1.186	0	3.3881	Similar to LRK14.
Os01t0115100-01	8.03742	7.74064	7.27171	7.59685	5.74315	7.54182	1.72178	2.11238	10.236	8.30198	6.11498	9.03493	Hypothetical conserved gene.
Os01t0115200-00	2.00935	2.21161	0.908964	1.26614	1.6409	0.754182	1.72178	3.16858	0	0	0	3.3881	Similar to OSIGBa0140C02.7 protein.
Os01t0115300-01	6.02806	8.84645	1.81793	3.79842	4.10225	2.26255	5.16534	6.33715	1.46229	1.186	0.873569	4.51747	Hypothetical gene.
Os01t0115600-01	1.00468	4.42322	5.45378	2.53228	0.820451	1.50836	0.860889	4.22477	1.46229	2.37199	1.74714	9.03493	Similar to LRK14.
Os01t0115700-00	0	0	0	0	0.820451	0.754182	0.860889	0	0	2.37199	2.62071	3.3881	Similar to Receptor-like kinase.
Os01t0115725-00	0	0	0	0	0.820451	0.754182	0.860889	0	1.46229	2.37199	2.62071	3.3881	Hypothetical protein.
Os01t0115750-00	4.01871	5.52903	8.18068	6.3307	4.10225	4.52509	0.860889	0	1.46229	3.55799	0	5.64683	Similar to Receptor-like protein kinase.
Os01t0115752-00	4.01871	5.52903	8.18068	6.3307	4.10225	4.52509	0.860889	0	1.46229	3.55799	0	5.64683	Non-protein coding transcript.
Os01t0115800-01	11.0515	18.7987	13.6345	2.53228	7.38406	9.80437	11.1916	6.33715	21.9343	5.92998	1.74714	12.423	Similar to Receptor-like kinase.
Os01t0115900-00	41.1918	45.338	62.7185	41.7826	34.4589	55.8095	27.5485	34.8543	43.8687	41.5099	39.3106	47.4334	Similar to Receptor-like protein kinase.
Os01t0115950-00	10.0468	16.5871	8.18068	1.26614	7.38406	9.05019	5.16534	5.28096	13.1606	5.92998	0.873569	11.2937	Hypothetical protein.
Os01t0116000-00	0	0	0.908964	0	0.820451	0	0	0	0	0	0	0	Similar to Receptor-like protein kinase.
Os01t0116100-01	22.1029	18.7987	39.0855	20.2583	18.0499	27.1506	11.1916	12.6743	7.31144	20.1619	14.8507	15.8111	Conserved hypothetical protein.
Os01t0116101-00	0	0	0.908964	0	0.820451	0	0	0	0	0	0	0	Hypothetical protein.
Os01t0116200-01	0	0	0.908964	0	0	0	0.860889	0	1.46229	0	0	0	Protein kinase, core domain containing protein.
Os01t0116300-01	21.0982	12.1639	15.4524	20.2583	11.4863	7.54182	9.46978	9.50573	13.1606	18.9759	5.24141	13.5524	Similar to Receptor-like kinase.
Os01t0116400-01	1.00468	2.21161	2.72689	11.3953	3.2818	6.78764	2.58267	3.16858	0	10.674	5.24141	6.7762	Protein kinase, core domain containing protein.
Os01t0116600-01	1030.8	1112.44	1286.18	1309.19	1285.65	1214.23	1277.56	1406.85	1169.83	1270.2	1202.03	1313.45	Protein synthesis factor, GTP-binding domain containing protein.
Os01t0116600-02	778.625	875.798	974.41	1010.38	983.72	921.611	996.049	1081.54	872.987	958.285	883.178	979.161	Similar to predicted protein.
Os01t0116650-00	1.00468	1.10581	1.81793	10.1291	2.46135	3.77091	2.58267	3.16858	0	8.30198	2.62071	6.7762	Hypothetical protein.
Os01t0116800-00	0	1.10581	0	0	0	0.754182	0	0	0	1.186	0	0	Similar to Receptor-like kinase.
Os01t0116900-00	3.01403	5.52903	4.54482	2.53228	1.6409	4.52509	3.44356	1.05619	1.46229	5.92998	5.24141	4.51747	Protein kinase, catalytic domain domain containing protein.
Os01t0116901-00	0	1.10581	0	0	0	0.754182	0	0	0	1.186	0	1.12937	Hypothetical protein.
Os01t0117000-00	5.02339	6.63484	6.36275	6.3307	9.02496	12.8211	5.16534	2.11238	4.38687	3.55799	8.73569	5.64683	Similar to Receptor-like kinase ARK1AS.
Os01t0117025-00	6.02806	4.42322	4.54482	2.53228	8.20451	8.296	3.44356	3.16858	1.46229	2.37199	5.24141	4.51747	Hypothetical protein.
Os01t0117050-01	16.0748	23.2219	12.7255	25.3228	23.7931	21.8713	18.9396	12.6743	14.6229	22.5339	18.3449	19.1992	Non-protein coding transcript.
Os01t0117100-00	11.0515	14.3755	16.3614	16.4598	9.02496	12.8211	16.3569	9.50573	7.31144	9.48797	11.3564	22.5873	Similar to Receptor kinase LRK10.
Os01t0117300-00	1.00468	1.10581	3.63586	3.79842	2.46135	2.26255	2.58267	2.11238	1.46229	3.55799	0.873569	5.64683	Similar to Receptor kinase LRK10.
Os01t0117400-00	8.03742	14.3755	14.5434	3.79842	13.1272	21.1171	14.6351	3.16858	8.77373	14.232	25.3335	19.1992	Similar to Receptor-like kinase.
Os01t0117450-00	23.1076	32.0684	29.9958	20.2583	22.9726	40.7258	26.6876	23.2362	19.0098	43.8819	39.3106	39.5278	Hypothetical protein.
Os01t0117500-00	4.01871	15.4813	9.08964	5.06456	3.2818	3.77091	4.30445	3.16858	2.92458	5.92998	6.11498	12.423	Similar to Receptor kinase LRK10.
Os01t0117600-01	35.1637	43.1264	53.6289	48.1134	52.5088	69.3848	51.6534	40.1353	38.0195	54.5558	63.7705	56.4683	Protein kinase, catalytic domain domain containing protein.
Os01t0117650-00	26.1216	38.7032	42.7213	32.9197	36.0998	46.7593	36.1574	29.5734	27.7835	43.8819	46.2991	46.304	Hypothetical protein.
Os01t0117700-00	9.0421	25.4335	24.542	17.726	14.7681	22.6255	16.3569	11.6181	10.236	13.046	15.7242	24.8461	Similar to LRK14.
Os01t0117900-01	27.1263	27.6451	30.9048	20.2583	23.7931	18.8546	29.2702	38.0229	17.5475	18.9759	24.4599	22.5873	Similar to nodulin-like protein.
Os01t0117900-02	49.2292	49.7613	48.1751	37.9842	45.9452	39.9717	47.3489	52.8096	29.2458	33.2079	36.6899	40.6572	Similar to Nodulin-like protein 5NG4.
Os01t0117900-03	40.1871	42.0206	43.6303	39.2504	45.1248	36.9549	41.3227	40.1353	26.3212	32.0219	34.9428	39.5278	Similar to nodulin-like protein.
Os01t0118000-01	1737.09	1826.79	1700.67	1553.55	1864.06	1475.93	2029.12	2259.19	1979.94	1867.94	2122.77	1869.1	Similar to Fructose-bisphosphate aldolase (EC 4.1.2.13) (Fragment).
Os01t0118033-00	334.558	307.414	295.413	279.817	341.307	276.031	369.322	387.622	314.392	302.429	359.91	317.352	Non-protein coding transcript.
Os01t0118066-01	120.561	60.8193	148.161	46.8472	63.9952	70.8931	106.75	118.293	86.275	120.972	123.173	156.982	Non-protein coding transcript.
Os01t0118100-01	975.542	654.637	1007.13	572.296	686.717	508.319	827.315	936.842	893.459	887.125	928.604	1049.18	Similar to Fructose-bisphosphate aldolase.
Os01t0118300-01	88.4116	53.0787	97.2592	62.0409	77.9428	66.368	52.5143	55.9782	76.039	43.8819	78.6212	79.0557	Similar to Phosphatidyl serine synthase.
Os01t0118350-00	15.0702	7.74064	18.1793	12.6614	17.2295	18.1004	14.6351	14.7867	23.3966	3.55799	14.8507	20.3286	Non-protein coding transcript.
Os01t0118400-01	26.1216	11.0581	19.9972	12.6614	15.5886	13.5753	18.9396	25.3486	14.6229	29.6499	21.8392	18.0699	Similar to HGA6.
Os01t0118600-00	193.903	189.093	156.342	172.195	173.936	164.412	218.666	204.901	225.193	207.549	233.243	229.261	Similar to Hga5 protein.
Os01t0118700-01	68.3181	50.8671	46.3572	49.3795	70.5588	52.7927	92.1152	71.821	51.1801	74.7178	60.2762	65.5033	Similar to HGA4.
Os01t0119000-01	12.0561	9.95225	18.1793	16.4598	19.6908	14.3295	19.8005	22.18	7.31144	14.232	13.1035	12.423	Glycosyltransferase AER61, uncharacterized domain containing protein.
Os01t0119000-02	12.0561	9.95225	18.1793	16.4598	18.0499	14.3295	18.9396	22.18	7.31144	11.86	12.23	12.423	Glycosyltransferase AER61, uncharacterized domain containing protein.
Os01t0119050-01	81.3789	76.3006	72.7171	73.4362	96.8132	76.1724	80.9236	92.9449	108.209	69.9738	84.7362	89.22	Non-protein coding transcript.
Os01t0119100-00	1154.37	1060.47	1029.86	934.412	1074.79	830.354	1302.53	1180.82	1124.5	1049.61	1250.95	1264.89	Similar to Glycosyltransferase.
Os01t0119500-01	542.526	551.797	600.825	638.135	648.976	560.357	794.601	674.907	761.853	639.252	661.292	679.879	Protein of unknown function DUF1618 domain containing protein.
Os01t0119800-01	134.627	162.553	110.894	158.268	118.965	125.194	122.246	108.788	130.144	117.414	89.104	109.549	Non-protein coding transcript.
Os01t0120300-00	378.763	406.937	525.381	389.971	294.542	334.103	193.7	207.014	207.645	252.617	216.645	414.478	Similar to EMB2369 (EMBRYO DEFECTIVE 2369); ATP binding / aminoacyl-tRNA ligase/ leucine-tRNA ligase/ nucleotide binding.
Os01t0120400-01	287.338	311.837	232.695	307.672	343.769	322.036	365.017	371.78	359.723	346.311	318.853	307.188	Alanyl-tRNA synthetase, class IIc family protein.
Os01t0120400-02	281.31	307.414	228.15	300.075	341.307	316.002	359.852	364.386	346.562	333.265	317.105	291.377	Alanyl-tRNA synthetase, class IIc family protein.
Os01t0120500-01	93.435	87.3587	83.6247	83.5653	100.915	88.2393	121.385	103.507	96.5111	104.368	97.8397	80.185	Similar to PAP fibrillin domain containing protein,expressed.
Os01t0120600-01	60.2806	69.6658	85.4426	55.7102	56.6111	73.1557	84.3672	71.821	70.1899	83.0198	67.2648	90.3493	Similar to Oxidoreductase NAD-binding domain containing protein, expressed.
Os01t0120700-01	1105.15	1308.17	1198.01	1520.64	1220.83	1721.8	1221.6	1164.98	1244.41	1168.21	1153.98	1090.97	Similar to sarcoplasmic reticulum histidine-rich calcium-binding protein.
Os01t0120800-01	9011.96	6580.65	7754.37	6140.78	7056.7	5199.33	7225.45	7964.74	8419.86	7081.59	8312.88	9005.57	Similar to Eukaryotic translation initiation factor 3 subunit 10 (eIF-3 theta) (Eukaryotic translation initiation factor 3 large subunit) (eIF3a).
Os01t0120800-02	1088.07	607.087	913.509	572.296	703.126	602.591	755.861	791.088	868.6	757.852	1139.13	1138.4	Similar to Translation initiation factor 3.
Os01t0120800-03	7073.93	4798.09	5921.9	4526.45	5323.9	3887.05	5343.54	5871.37	6439.92	5373.75	6479.26	7172.61	Similar to Translation initiation factor 3.
Os01t0120800-04	4424.6	2938.13	3611.31	2657.63	3216.99	2430.73	3299.79	3585.77	3911.62	3358.74	4129.36	4672.19	Similar to Translation initiation factor 3.
Os01t0120800-05	3450.06	2063.43	2790.52	1833.37	2269.37	1749.7	2485.39	2675.33	2819.29	2558.19	3351.01	3726.91	Similar to Translation initiation factor 3.
Os01t0120800-06	3716.3	3016.64	3380.44	2814.63	3079.97	2258.02	3242.11	3581.55	3648.41	3039.71	3402.55	3492	Similar to Translation initiation factor 3.
Os01t0121100-01	848.952	1058.26	927.143	1318.05	1096.94	1439.73	1039.95	1039.29	978.271	929.821	938.213	894.458	Similar to SLL2.
Os01t0121100-02	1124.23	1388.89	1154.38	1770.06	1477.63	1880.18	1408.42	1341.36	1305.82	1182.44	1263.18	1105.65	Similar to SLL2.
Os01t0121200-01	162.758	178.035	161.796	189.921	180.499	168.937	200.587	191.171	175.475	168.412	206.162	137.783	Zinc finger, RING/FYVE/PHD-type domain containing protein.
Os01t0121300-01	634.956	563.961	636.275	619.143	627.645	644.072	539.778	566.119	522.037	534.884	504.923	555.648	Conserved hypothetical protein.
Os01t0121400-00	350.632	300.779	354.496	321.6	364.28	324.298	287.537	308.408	277.835	294.127	277.795	317.352	Hypothetical protein.
Os01t0121500-01	4.01871	6.63484	6.36275	2.53228	7.38406	0.754182	3.44356	3.16858	4.38687	7.11598	8.73569	3.3881	Conserved hypothetical protein.
Os01t0121600-01	33.1544	49.7613	27.2689	31.6535	27.0749	37.7091	39.6009	28.5172	29.2458	27.2779	24.4599	27.1048	Conserved hypothetical protein.
Os01t0121700-01	553.577	391.455	540.834	467.206	468.477	435.917	559.578	669.626	560.057	640.438	671.774	721.665	ABC transporter-like domain containing protein.
Os01t0121800-01	416.941	413.571	399.944	368.447	373.305	352.203	388.261	412.971	429.913	469.655	467.359	423.512	Glycosyl transferase, family 14 protein.
Os01t0121800-02	250.165	259.864	263.6	255.76	223.983	230.026	266.015	267.217	271.986	283.453	279.542	266.531	Similar to xylosyltransferase 1.
Os01t0121900-00	1.00468	3.31742	6.36275	3.79842	3.2818	5.27927	1.72178	2.11238	2.92458	4.74399	7.86212	2.25873	Seven-in-absentia protein, sina domain containing protein.
Os01t0121950-00	18.0842	32.0684	23.6331	48.1134	45.1248	39.2175	30.992	30.6296	27.7835	36.7659	26.2071	30.4929	Hypothetical conserved gene.
Os01t0122000-01	341.59	430.158	379.947	597.619	512.782	563.374	431.306	318.97	327.553	346.311	394.853	358.009	Conserved hypothetical protein.
Os01t0122200-01	549.559	596.029	461.754	734.362	667.847	680.272	521.699	495.354	407.979	489.817	603.636	434.806	Seven In Absentia Homolog-type domain containing protein.
Os01t0122367-00	406.894	462.227	306.321	549.505	474.22	503.794	382.235	342.206	264.674	364.101	421.06	304.929	Hypothetical protein.
Os01t0122534-00	3.01403	8.84645	3.63586	6.3307	8.20451	5.27927	8.60889	1.05619	8.77373	2.37199	6.11498	2.25873	Hypothetical protein.
Os01t0122701-00	1.00468	3.31742	1.81793	1.26614	0.820451	1.50836	2.58267	0	1.46229	1.186	0	1.12937	Conserved hypothetical protein.
Os01t0123500-00	29.1356	57.5019	24.542	39.2504	40.2021	33.184	42.1836	38.0229	27.7835	34.3939	35.8163	33.881	Conserved hypothetical protein.
Os01t0123700-00	0	0	1.81793	1.26614	2.46135	0	0	0	0	1.186	2.62071	0	Zinc finger, RING-type domain containing protein.
Os01t0123800-00	0	1.10581	0	0	0	0	0	0	0	0	2.62071	0	Seven-in-absentia protein, sina domain containing protein.
Os01t0123900-01	11.0515	7.74064	10.9076	29.1212	4.10225	10.5585	6.88712	4.22477	2.92458	5.92998	6.11498	2.25873	Similar to Bowman-Birk type proteinase inhibitor (EBI).
Os01t0124000-01	1.00468	5.52903	0	3.79842	0.820451	1.50836	4.30445	1.05619	2.92458	1.186	0	1.12937	Similar to Bowman Birk trypsin inhibitor.
Os01t0124100-01	21.0982	14.3755	19.0882	22.7905	13.9477	34.6924	30.992	22.18	20.472	15.418	15.7242	16.9405	Proteinase inhibitor I12, Bowman-Birk family protein.
Os01t0124200-02	1075	1273.89	1159.84	1673.84	1200.32	1313.79	1029.62	871.358	834.967	802.92	960.926	753.288	Similar to Bowman Birk trypsin inhibitor.
Os01t0124401-01	885.121	1286.05	1318	1935.93	1232.32	1382.42	922.013	830.167	663.879	702.11	782.718	657.291	Similar to Bowman-Birk type bran trypsin inhibitor.
Os01t0124650-02	6.02806	16.5871	19.9972	20.2583	13.9477	21.8713	9.46978	8.44953	8.77373	22.5339	16.5978	11.2937	Hypothetical conserved gene.
Os01t0124700-01	6.02806	16.5871	19.9972	20.2583	13.9477	21.1171	9.46978	8.44953	7.31144	21.3479	15.7242	9.03493	Hypothetical protein.
Os01t0124900-00	32.1497	63.0309	58.1737	50.6456	42.6634	65.6138	52.5143	69.7087	54.1047	52.1838	69.0119	47.4334	Seven-in-absentia protein, sina domain containing protein.
Os01t0125000-00	1.00468	0	0.908964	0	0	0.754182	0	0	1.46229	0	0	0	Seven-in-absentia protein, sina domain containing protein.
Os01t0125500-00	43.2011	37.5974	27.2689	30.3874	40.2021	36.9549	48.2098	29.5734	43.8687	37.9519	27.9542	18.0699	Seven-in-absentia protein, sina domain containing protein.
Os01t0125550-01	1.00468	3.31742	0.908964	1.26614	3.2818	2.26255	0	0	0	1.186	0	2.25873	Conserved hypothetical protein.
Os01t0125600-01	7566.23	7203.22	7426.24	7382.87	8445.72	7942.29	8514.2	8378.77	7982.64	7761.16	8761.02	7886.37	Heavy metal transport/detoxification protein domain containing protein.
Os01t0125700-01	331.544	322.895	270.871	384.907	393.816	422.342	303.894	336.925	317.317	278.709	290.025	242.814	Conserved hypothetical protein.
Os01t0125800-01	1347.27	1344.66	1360.72	1152.19	1346.36	1165.21	1533.24	1539.93	1526.63	1462.33	1637.07	1558.53	WD40/YVTN repeat-like domain containing protein.
Os01t0125850-00	985.588	911.184	971.683	807.798	919.725	803.958	1096.77	1078.37	1030.91	1025.89	1189.8	1096.62	Hypothetical protein.
Os01t0125900-01	1259.87	850.365	1213.47	739.426	982.9	708.177	953.005	1228.35	1020.68	1068.58	1203.78	1279.57	Ubiquitin-conjugating enzyme/RWD-like domain containing protein.
Os01t0126000-01	0	0	0	0	0.820451	0	1.72178	0	0	1.186	0	1.12937	Hypothetical gene.
Os01t0126100-01	1.00468	1.10581	1.81793	0	1.6409	2.26255	1.72178	1.05619	1.46229	1.186	2.62071	2.25873	Cupredoxin domain containing protein.
Os01t0126200-01	242.127	194.622	199.972	151.937	216.599	150.836	258.267	220.744	179.862	256.175	212.277	211.192	Similar to LPR1 (Low Phosphate Root1); copper ion binding / oxidoreductase, acting on diphenols and related substances as donors, oxygen as acceptor.
Os01t0126401-01	1102.13	890.174	1109.85	1085.08	1146.17	1197.64	1027.9	1078.37	1045.54	1118.39	1221.25	1114.68	Hypothetical gene.
Os01t0126600-01	1596.43	1451.92	1578.87	1676.37	1652.39	1781.38	1522.05	1647.66	1555.88	1634.3	1781.21	1584.5	Similar to X1 (Fragment).
Os01t0126900-01	0	0	0	0	0	0	0	1.05619	0	0	0	0	Similar to spore coat protein-like protein [Oryza sativa (japonica cultivar-group)].
Os01t0127000-01	0	0	0	0	0	0	0.860889	0	0	0	0.873569	0	Similar to multi-copper oxidase type I family protein.
Os01t0127100-01	0	0	0	0	0	0	0.860889	0	0	0	0.873569	0	Hypothetical protein.
Os01t0127200-01	1.00468	3.31742	2.72689	0	0	0.754182	0.860889	0	0	0	1.74714	0	Similar to predicted protein.
Os01t0127300-01	178.833	197.939	170.885	151.937	176.397	182.512	192.839	209.126	194.484	174.341	176.461	184.087	SufBD family protein.
Os01t0127400-00	56.2619	70.7716	62.7185	63.307	57.4315	78.4349	62.8449	53.8658	46.7932	46.2539	45.4256	50.8215	Protein of unknown function DUF3326 domain containing protein.
Os01t0127450-00	0	0	0.908964	1.26614	0	0.754182	0.860889	0	0	0	0	0	Similar to MYBL2 (ARABIDOPSIS MYB-LIKE 2); DNA binding / transcription factor.
Os01t0127500-01	3.01403	6.63484	2.72689	11.3953	6.56361	7.54182	6.02623	2.11238	5.84916	3.55799	2.62071	4.51747	NAD(P)-binding domain containing protein.
Os01t0127600-01	176.823	223.373	149.07	124.082	169.833	113.127	252.241	200.676	258.825	151.808	116.185	160.37	Similar to Bowman-Birk type proteinase inhibitor D-II precursor (IV).
Os01t0127700-01	29.1356	42.0206	30.9048	20.2583	29.5362	23.3796	30.1311	24.2924	29.2458	28.4639	21.8392	24.8461	Conserved hypothetical protein.
Os01t0127900-01	56.2619	38.7032	49.0841	36.7181	42.6634	39.9717	33.5747	30.6296	43.8687	45.0679	33.1956	41.7866	Mannose-6-phosphate isomerase domain containing protein.
Os01t0128000-01	7.03274	0	9.08964	17.726	11.4863	6.78764	4.30445	5.28096	2.92458	7.11598	12.23	7.90557	Myb transcription factor domain containing protein.
Os01t0128100-01	38.1777	51.9729	42.7213	48.1134	59.0724	32.4298	38.74	46.4724	43.8687	61.6718	40.1842	48.5628	Similar to Bifunctional nuclease (Fragment).
Os01t0128200-01	10.0468	16.5871	7.27171	3.79842	8.20451	6.03346	2.58267	7.39334	5.84916	9.48797	4.36784	7.90557	Similar to Nuclease I.
Os01t0128250-01	5.02339	5.52903	8.18068	5.06456	6.56361	5.27927	0.860889	3.16858	7.31144	8.30198	3.49428	7.90557	Hypothetical gene.
Os01t0128300-00	121.566	163.659	99.9861	113.953	114.043	98.0437	182.509	173.215	147.691	139.948	150.254	128.748	Similar to predicted protein.
Os01t0128400-01	1758.19	1556.97	1677.95	1319.32	1559.68	1337.16	1491.06	1700.47	1512.01	1507.4	1610.86	1756.17	Protein of unknown function DUF2359, TMEM214 domain containing protein.
Os01t0128400-02	1118.21	1084.8	1118.93	966.066	1088.74	944.236	1009.82	1160.75	1022.14	993.865	1044.79	1168.89	Similar to predicted protein.
Os01t0128700-01	9.0421	4.42322	11.8165	2.53228	2.46135	3.77091	4.30445	6.33715	7.31144	13.046	8.73569	11.2937	Conserved hypothetical protein.
Os01t0128800-01	120.561	108.369	141.798	88.6299	103.377	112.373	95.5587	114.069	115.521	123.344	102.208	168.276	Similar to plant synaptotagmin.
Os01t0129200-01	169.79	220.055	159.978	278.551	243.674	244.355	244.493	214.407	188.635	226.525	250.714	220.226	C2H2 zinc-finger transcription factor, Floral organ identity, Cellular proliferation
Os01t0129500-02	119.557	111.686	124.528	108.888	97.6336	106.34	104.168	99.282	62.8784	94.8797	85.6097	99.3843	Protein of unknown function DUF1666 family protein.
Os01t0129550-01	46.2152	48.6555	54.5378	41.7826	34.4589	45.2509	44.7663	40.1353	19.0098	40.3239	32.322	35.0104	Hypothetical gene.
Os01t0129600-00	3.01403	7.74064	4.54482	2.53228	0	2.26255	6.02623	6.33715	5.84916	2.37199	1.74714	1.12937	Similar to LBD40 (LOB DOMAIN-CONTAINING PROTEIN 40).
Os01t0129800-01	18.0842	29.8568	22.7241	58.2425	31.1771	38.4633	29.2702	30.6296	27.7835	30.8359	25.3335	18.0699	Conserved hypothetical protein.
Os01t0130000-01	123.575	92.8877	130.891	160.8	156.706	171.954	129.994	134.136	115.521	109.112	138.024	138.912	Cation efflux protein family protein.
Os01t0130000-02	79.3695	63.0309	93.6233	106.356	111.581	117.652	90.3934	98.2258	87.7373	80.6478	96.0926	92.6081	Similar to metal tolerance protein C3.
Os01t0130100-01	36.1684	26.5393	35.4496	55.7102	56.6111	55.8095	39.6009	53.8658	54.1047	40.3239	58.5291	44.0453	Hypothetical gene.
Os01t0130200-00	29.1356	32.0684	25.451	37.9842	23.7931	40.7258	28.4094	15.8429	27.7835	28.4639	20.0921	22.5873	Hypothetical conserved gene.
Os01t0130400-01	5585	4342.5	4670.26	3318.56	4533.81	2749.75	4532.58	4878.55	4299.13	4713.15	5168.03	4739.95	Similar to Alpha-xylosidase precursor (Fragment).
Os01t0130500-01	3750.46	2882.84	3108.66	2137.25	3025	1789.67	3077.68	3302.71	2839.77	3153.56	3489.91	3066.23	Similar to Alpha-xylosidase precursor (Fragment).
Os01t0130900-01	1511.03	1832.32	1463.43	2276.52	1987.95	2089.84	1821.64	1659.28	1690.41	1707.83	1750.63	1263.76	Conserved hypothetical protein.
Os01t0131250-01	0	0	0	0	0.820451	1.50836	0	2.11238	1.46229	0	0.873569	0	Hypothetical gene.
Os01t0131300-01	832.878	1647.65	1060.76	2228.41	2036.36	1997.83	1362.79	1377.27	1408.18	1430.31	1440.51	1289.74	Conserved hypothetical protein.
Os01t0131450-00	3637.94	4938.53	4051.25	5543.16	4738.92	5962.56	4618.67	3768.49	4489.23	4062.04	4790.65	3779.99	Hypothetical protein.
Os01t0131600-01	741.452	934.406	883.513	1319.32	1025.56	1273.06	958.17	784.751	1114.26	859.847	1049.16	810.885	Hypothetical conserved gene.
Os01t0131600-02	2591.06	3580.6	2824.15	3788.29	3326.93	4184.96	3237.81	2648.93	3037.17	2815.56	3350.14	2604.32	Similar to pathogenesis-related transcriptional activator PTI6.
Os01t0131800-01	865.027	999.649	738.079	1042.03	975.516	1098.84	846.254	852.347	894.921	825.454	827.27	732.959	Signal peptidase 22 kDa subunit family protein.
Os01t0131900-00	1.00468	1.10581	0.908964	0	2.46135	0	3.44356	2.11238	2.92458	0	2.62071	0	Similar to Wound-induced protease inhibitor (WIP1).
Os01t0132000-01	1.00468	0	1.81793	0	1.6409	3.77091	0.860889	1.05619	2.92458	1.186	0	0	Similar to Wound-induced protease inhibitor (WIP1).
Os01t0132050-01	4.01871	3.31742	6.36275	5.06456	3.2818	6.78764	1.72178	2.11238	2.92458	4.74399	3.49428	7.90557	Hypothetical protein.
Os01t0132100-00	4.01871	3.31742	4.54482	1.26614	0.820451	6.78764	0.860889	2.11238	2.92458	4.74399	2.62071	5.64683	Leucine-rich repeat domain containing protein.
Os01t0132200-01	1.00468	0	0.908964	6.3307	1.6409	1.50836	0	3.16858	1.46229	4.74399	0	0	Conserved hypothetical protein.
Os01t0132400-01	2.00935	3.31742	0	6.3307	2.46135	0.754182	0.860889	1.05619	2.92458	3.55799	2.62071	5.64683	Conserved hypothetical protein.
Os01t0132500-01	302.408	272.028	213.607	224.107	250.237	188.546	306.477	305.239	286.609	264.477	252.461	227.003	Protein of unknown function DUF1639 domain containing protein.
Os01t0132700-01	192.898	260.97	182.702	295.011	237.11	294.131	272.902	238.699	271.986	238.385	222.76	206.674	Surfeit locus 5 family protein.
Os01t0132766-01	21.0982	30.9626	23.6331	27.8551	41.843	29.4131	25.8267	28.5172	33.6326	24.9059	31.4485	28.2342	Zinc finger, C2H2-like domain containing protein.
Os01t0132800-01	60.2806	55.2903	66.3544	73.4362	56.6111	58.072	61.1232	51.7534	65.803	55.7418	50.667	65.5033	Peptidyl-tRNA hydrolase family protein.
Os01t0133100-01	461.147	317.366	449.028	355.786	381.51	325.052	365.017	380.229	393.356	390.193	419.313	423.512	Conserved hypothetical protein.
Os01t0133100-02	432.011	300.779	414.488	321.6	356.896	303.181	339.19	361.218	361.185	362.915	388.738	398.666	Hypothetical conserved gene.
Os01t0133200-01	485.259	560.644	408.125	755.886	525.088	695.356	524.282	427.758	551.283	538.442	528.509	378.338	Conserved hypothetical protein.
Os01t0133400-01	931.336	776.276	918.963	798.935	809.785	711.194	697.32	829.111	747.23	798.176	879.684	964.479	Similar to Hexose transporter (Fragment).
Os01t0133500-01	290.352	264.288	267.235	258.293	282.235	238.322	300.45	309.464	255.901	317.847	290.898	293.635	Beta-lactamase-like domain containing protein.
Os01t0133500-02	346.614	298.568	304.503	298.809	321.617	282.818	335.747	359.105	312.93	359.357	338.945	345.586	Similar to predicted protein.
Os01t0133600-00	10.0468	12.1639	6.36275	6.3307	1.6409	5.27927	6.88712	6.33715	2.92458	5.92998	1.74714	5.64683	Hypothetical conserved gene.
Os01t0133650-00	8.03742	7.74064	4.54482	6.3307	0	3.01673	4.30445	3.16858	1.46229	4.74399	0	3.3881	Hypothetical gene.
Os01t0133700-00	9.0421	7.74064	9.99861	2.53228	4.10225	4.52509	5.16534	6.33715	5.84916	3.55799	9.60926	7.90557	Glycosyl transferase, family 14 domain containing protein.
Os01t0133799-00	9.0421	7.74064	9.99861	2.53228	5.74315	4.52509	4.30445	6.33715	5.84916	3.55799	9.60926	7.90557	Hypothetical protein.
Os01t0133832-00	317.478	300.779	330.863	286.148	353.614	239.83	326.277	376.004	304.156	375.961	411.451	458.523	Hypothetical gene.
Os01t0133866-00	508.367	478.814	471.752	473.537	543.959	398.208	554.413	633.715	543.972	543.186	497.934	569.201	Hypothetical protein.
Os01t0133900-00	624.909	705.504	680.814	667.256	731.842	577.703	805.793	895.651	772.089	748.364	665.659	716.018	Similar to predicted protein.
Os01t0134200-01	108.505	82.9354	94.5323	94.9606	118.145	101.06	69.732	77.102	99.4357	62.8578	98.7133	100.514	Similar to Universal stress protein family protein.
Os01t0134200-02	51.2385	37.5974	40.9034	41.7826	50.0475	42.9884	27.5485	32.7419	39.4818	26.0919	48.0463	51.9509	Hypothetical conserved gene.
Os01t0134500-01	1566.29	1551.45	1384.35	1462.39	1686.03	1739.14	1437.69	1429.03	1415.5	1495.54	1487.69	1345.08	Similar to Delta-7-sterol-C5(6)-desaturase (EC 1.3.3.-) (Delta-7-C-5 sterol desaturase) (Delta7-sterol-C5-desaturase).
Os01t0134700-01	8.03742	5.52903	10.9076	0	6.56361	2.26255	6.88712	7.39334	5.84916	9.48797	13.9771	12.423	Calmodulin binding protein-like family protein.
Os01t0134800-01	0	0	0	0	0	0	0	0	0	0	0.873569	1.12937	Similar to (1,4)-beta-xylan endohydrolase, isoenzyme X-II (EC 3.2.1.8) (Fragment).
Os01t0134850-00	0	0	0	0	0	0	0.860889	0	0	0	1.74714	0	Hypothetical protein.
Os01t0134900-01	12.0561	5.52903	12.7255	7.59685	9.02496	6.78764	4.30445	11.6181	19.0098	13.046	13.9771	12.423	(1,4)-beta-xylan endohydrolase, isoenzyme X-II (EC 3.2.1.8) (Fragment).
Os01t0135000-01	1.00468	1.10581	0	1.26614	2.46135	0	0	0	1.46229	2.37199	0.873569	0	Similar to 1,4-beta-D xylan xylanohydrolase (Fragment).
Os01t0135600-01	10.0468	13.2697	15.4524	13.9275	10.6659	25.6422	17.2178	11.6181	7.31144	5.92998	4.36784	10.1643	Conserved hypothetical protein.
Os01t0135700-01	431.007	235.537	256.328	125.348	117.324	134.999	316.807	190.115	552.745	217.037	311.864	164.888	EF-HAND 2 domain containing protein.
Os01t0135800-01	0	0	0.908964	1.26614	0.820451	0.754182	0.860889	0	0	0	0.873569	0	Similar to Cytosolic class I small heat shock protein 3B (Fragment).
Os01t0135900-01	138.645	138.226	129.982	269.688	220.701	236.813	196.283	219.688	188.635	224.153	210.53	144.559	Similar to Cytosolic class I small heat shock protein 3C (Fragment).
Os01t0135900-02	160.748	158.13	149.07	314.003	242.853	266.226	226.414	247.149	219.343	256.175	245.473	171.664	LMW heat shock protein.
Os01t0136000-00	26.1216	118.321	33.6317	22.7905	50.0475	69.3848	28.4094	28.5172	54.1047	33.2079	26.2071	29.3635	Similar to Cytosolic class I small heat-shock protein HSP17.5.
Os01t0136050-00	24.1123	101.734	28.1779	20.2583	43.4839	64.1055	25.8267	26.4048	45.331	32.0219	25.3335	27.1048	Similar to 16.9 kDa heat shock protein.
Os01t0136100-01	40.1871	128.273	42.7213	35.4519	77.1224	220.221	62.8449	33.7981	99.4357	47.4399	55.0348	53.0802	16.9 kDa class I heat shock protein 1.
Os01t0136200-01	63.2947	260.97	69.9902	62.0409	84.5064	144.049	72.3147	70.7649	77.5013	54.5558	67.2648	65.5033	16.9 kDa class I heat shock protein 1.
Os01t0136300-01	31.145	54.1845	34.5406	25.3228	30.3567	19.6087	40.4618	34.8543	42.4064	36.7659	30.5749	31.6223	Conserved hypothetical protein.
Os01t0136400-01	63.2947	59.7135	59.9916	25.3228	43.4839	39.9717	51.6534	41.1915	45.331	55.7418	39.3106	42.9159	Protein kinase, core domain containing protein.
Os01t0136450-00	1.00468	5.52903	5.45378	7.59685	4.10225	7.54182	1.72178	4.22477	1.46229	5.92998	6.11498	4.51747	Conserved hypothetical protein.
Os01t0136500-00	12.0561	16.5871	9.08964	10.1291	4.9227	7.54182	12.9133	10.5619	13.1606	7.11598	12.23	15.8111	Conserved hypothetical protein.
Os01t0136502-00	2.00935	0	0	0	0	2.26255	0	1.05619	0	0	1.74714	2.25873	Hypothetical protein.
Os01t0136600-01	221.029	314.049	241.784	354.519	318.335	363.516	384.818	364.386	369.959	327.335	378.255	283.471	Conserved hypothetical protein.
Os01t0136800-01	33.1544	27.6451	36.3586	31.6535	30.3567	30.1673	22.3831	22.18	26.3212	30.8359	17.4714	30.4929	Protein kinase, core domain containing protein.
Os01t0136850-00	22.1029	18.7987	19.0882	24.0567	25.434	18.8546	14.6351	20.0676	17.5475	22.5339	14.8507	19.1992	Hypothetical protein.
Os01t0136900-00	9.0421	12.1639	8.18068	20.2583	9.02496	12.0669	8.60889	11.6181	4.38687	14.232	13.1035	7.90557	Similar to Stress-induced receptor-like kinase 2.
Os01t0137066-00	5.02339	8.84645	3.63586	11.3953	4.9227	6.78764	5.16534	6.33715	2.92458	5.92998	7.86212	5.64683	Non-protein coding transcript.
Os01t0137125-00	3.01403	1.10581	1.81793	0	1.6409	1.50836	0.860889	1.05619	2.92458	1.186	1.74714	2.25873	Hypothetical protein.
Os01t0137150-01	6.02806	6.63484	7.27171	13.9275	2.46135	7.54182	1.72178	4.22477	4.38687	4.74399	3.49428	4.51747	Non-protein coding transcript.
Os01t0137200-00	18.0842	26.5393	16.3614	25.3228	13.9477	23.3796	17.2178	24.2924	8.77373	16.604	18.3449	18.0699	Hypothetical conserved gene.
Os01t0137232-00	1.00468	1.10581	0	1.26614	1.6409	0.754182	0.860889	0	0	0	1.74714	1.12937	Non-protein coding transcript.
Os01t0137250-00	2.00935	0	1.81793	1.26614	2.46135	1.50836	0.860889	0	2.92458	0	1.74714	1.12937	Similar to Stress-induced receptor-like kinase 2.
Os01t0137266-00	3.01403	6.63484	0.908964	0	2.46135	2.26255	0.860889	2.11238	2.92458	2.37199	2.62071	3.3881	Hypothetical protein.
Os01t0137282-00	5.02339	11.0581	1.81793	0	5.74315	5.27927	0.860889	5.28096	5.84916	3.55799	6.98855	7.90557	Conserved hypothetical protein.
Os01t0137300-01	69.3227	80.7238	69.9902	73.4362	69.7383	86.7309	80.9236	74.9896	71.6522	68.7878	79.4948	82.4438	Hypothetical protein.
Os01t0137400-00	23.1076	24.3277	17.2703	12.6614	18.0499	18.8546	13.7742	20.0676	11.6983	18.9759	22.7128	25.9754	Protein kinase, catalytic domain domain containing protein.
Os01t0137500-01	22.1029	17.6929	11.8165	30.3874	10.6659	24.1338	8.60889	13.7305	14.6229	18.9759	8.73569	22.5873	Protein kinase, catalytic domain domain containing protein.
Os01t0137550-01	22.1029	18.7987	13.6345	25.3228	9.02496	24.888	8.60889	14.7867	11.6983	16.604	6.98855	15.8111	Similar to H0215A08.3 protein.
Os01t0137700-01	42.1964	34.28	22.7241	56.9763	41.0225	30.1673	34.4356	17.9553	21.9343	24.9059	25.3335	25.9754	Conserved hypothetical protein.
Os01t0137750-00	0	0	0.908964	1.26614	0.820451	0.754182	0	0	0	0	0	0	Non-protein coding transcript.
Os01t0137800-01	13.0608	25.4335	5.45378	41.7826	19.6908	21.1171	37.0182	15.8429	30.7081	15.418	10.4828	9.03493	Non-protein coding transcript.
Os01t0137875-00	2.00935	0	0.908964	2.53228	1.6409	0.754182	2.58267	2.11238	2.92458	1.186	0	0	Non-protein coding transcript.
Os01t0137950-01	3.01403	1.10581	1.81793	7.59685	3.2818	4.52509	6.02623	3.16858	7.31144	2.37199	0.873569	1.12937	Similar to predicted protein.
Os01t0138000-00	0	0	0	0	0	0	0	0	1.46229	0	0	0	Hypothetical protein.
Os01t0138100-01	6.02806	9.95225	11.8165	17.726	6.56361	15.8378	5.16534	11.6181	7.31144	7.11598	11.3564	12.423	Conserved hypothetical protein.
Os01t0138232-00	0	0	0	0	0	0	0	0	1.46229	2.37199	0.873569	0	Hypothetical protein.
Os01t0138300-01	7.03274	6.63484	8.18068	7.59685	6.56361	9.80437	8.60889	8.44953	8.77373	9.48797	9.60926	5.64683	Conserved hypothetical protein.
Os01t0138300-02	7.03274	6.63484	8.18068	7.59685	6.56361	9.80437	8.60889	8.44953	8.77373	8.30198	8.73569	5.64683	Protein kinase, core domain containing protein.
Os01t0138350-00	5.02339	4.42322	7.27171	7.59685	5.74315	9.80437	7.74801	8.44953	8.77373	5.92998	6.98855	5.64683	Non-protein coding transcript.
Os01t0138500-01	3.01403	2.21161	0.908964	1.26614	2.46135	2.26255	0.860889	0	1.46229	0	2.62071	3.3881	Protein of unknown function DUF789 family protein.
Os01t0138600-01	124.58	142.649	116.347	113.953	166.551	192.316	140.325	107.732	125.757	116.228	116.185	118.583	phosphotransferase system, PEP-utilising enzyme, N-terminal domain containing protein.
Os01t0138800-01	1.00468	0	0.908964	0	0	0	0.860889	0	0	0	0	0	Peptidase C26 domain containing protein.
Os01t0138900-01	339.581	293.039	297.231	258.293	309.31	263.21	346.078	324.251	343.638	265.663	306.623	302.67	Mandelate racemase/muconate lactonizing enzyme family protein.
Os01t0139000-00	10.0468	16.5871	26.36	18.9921	22.9726	23.3796	15.496	12.6743	13.1606	15.418	16.5978	12.423	Reticulon family protein.
Os01t0139200-01	2241.44	1944.01	1930.64	1497.84	1840.27	1377.14	1756.21	1757.5	1649.46	1671.07	1905.25	1797.95	Octicosapeptide/Phox/Bem1p domain containing protein.
Os01t0139200-02	2240.43	1939.58	1928.82	1496.58	1838.63	1374.87	1755.35	1756.45	1648	1669.88	1905.25	1796.82	Octicosapeptide/Phox/Bem1p domain containing protein.
Os01t0139200-03	1684.84	1508.32	1454.34	1129.4	1375.9	1037	1301.66	1359.32	1234.17	1251.23	1381.99	1334.91	Conserved hypothetical protein.
Os01t0139600-01	1.00468	4.42322	5.45378	3.79842	3.2818	11.3127	6.02623	9.50573	7.31144	13.046	5.24141	11.2937	Similar to Lipid phosphate phosphatase 2 (EC 3.1.3.-) (AtLPP2) (Phosphatidic acid phosphatase 2) (AtPAP2) (Prenyl diphosphate phosphatase).
Os01t0139700-01	57.2666	71.8774	52.7199	65.8393	58.252	73.9098	55.9578	60.2029	39.4818	61.6718	59.4027	39.5278	Conserved hypothetical protein.
Os01t0139900-01	17.0795	33.1742	9.08964	12.6614	11.4863	21.1171	19.8005	19.0115	20.472	20.1619	9.60926	15.8111	Conserved hypothetical protein.
Os01t0140100-01	3961.44	4000.81	3261.36	3175.48	3940.62	2748.99	4694.43	4390.59	3898.46	4019.34	4785.41	3787.9	Peptidase A1 domain containing protein.
Os01t0140400-01	427.993	307.414	382.674	265.89	314.233	269.243	383.957	383.398	378.733	371.217	388.738	414.478	Similar to leucine-rich repeat protein-related.
Os01t0140400-02	453.109	349.435	429.031	284.882	351.153	294.131	420.114	420.364	409.441	392.565	421.934	461.911	Leucine-rich repeat, N-terminal domain containing protein.
Os01t0140500-01	2301.72	2826.44	2064.26	3342.61	3269.5	3239.97	2964.04	2713.36	3534.35	2857.07	2792.8	2419.1	Similar to 60S ribosomal protein L26B.
Os01t0140700-00	1.00468	0	0	0	3.2818	0	1.72178	1.05619	4.38687	2.37199	3.49428	0	Similar to RAV2 (REGULATOR OF THE ATPASE OF THE VACUOLAR MEMBRANE); DNA binding / transcription factor.
Os01t0141000-01	20.0935	28.751	20.9062	25.3228	40.2021	37.7091	43.0445	30.6296	30.7081	39.1379	45.4256	29.3635	Similar to RAV-like protein.
Os01t0141100-01	1839.56	1575.77	1751.57	1490.25	1640.08	1411.07	1683.04	1925.44	1760.6	1623.63	1697.34	1706.47	Similar to Salt-induced AAA-Type ATPase.
Os01t0141100-02	1713.98	1485.1	1603.41	1407.95	1556.39	1295.68	1557.35	1809.26	1636.3	1529.94	1569.8	1618.38	Similar to Vacuolar sorting protein 4b.
Os01t0141150-00	506.357	392.561	449.028	346.923	416.789	380.108	462.298	515.422	467.932	431.703	506.67	454.005	Hypothetical gene.
Os01t0141300-00	20.0935	17.6929	24.542	20.2583	21.3317	18.1004	25.8267	23.2362	17.5475	18.9759	22.7128	27.1048	Similar to vacuolar sorting protein 4b.
Os01t0141450-00	2.00935	3.31742	2.72689	2.53228	0	0	2.58267	2.11238	1.46229	0	1.74714	0	Hypothetical gene.
Os01t0141600-01	34.159	36.4916	43.6303	48.1134	23.7931	26.3964	33.5747	22.18	32.1704	23.7199	18.3449	45.1747	Protein of unknown function DUF647 family protein.
Os01t0141700-01	255.188	220.055	247.238	253.228	243.674	275.276	335.747	345.375	314.392	291.755	279.542	333.163	Similar to predicted protein.
Os01t0141900-01	934.35	870.269	968.956	786.273	859.012	820.55	1011.55	971.696	870.062	846.802	1020.33	956.574	Conserved hypothetical protein.
Os01t0142100-01	66.3087	68.56	86.3516	97.4928	74.661	96.5353	32.7138	34.8543	39.4818	53.3698	52.4141	75.6676	Peptidase M50 family protein.
Os01t0142100-02	32.1497	45.338	48.1751	56.9763	49.227	65.6138	18.0787	17.9553	29.2458	29.6499	31.4485	41.7866	Similar to Metalloendopeptidase.
Os01t0142200-01	354.651	309.626	280.87	345.656	336.385	340.136	334.025	327.419	305.618	304.801	326.715	299.282	Kinase binding protein CGI-121 domain containing protein.
Os01t0142300-01	186.87	162.553	179.066	177.26	205.113	156.116	193.7	227.081	172.55	180.271	204.415	223.615	Glycosyl transferase, group 1 domain containing protein.
Os01t0142300-02	195.912	163.659	188.156	182.324	208.394	158.378	199.726	239.756	175.475	185.015	211.404	220.226	Glycosyl transferase, group 1 domain containing protein.
Os01t0142500-01	364.698	329.53	374.493	365.915	342.948	331.086	386.539	364.386	372.884	368.845	339.818	321.869	Homeodomain-like containing protein.
Os01t0142600-01	1.00468	1.10581	0.908964	0	0	0	1.72178	0	0	0	0	0	Conserved hypothetical protein.
Os01t0142800-01	435.025	420.206	425.395	382.375	475.861	442.705	392.566	440.432	371.421	451.865	428.922	407.701	Similar to Peptide transporter.
Os01t0142800-02	363.693	367.128	353.587	330.463	417.609	387.65	320.251	373.892	305.618	375.961	370.393	345.586	Similar to cDNA clone:J023036E09, full insert sequence (Fragment).
Os01t0142800-03	386.801	379.291	380.856	362.116	436.48	414.046	351.243	399.241	327.553	409.169	397.474	376.079	Similar to Peptide transporter.
Os01t0142875-00	325.515	335.059	298.14	287.414	358.537	331.086	295.285	335.869	266.137	332.079	338.071	301.541	Hypothetical protein.
Os01t0142950-01	14.0655	5.52903	7.27171	15.1937	13.9477	9.80437	6.02623	6.33715	8.77373	4.74399	8.73569	6.7762	Conserved hypothetical protein.
Os01t0143100-01	95.4443	76.3006	103.622	86.0976	100.915	109.356	98.1414	99.282	90.6619	79.4618	93.4719	106.16	Adenine nucleotide translocator 1 domain containing protein.
Os01t0143300-01	1378.42	1423.17	1315.27	1219.29	1374.25	1255.71	1558.21	1620.2	1495.92	1355.59	1501.66	1418.48	Similar to Glycine-rich protein (Fragment).
Os01t0143350-00	648.017	676.753	657.181	590.022	649.797	644.072	758.444	799.537	742.843	652.298	743.407	690.043	Hypothetical gene.
Os01t0143700-00	0	0	0	0	0.820451	0	0	0	0	0	0.873569	0	Similar to Mitochondrial glycoprotein.
Os01t0143750-00	0	0	0	0	0.820451	0	0	0	0	0	0.873569	0	Hypothetical protein.
Os01t0143800-01	310.445	436.793	361.768	443.149	411.866	456.28	399.453	484.792	418.215	375.961	372.14	381.726	Mitochondrial glycoprotein family protein.
Os01t0143800-03	304.417	432.37	359.041	441.883	408.584	451.755	394.287	478.455	415.29	375.961	369.52	377.208	Mitochondrial glycoprotein family protein.
Os01t0143900-01	5.02339	2.21161	0.908964	2.53228	0.820451	0	0.860889	0	1.46229	0	1.74714	0	Conserved hypothetical protein.
Os01t0144000-01	1065.96	1143.4	1058.03	1095.21	1118.27	1235.35	1101.94	1174.49	1052.85	1157.53	1144.38	1129.37	Conserved hypothetical protein.
Os01t0144100-01	18.0842	18.7987	18.1793	25.3228	25.434	33.9382	13.7742	12.6743	10.236	15.418	17.4714	11.2937	Similar to Thylakoid lumenal 15 kDa protein, chloroplast precursor (p15).
Os01t0144200-01	175.819	210.103	168.158	188.655	198.549	242.847	169.595	157.373	168.163	160.11	150.254	162.629	Vacuolar import and degradation protein Vid24 domain containing protein.
Os01t0144300-01	3.01403	0	6.36275	1.26614	2.46135	2.26255	1.72178	5.28096	2.92458	7.11598	2.62071	3.3881	Conserved hypothetical protein.
Os01t0144340-00	615.867	465.544	574.465	449.48	548.061	419.325	546.665	558.725	516.188	558.604	619.36	634.704	Similar to Actin-related protein 5.
Os01t0144380-01	46.2152	18.7987	44.5392	27.8551	33.6385	34.6924	42.1836	29.5734	32.1704	40.3239	44.552	49.6921	Hypothetical gene.
Os01t0144500-00	0	0	0	0	0.820451	0.754182	0	0	0	0	0	1.12937	Ubiquitin fusion degradation protein UFD1 domain containing protein.
Os01t0144600-01	336.567	404.725	343.588	459.609	397.919	505.302	352.104	337.981	345.1	320.219	329.335	319.611	Conserved hypothetical protein.
Os01t0144700-01	346.614	455.592	342.679	576.094	479.143	613.904	391.705	335.869	443.074	340.381	356.416	304.929	Conserved hypothetical protein.
Os01t0144800-01	9.0421	15.4813	3.63586	6.3307	9.02496	13.5753	5.16534	4.22477	1.46229	4.74399	4.36784	4.51747	Protein of unknown function DUF3681 domain containing protein.
Os01t0144900-01	2.00935	0	0	0	0.820451	0.754182	0.860889	0	1.46229	1.186	0.873569	0	Hypothetical protein.
Os01t0145200-01	0	0	0	0	0	0	0	0	0	0	0	1.12937	Protein of unknown function DUF3681 domain containing protein.
Os01t0146200-01	32.1497	23.2219	19.9972	39.2504	32.818	30.1673	20.6613	44.3601	54.1047	14.232	24.4599	23.7167	Protein of unknown function DUF3681 domain containing protein.
Os01t0146600-01	0	0	0	0	0	1.50836	0	0	0	0	0	0	Conserved hypothetical protein.
Os01t0146801-00	0	2.21161	0.908964	2.53228	1.6409	1.50836	0	0	1.46229	1.186	0	0	Conserved hypothetical protein.
Os01t0147001-00	0	0	0	0	0	0.754182	0	0	0	0	0	0	Similar to H0212B02.9 protein.
Os01t0147200-01	1732.06	1179.89	1560.69	1106.61	1244.62	1079.23	1333.52	1456.49	1472.53	1334.25	1370.63	1577.73	IWS1, C-terminal family protein.
Os01t0147200-02	98.4584	61.9251	88.1695	51.9118	63.9952	66.368	70.5929	78.1582	116.983	85.3917	77.7476	101.643	Similar to IWS1 C-terminus family protein.
Os01t0147250-01	364.698	295.25	290.869	338.06	284.696	372.566	276.346	295.734	257.363	347.497	276.048	318.481	Hypothetical gene.
Os01t0147300-01	376.754	301.885	314.502	336.793	295.362	351.449	284.954	302.071	276.373	338.009	285.657	330.904	Similar to membrane protein.
Os01t0147400-00	2.00935	1.10581	2.72689	0	3.2818	2.26255	2.58267	2.11238	0	0	0	6.7762	Uncharacterised domain XH domain containing protein.
Os01t0147600-00	38.1777	37.5974	42.7213	40.5165	41.0225	46.7593	43.0445	38.0229	43.8687	49.8119	42.8049	39.5278	Conserved hypothetical protein.
Os01t0147650-00	53.2479	64.1367	64.5365	45.5811	45.1248	64.1055	48.2098	62.3153	52.6424	45.0679	44.552	51.9509	Non-protein coding transcript.
Os01t0147700-01	4016.7	3035.44	3844.01	2917.19	3400.77	2751.26	3523.62	4033.6	3899.92	3517.67	3938.05	3700.93	Region of unknown function XH domain containing protein.
Os01t0147800-01	49.2292	42.0206	47.2661	45.5811	44.3043	47.5135	28.4094	48.5848	27.7835	62.8578	35.8163	59.8564	Domain of unknown function DUF547 domain containing protein.
Os01t0147850-00	13.0608	15.4813	13.6345	15.1937	18.0499	12.0669	6.88712	6.33715	7.31144	18.9759	10.4828	14.6818	Hypothetical protein.
Os01t0147900-01	5259.49	5721.44	5392.88	5687.5	5532.3	5697.85	5634.52	5975.93	5411.93	5342.91	5437.97	4982.77	Triosephosphate isomerase, cytosolic (EC 5.3.1.1) (TIM) (Triose- phosphate isomerase).
Os01t0147950-00	1947.06	2076.7	2099.71	2132.18	2152.86	2178.83	2060.97	2303.55	2076.45	2035.17	2003.09	1827.32	Non-protein coding transcript.
Os01t0148000-00	464.161	245.489	469.934	259.559	283.876	260.947	278.067	315.801	318.779	341.567	474.348	608.729	Similar to predicted protein.
Os01t0148050-01	1246.8	873.587	1358.9	793.87	936.134	749.657	878.968	1205.11	979.734	1137.37	1236.1	1437.68	Hypothetical conserved gene.
Os01t0148500-01	146.683	170.294	149.07	64.5732	173.936	92.7644	283.233	122.518	198.871	166.04	43.6784	161.499	Protein of unknown function DUF1677, Oryza sativa family protein.
Os01t0148700-01	1616.53	1680.82	1498.88	1495.31	1768.89	1369.59	1975.74	1968.74	1880.5	1637.86	1808.29	1481.73	Protein of unknown function DUF1677, Oryza sativa family protein.
Os01t0148700-02	1561.27	1631.06	1455.25	1443.4	1703.26	1333.39	1911.17	1909.59	1811.78	1586.86	1760.24	1432.04	Protein of unknown function DUF1677, Oryza sativa family protein.
Os01t0149200-01	16.0748	12.1639	16.3614	18.9921	18.0499	21.1171	19.8005	16.8991	24.8589	22.5339	6.98855	14.6818	Hypothetical gene.
Os01t0149350-00	23.1076	12.1639	27.2689	20.2583	17.2295	18.1004	4.30445	11.6181	7.31144	20.1619	9.60926	22.5873	NB-ARC domain containing protein.
Os01t0149400-00	2917.58	3080.78	2559.64	3164.09	3432.77	3278.43	3845.59	3711.46	4217.24	3486.83	3493.4	2957.81	Hypothetical protein.
Os01t0149500-01	15.0702	14.3755	24.542	13.9275	16.409	21.8713	13.7742	6.33715	8.77373	14.232	12.23	22.5873	Similar to Resistance gene analog PIC23 (Fragment).
Os01t0149600-00	5739.72	6816.19	5116.56	6789.05	6956.6	6601.36	8055.34	7468.33	7984.1	7136.14	7258.48	5614.08	Similar to Histone H2B.2.
Os01t0149700-00	8.03742	14.3755	9.08964	13.9275	9.02496	7.54182	6.02623	4.22477	4.38687	3.55799	2.62071	10.1643	Hypothetical conserved gene.
Os01t0149750-00	7.03274	12.1639	9.08964	12.6614	9.02496	7.54182	6.02623	4.22477	2.92458	3.55799	1.74714	9.03493	Hypothetical protein.
Os01t0149800-01	126.589	214.526	160.887	286.148	299.464	365.778	288.398	239.756	280.759	226.525	221.886	172.793	Metallothionein-like protein type 2.
Os01t0149900-01	19.0889	15.4813	19.9972	8.86299	13.1272	11.3127	26.6876	16.8991	29.2458	20.1619	12.23	22.5873	Conserved hypothetical protein.
Os01t0150000-01	2863.33	2985.68	2646.9	2480.37	2860.91	2728.63	3173.24	3241.45	3198.03	3071.73	3107.28	2729.68	Similar to Synaptic glycoprotein SC2.
Os01t0150000-02	2889.45	3000.05	2686.9	2485.43	2900.29	2790.47	3275.68	3311.16	3249.21	3151.19	3212.99	2721.77	3-oxo-5-alpha-steroid 4-dehydrogenase, C-terminal domain containing protein.
Os01t0150100-01	205.959	220.055	231.786	191.187	207.574	210.417	180.787	186.946	195.947	175.527	179.955	219.097	Similar to Geranylgeranyltransferase type I beta subunit.
Os01t0150200-01	1083.04	1077.05	992.589	916.686	1013.26	1026.44	1261.2	1262.15	1102.57	1104.16	1099.82	933.986	Protein-tyrosine phosphatase-like, PTPLA domain containing protein.
Os01t0150200-02	1060.94	1063.79	974.41	900.226	998.488	1012.11	1245.71	1242.08	1086.48	1091.12	1088.47	922.693	Protein-tyrosine phosphatase-like, PTPLA domain containing protein.
Os01t0150400-00	1.00468	1.10581	3.63586	5.06456	3.2818	3.01673	0.860889	2.11238	1.46229	3.55799	1.74714	2.25873	Similar to 3-hydroxyacyl-CoA dehydratase PASTICCINO 2A.
Os01t0150500-00	0	0	0	0	0	3.77091	0.860889	2.11238	0	1.186	0	2.25873	Similar to 3-hydroxyacyl-CoA dehydratase PASTICCINO 2A.
Os01t0150700-00	126.589	149.284	139.98	164.598	164.09	195.333	168.734	135.193	146.229	173.155	159.863	133.265	Hypothetical conserved gene.
Os01t0150800-01	1.00468	3.31742	0.908964	0	0	1.50836	0	0	1.46229	2.37199	0	3.3881	Protein-tyrosine phosphatase-like, PTPLA domain containing protein.
Os01t0150950-00	0	0	0	0	0	0	0.860889	0	0	0	0	0	Conserved hypothetical protein.
Os01t0151100-01	779.63	899.02	869.879	787.54	1006.69	932.169	948.7	951.629	965.111	957.099	1023.82	961.091	HSP20-like chaperone domain containing protein.
Os01t0151200-01	324.511	349.435	312.684	295.011	305.208	313.74	298.729	315.801	263.212	340.381	271.68	330.904	Similar to Inner membrane protein ALBINO3, chloroplast precursor. Splice isoform 2.
Os01t0151200-02	202.945	238.854	199.972	192.453	199.37	208.908	178.204	209.126	159.389	213.479	165.978	216.838	Similar to inner membrane protein ALBINO3.
Os01t0151200-03	168.786	185.775	160.887	173.461	166.551	159.132	157.543	170.047	159.389	187.387	142.392	182.957	Similar to inner membrane protein ALBINO3.
Os01t0151400-01	61.2853	38.7032	63.6275	62.0409	42.6634	34.6924	34.4356	35.9105	39.4818	53.3698	34.0692	37.2691	Similar to Gamma-glutamyl transferase.
Os01t0151500-00	38.1777	27.6451	19.9972	48.1134	20.5113	14.3295	22.3831	17.9553	8.77373	28.4639	19.2185	13.5524	Similar to GGT4 (GAMMA-GLUTAMYL TRANSPEPTIDASE 4); gamma-glutamyltransferase/ glutathione gamma-glutamylcysteinyltransferase.
Os01t0151600-01	237.104	238.854	247.238	269.688	205.113	289.606	181.648	164.766	179.862	199.247	198.3	179.569	Conserved hypothetical protein.
Os01t0151700-01	1026.78	1108.02	967.138	958.469	1082.99	905.773	1080.42	1172.37	1184.45	1005.73	1044.79	949.797	Similar to Short-chain dehydrogenase Tic32.
Os01t0151750-00	151.706	169.188	124.528	150.671	150.142	120.669	157.543	145.754	137.455	136.39	146.76	128.748	Hypothetical conserved gene.
Os01t0151900-01	150.702	178.035	145.434	172.195	148.502	169.691	136.021	166.878	112.596	130.46	129.288	144.559	Pentatricopeptide repeat domain containing protein.
Os01t0152000-01	5.02339	1.10581	2.72689	2.53228	1.6409	1.50836	1.72178	4.22477	0	2.37199	2.62071	5.64683	Protein kinase, core domain containing protein.
Os01t0152050-00	2.00935	1.10581	1.81793	1.26614	0.820451	1.50836	0.860889	1.05619	0	0	1.74714	3.3881	Hypothetical protein.
Os01t0152300-00	11864.2	16060.7	11483.9	15100	15718.2	15444.1	20065.6	17602.5	18527.2	15376.4	16506.1	12014.2	Similar to Histone H2B.1.
Os01t0152500-00	6.02806	6.63484	3.63586	6.3307	9.84541	6.03346	3.44356	4.22477	0	11.86	4.36784	7.90557	Hypothetical conserved gene.
Os01t0152600-00	160.748	136.014	144.525	143.074	134.554	133.49	123.968	119.35	143.304	156.552	145.886	166.017	Protein kinase, catalytic domain domain containing protein.
Os01t0152675-00	2.00935	0	0.908964	0	1.6409	0.754182	0	1.05619	5.84916	0	0.873569	3.3881	Non-protein coding transcript.
Os01t0152687-00	4.01871	1.10581	1.81793	1.26614	4.9227	2.26255	0.860889	2.11238	7.31144	0	0.873569	5.64683	Serine-threonine/tyrosine-protein kinase domain containing protein.
Os01t0152700-01	1675.8	2154.11	1666.13	1865.03	2126.61	2238.41	2469.03	2135.62	2238.76	1909.45	2078.22	1613.86	Similar to Histone H2B (CaH2B).
Os01t0152800-01	11.0515	7.74064	26.36	18.9921	17.2295	27.9047	13.7742	16.8991	13.1606	23.7199	16.5978	22.5873	Protein kinase, core domain containing protein.
Os01t0152850-00	11.0515	7.74064	25.451	18.9921	14.7681	25.6422	13.7742	12.6743	11.6983	22.5339	16.5978	21.458	Hypothetical protein.
Os01t0152900-00	14073.5	17837.8	13057.3	17494.3	18234.5	17659.9	21837.3	19636.7	20520.3	17854	18438.4	14300	Similar to Histone H2B.1.
Os01t0152950-00	125.585	160.342	142.707	159.534	129.631	153.099	188.535	143.642	150.616	128.088	150.254	128.748	Cyclin-like F-box domain containing protein.
Os01t0152951-00	2.00935	0	1.81793	2.53228	1.6409	2.26255	1.72178	0	4.38687	2.37199	1.74714	1.12937	Hypothetical conserved gene.
Os01t0153000-00	17.0795	16.5871	21.8151	17.726	22.9726	18.8546	15.496	8.44953	5.84916	10.674	15.7242	30.4929	Protein kinase, catalytic domain domain containing protein.
Os01t0153050-00	17.0795	16.5871	21.8151	17.726	22.9726	18.1004	15.496	8.44953	4.38687	9.48797	15.7242	30.4929	Hypothetical protein.
Os01t0153100-00	23045.3	28911.3	21403.4	28770.5	29936.6	28987	35132.9	31304.5	33438.2	28533.9	29278.5	23152	Similar to Histone H2B-3 (Fragment).
Os01t0153150-01	30.1403	40.9148	42.7213	41.7826	35.2794	39.9717	34.4356	24.2924	26.3212	29.6499	22.7128	33.881	Hypothetical conserved gene.
Os01t0153200-00	11.0515	7.74064	9.99861	7.59685	3.2818	5.27927	7.74801	2.11238	5.84916	5.92998	3.49428	4.51747	Hypothetical conserved gene.
Os01t0153250-00	50.2339	40.9148	54.5378	37.9842	31.9976	36.2007	30.1311	28.5172	24.8589	35.5799	34.9428	49.6921	Hypothetical conserved gene.
Os01t0153275-00	44.2058	34.28	45.4482	29.1212	28.7158	31.6756	27.5485	26.4048	21.9343	28.4639	33.1956	39.5278	Hypothetical protein.
Os01t0153300-00	19074.8	25317.4	18691	24382.1	25274.8	25145.2	31734.1	27066	27998.4	24350.9	25962.5	19208.3	Similar to Histone H2B.1.
Os01t0153400-01	182.851	182.458	174.521	164.598	134.554	166.674	147.212	179.553	125.757	147.064	145.012	161.499	Similar to tRNA synthetase class II (D, K and N) family protein.
Os01t0153500-00	3.01403	2.21161	8.18068	7.59685	2.46135	7.54182	6.88712	4.22477	5.84916	2.37199	5.24141	3.3881	Protein of unknown function DUF674 domain containing protein.
Os01t0153550-00	1.00468	2.21161	5.45378	3.79842	0.820451	6.78764	5.16534	4.22477	5.84916	0	5.24141	3.3881	Hypothetical protein.
Os01t0153600-00	0	0	0.908964	0	0	0	0	1.05619	0	0	0	1.12937	Protein of unknown function DUF674 domain containing protein.
Os01t0153625-00	0	0	0.908964	0	0	0	0	1.05619	0	0	0	0	Hypothetical protein.
Os01t0153700-01	84.3929	88.4645	102.713	68.3716	63.9952	77.6808	61.984	64.4277	78.9636	78.2758	56.782	101.643	Conserved hypothetical protein.
Os01t0153800-00	116.543	189.093	108.167	103.824	144.399	74.664	192.839	163.71	174.012	138.762	133.656	129.877	Similar to gibberellin receptor GID1L2.
Os01t0153900-00	0	0	0	0	0.820451	0	1.72178	0	0	0	0	0	Hypothetical conserved gene.
Os01t0153950-00	0	0	0	1.26614	0	0	0	0	0	0	0	0	Protein of unknown function DUF674 domain containing protein.
Os01t0154000-01	4.01871	12.1639	1.81793	12.6614	6.56361	6.03346	0	0	1.46229	4.74399	3.49428	4.51747	Conserved hypothetical protein.
Os01t0154200-00	0	0	0.908964	0	0	0	0	0	0	0	0	0	Protein of unknown function DUF674 domain containing protein.
Os01t0154300-00	0	3.31742	1.81793	2.53228	6.56361	1.50836	2.58267	5.28096	2.92458	2.37199	1.74714	4.51747	Hypothetical conserved gene.
Os01t0154500-01	65.304	87.3587	39.9944	81.033	76.3019	98.0437	70.5929	55.9782	87.7373	59.2998	49.7934	49.6921	Protein of unknown function DUF674 domain containing protein.
Os01t0154550-01	31.145	42.0206	18.1793	25.3228	33.6385	33.9382	30.1311	27.461	36.5572	24.9059	18.3449	21.458	Non-protein coding transcript.
Os01t0154600-01	48.2245	47.5497	21.8151	46.8472	31.9976	36.9549	30.992	17.9553	20.472	32.0219	27.9542	30.4929	Protein of unknown function DUF674 domain containing protein.
Os01t0154950-01	2.00935	8.84645	1.81793	2.53228	5.74315	2.26255	7.74801	5.28096	8.77373	3.55799	2.62071	5.64683	Hypothetical gene.
Os01t0155200-00	0	0	0	0	0	0.754182	0	0	0	0	0	0	Similar to H0525E10.8 protein.
Os01t0155400-01	197.921	157.024	219.969	153.203	159.167	123.686	132.577	162.654	155.003	156.552	145.012	185.216	Conserved hypothetical protein.
Os01t0155500-01	0	0	0	0	0.820451	0	0	0	1.46229	0	0	2.25873	Protein kinase, catalytic domain domain containing protein.
Os01t0155600-01	1921.95	1931.84	1823.38	1767.53	1821.4	1586.04	1903.43	1919.1	1884.89	1691.23	1696.47	1599.18	Similar to Splicing factor RSZ33.
Os01t0155600-02	1927.98	1950.64	1834.29	1778.93	1836.17	1605.65	1912.9	1928.61	1899.51	1705.46	1699.09	1625.16	Similar to Splicing factor RSZ33.
Os01t0155800-01	0	1.10581	0	0	0	0	0	1.05619	0	0	0	1.12937	Conserved hypothetical protein.
Os01t0156300-01	23.1076	27.6451	19.9972	32.9197	32.818	36.2007	29.2702	27.461	40.9441	32.0219	25.3335	25.9754	Similar to Cappuccino protein.
Os01t0157400-00	0	0	0	0	0	0	0	1.05619	0	0	0	0	Conserved hypothetical protein.
Os01t0157600-01	0	0	0	2.53228	0	0	0	1.05619	0	0	0	0	Conserved hypothetical protein.
Os01t0157700-00	3.01403	3.31742	0	0	0	0	0	1.05619	1.46229	0	0	0	Glycosyl transferase, family 43 domain containing protein.
Os01t0157800-01	23.1076	29.8568	20.9062	34.1858	24.6135	27.1506	30.1311	32.7419	42.4064	16.604	22.7128	33.881	Heat shock protein DnaJ, N-terminal domain containing protein.
Os01t0157900-01	849.957	1009.6	843.519	872.371	987.823	958.565	939.23	974.865	922.704	872.893	949.569	797.333	Protein of unknown function Cys-rich family protein.
Os01t0158000-01	717.34	541.845	613.551	576.094	684.256	640.301	632.754	684.412	622.935	617.904	617.613	599.694	Importin alpha-2 subunit.
Os01t0158000-02	707.293	531.893	603.552	569.763	662.104	629.742	622.423	671.738	601.001	602.486	601.015	587.271	Importin alpha-2 subunit.
Os01t0158100-01	62.29	33.1742	42.7213	54.4441	48.4066	52.0386	52.5143	41.1915	55.567	55.7418	47.1727	38.3985	Pentatricopeptide repeat containing protein.
Os01t0158200-01	345.609	285.298	329.954	208.913	257.622	204.383	322.834	349.599	349.487	332.079	323.22	301.541	Similar to Serine carboxypeptidase II-1 precursor (EC 3.4.16.6) (CP-MII.1) (Fragment).
Os01t0158400-01	1.00468	4.42322	0.908964	2.53228	4.10225	5.27927	3.44356	3.16858	5.84916	4.74399	5.24141	5.64683	Galactose-binding like domain containing protein.
Os01t0158400-02	1.00468	4.42322	0.908964	2.53228	4.10225	5.27927	3.44356	3.16858	5.84916	4.74399	5.24141	5.64683	Galactose-binding like domain containing protein.
Os01t0158500-01	75.3508	84.0412	72.7171	75.9685	77.1224	79.1891	62.8449	61.2591	70.1899	65.2298	69.0119	82.4438	Similar to arginyl-tRNA synthetase.
Os01t0158533-00	27.1263	19.9045	20.9062	18.9921	27.8953	24.1338	16.3569	11.6181	16.0852	18.9759	27.9542	27.1048	Hypothetical protein.
Os01t0158566-00	25.1169	21.0103	21.8151	26.589	16.409	20.3629	16.3569	32.7419	8.77373	34.3939	20.9657	23.7167	Hypothetical conserved gene.
Os01t0158600-01	22.1029	16.5871	21.8151	8.86299	20.5113	26.3964	18.0787	12.6743	10.236	20.1619	20.9657	19.1992	Leucine-rich repeat, N-terminal domain containing protein.
Os01t0158800-00	0	3.31742	0.908964	0	0.820451	0	0.860889	0	0	0	0	1.12937	Similar to PHD finger protein.
Os01t0158900-01	595.774	524.152	614.46	577.36	569.393	530.944	295.285	341.15	293.92	358.171	397.474	412.219	Zinc finger, NF-X1-type domain containing protein.
Os01t0158900-02	318.483	309.626	353.587	335.527	319.976	300.164	160.986	198.564	163.776	200.433	225.381	220.226	Hypothetical conserved gene.
Os01t0159000-01	313.459	335.059	273.598	408.964	365.921	347.678	212.64	215.463	201.796	303.615	291.772	277.824	Similar to cDNA clone:J023049H21, full insert sequence.
Os01t0159200-01	1.00468	0	0	0	0	0.754182	0	0	0	4.74399	0.873569	0	Similar to Fasciclin-like protein FLA18.
Os01t0159300-01	357.665	335.059	373.584	274.753	264.185	275.276	281.511	296.79	302.694	300.057	309.243	321.869	Zinc finger, RING/FYVE/PHD-type domain containing protein.
Os01t0159400-01	833.882	837.095	894.421	879.968	731.022	984.962	470.046	564.006	505.952	545.558	549.475	605.341	Similar to Acyl-coenzyme A oxidase 4, peroxisomal (EC 1.3.3.6) (AOX 4) (Short- chain acyl-CoA oxidase) (SAOX) (AtCX4) (G6p) (AtG6).
Os01t0159500-01	9.0421	8.84645	5.45378	11.3953	8.20451	9.05019	5.16534	8.44953	16.0852	4.74399	6.98855	2.25873	Rapid ALkalinization Factor domain containing protein.
Os01t0159600-01	3.01403	6.63484	4.54482	13.9275	6.56361	13.5753	5.16534	2.11238	1.46229	3.55799	0.873569	3.3881	Small hydrophilic plant seed protein family protein.
Os01t0159800-01	19.0889	35.3858	26.36	37.9842	17.2295	39.2175	17.2178	26.4048	13.1606	18.9759	27.9542	22.5873	Similar to DNA binding protein.
Os01t0160100-01	115.538	108.369	100.895	132.945	102.556	136.507	92.1152	105.619	122.832	99.6237	112.69	110.678	Similar to Pyruvate decarboxylase isozyme 2 (EC 4.1.1.1) (PDC) (Fragment).
Os01t0160150-00	78.3648	70.7716	59.0827	81.033	52.5088	90.5019	43.0445	63.3715	62.8784	45.0679	75.1269	67.762	Hypothetical protein.
Os01t0160200-02	0	0	0	0	0	0	0	0	0	2.37199	0	0	Leucine-rich repeat, N-terminal domain containing protein.
Os01t0160700-00	15.0702	13.2697	15.4524	20.2583	18.8704	18.1004	7.74801	11.6181	4.38687	14.232	13.9771	10.1643	Leucine-rich repeat, N-terminal domain containing protein.
Os01t0160800-01	9.0421	13.2697	8.18068	5.06456	9.02496	9.80437	9.46978	7.39334	2.92458	2.37199	4.36784	6.7762	Similar to Protein synthesis inhibitor II (EC 3.2.2.22) (Ribosome-inactivating protein II) (rRNA N-glycosidase).
Os01t0161200-01	0	0	0	0	0	0	0	0	0	1.186	0	0	Hypothetical protein.
Os01t0161300-00	0	1.10581	0	0	0	0	0	0	0	1.186	0	0	Hypothetical conserved gene.
Os01t0162001-00	2.00935	0	2.72689	5.06456	1.6409	5.27927	0	1.05619	1.46229	5.92998	2.62071	6.7762	Hypothetical gene.
Os01t0162300-01	0	1.10581	1.81793	0	0	3.01673	0	0	0	1.186	0	0	Leucine-rich repeat, plant specific containing protein.
Os01t0162500-01	1.00468	2.21161	1.81793	10.1291	0	0	0.860889	0	0	0	0	0	Leucine-rich repeat-containing N-terminal, type 2 domain containing protein.
Os01t0162900-01	20.0935	13.2697	25.451	30.3874	25.434	24.888	17.2178	15.8429	16.0852	23.7199	11.3564	28.2342	Hypothetical protein.
Os01t0163000-01	23.1076	18.7987	32.7227	37.9842	28.7158	24.888	18.9396	16.8991	20.472	21.3479	16.5978	28.2342	Leucine-rich repeat, N-terminal domain containing protein.
Os01t0164400-01	878.088	635.838	664.453	503.924	599.749	398.208	654.276	878.752	772.089	689.064	658.671	767.969	Similar to TAF15b (TBP-ASSOCIATED FACTOR 15b); binding / nucleic acid binding / nucleotide binding / zinc ion binding.
Os01t0164500-01	317.478	279.769	367.222	267.156	310.951	248.88	318.529	332.7	399.205	348.683	343.313	373.82	Similar to ATP-dependent RNA helicase-like protein.
Os01t0164600-01	38.1777	48.6555	39.9944	44.3149	44.3043	40.7258	26.6876	32.7419	43.8687	50.9979	35.8163	33.881	Protein phosphatase 2C-related domain containing protein.
Os01t0164700-01	248.155	239.96	239.058	220.309	247.776	203.629	282.372	271.441	222.268	258.547	266.438	239.426	Uncharacterised protein family UPF0363 domain containing protein.
Os01t0164800-01	60.2806	29.8568	59.0827	25.3228	24.6135	32.4298	20.6613	28.5172	32.1704	29.6499	27.0806	45.1747	Breast cancer type 2 susceptibility protein domain containing protein.
Os01t0164900-01	16.0748	2.21161	18.1793	7.59685	9.02496	6.78764	4.30445	5.28096	2.92458	10.674	6.98855	15.8111	BRCA2 repeat containing protein.
Os01t0165000-01	247.151	278.663	240.875	359.584	279.774	310.723	278.928	276.722	293.92	256.175	274.301	293.635	DRE binding protein 2.
Os01t0165000-02	276.286	299.673	266.326	387.439	315.874	326.561	303.033	311.577	336.326	283.453	295.266	333.163	DRE binding protein 2.
Os01t0165100-02	20.0935	13.2697	16.3614	20.2583	31.1771	9.05019	19.8005	24.2924	13.1606	24.9059	11.3564	24.8461	Conserved hypothetical protein.
Os01t0165200-01	680.167	683.388	742.624	652.063	651.438	670.468	560.439	581.962	473.782	533.698	536.371	699.078	Kelch-type beta propeller domain containing protein.
Os01t0165200-02	370.726	391.455	381.765	373.512	356.076	359.745	303.033	326.363	263.212	295.313	283.91	363.656	Similar to KEAP1.
Os01t0165600-00	8.03742	7.74064	9.99861	10.1291	9.02496	11.3127	10.3307	4.22477	10.236	4.74399	8.73569	12.423	Similar to H0323C08.17 protein.
Os01t0165800-01	75.3508	95.0993	119.074	75.9685	68.9179	85.9768	55.0969	71.821	58.4916	86.5777	65.5177	133.265	DNA-binding HORMA domain containing protein.
Os01t0166100-01	45.2105	47.5497	66.3544	63.307	49.227	44.4967	76.6192	76.0458	67.2653	79.4618	65.5177	79.0557	Similar to Ca(2+)-dependent nuclease.
Os01t0166200-01	10.0468	11.0581	6.36275	12.6614	10.6659	9.80437	13.7742	9.50573	5.84916	18.9759	7.86212	13.5524	Hypothetical protein.
Os01t0166300-00	44.2058	82.9354	67.2633	59.5086	59.0724	75.4182	60.2623	62.3153	49.7178	48.6259	55.9084	63.2445	Similar to nuclease.
Os01t0166400-01	41.1918	40.9148	44.5392	35.4519	50.0475	59.5804	37.8791	51.7534	27.7835	35.5799	34.0692	21.458	Similar to phosphatidylinositolglycan-related.
Os01t0166400-02	37.1731	39.809	39.9944	36.7181	48.4066	61.0887	39.6009	52.8096	27.7835	36.7659	38.437	28.2342	Hypothetical conserved gene.
Os01t0166500-02	175.819	173.612	181.793	348.189	236.29	362.762	205.753	194.339	181.324	208.735	221.886	195.38	Conserved hypothetical protein.
Os01t0166700-01	179.837	222.267	246.329	231.704	176.397	222.484	248.797	209.126	273.448	263.291	264.691	234.908	Saposin family protein.
Os01t0166800-01	2440.36	2293.44	2526.01	2201.82	2472.84	2252.74	2570.62	2916.15	2731.56	2317.44	2584.89	2603.19	Similar to ETG1 (E2F TARGET GENE 1).
Os01t0167100-01	40.1871	45.338	43.6303	50.6456	32.818	50.5302	38.74	32.7419	29.2458	27.2779	36.6899	56.4683	Hypothetical protein.
Os01t0167100-02	23.1076	22.1161	27.2689	34.1858	19.6908	36.2007	26.6876	23.2362	27.7835	15.418	26.2071	37.2691	Hypothetical conserved gene.
Os01t0167400-01	22.1029	32.0684	17.2703	25.3228	31.1771	27.9047	26.6876	13.7305	23.3966	20.1619	29.7013	21.458	Similar to Protein synthesis inhibitor II (EC 3.2.2.22) (Ribosome-inactivating protein II) (rRNA N-glycosidase).
Os01t0167500-01	681.171	638.05	644.456	667.256	670.308	724.769	659.441	665.401	653.643	727.016	677.889	727.312	Protein of unknown function DUF250 domain containing protein.
Os01t0167600-00	80.3742	105.052	79.9888	145.606	122.247	125.194	95.5587	68.6525	84.8128	78.2758	75.1269	88.0906	Hypothetical conserved gene.
Os01t0167700-01	202.945	121.639	227.241	141.808	178.038	134.999	178.204	183.777	134.531	199.247	193.932	239.426	Conserved hypothetical protein.
Os01t0167750-00	90.421	112.792	112.712	117.751	126.349	89.7477	115.359	108.788	100.898	132.832	158.116	106.16	Pentatricopeptide repeat domain containing protein.
Os01t0167800-01	119.557	120.533	141.798	74.7023	118.145	105.585	94.6978	126.743	77.5013	129.274	110.943	126.489	Conserved hypothetical protein.
Os01t0167900-01	156.73	131.591	169.067	135.477	161.629	152.345	190.257	163.71	210.57	206.363	165.104	184.087	KIP1-like domain containing protein.
Os01t0168000-01	0	0	0	0	0	1.50836	0	0	0	0	0	0	Hypothetical protein.
Os01t0168100-01	2523.75	2274.64	2468.75	2234.74	2633.65	2447.32	2721.27	2752.44	2585.33	2490.59	2876.66	2633.68	KIP1-like domain containing protein.
Os01t0168100-02	1828.51	1742.75	1790.66	1697.89	1991.23	1823.61	2041.17	2060.63	1786.92	1792.04	2109.67	1842	Similar to CENP-E like kinetochore protein.
Os01t0168200-01	59.276	66.3484	62.7185	94.9606	67.277	61.0887	60.2623	60.2029	65.803	65.2298	65.5177	53.0802	Similar to Thioredoxin-like protein.
Os01t0168300-01	457.128	433.476	448.119	526.715	472.58	450.247	488.124	499.579	498.641	470.841	498.808	447.229	Conserved hypothetical protein.
Os01t0168350-00	69.3227	51.9729	56.3558	69.6377	77.9428	58.8262	64.5667	73.9334	81.8882	62.8578	87.3569	72.2795	Non-protein coding transcript.
Os01t0168400-01	346.614	394.773	388.128	435.552	397.919	450.247	275.485	246.093	233.966	290.569	263.818	302.67	Zinc finger, RING/FYVE/PHD-type domain containing protein.
Os01t0168450-00	248.155	256.547	275.416	303.874	266.646	319.773	205.753	192.227	153.54	188.573	197.427	227.003	Hypothetical protein.
Os01t0168500-01	538.507	521.94	549.923	491.263	571.034	521.14	556.135	578.793	599.538	524.21	566.073	520.638	WD40 repeat-like domain containing protein.
Os01t0168600-01	150.702	124.956	151.797	81.033	113.222	98.7979	124.829	140.474	130.144	138.762	130.162	162.629	Similar to predicted protein.
Os01t0168800-01	2.00935	6.63484	4.54482	12.6614	8.20451	10.5585	8.60889	7.39334	4.38687	7.11598	6.11498	4.51747	Alpha/beta hydrolase fold-1 domain containing protein.
Os01t0168850-01	1.00468	0	0.908964	3.79842	2.46135	5.27927	5.16534	1.05619	1.46229	2.37199	0.873569	2.25873	Hypothetical gene.
Os01t0169000-00	0	0	0	0	0.820451	0	0	0	0	0	0	0	Hypothetical protein.
Os01t0169400-01	225.048	280.875	211.789	231.704	215.779	211.171	309.92	277.778	254.438	236.013	197.427	210.062	Similar to LOB domain protein 25.
Os01t0169500-01	2434.33	1992.66	2674.17	1867.56	2114.3	1799.48	1908.59	2297.22	2034.04	2251.02	2441.62	2703.7	Armadillo-type fold domain containing protein.
Os01t0169500-02	1962.13	1665.34	2167.88	1561.15	1699.15	1484.23	1598.67	1895.86	1677.25	1802.71	1976.89	2142.41	Hypothetical conserved gene.
Os01t0169800-01	274.277	212.315	251.783	234.236	272.39	204.383	227.275	299.958	210.57	244.315	269.059	284.6	Pyridoxal phosphate-dependent transferase, major region, subdomain 2 domain containing protein.
Os01t0169851-00	38.1777	29.8568	24.542	36.7181	26.2544	30.1673	34.4356	34.8543	23.3966	24.9059	34.9428	32.7516	Hypothetical conserved gene.
Os01t0169900-01	883.111	847.047	837.156	733.096	836.039	741.361	835.924	812.211	858.364	794.618	897.155	843.637	Protein of unknown function DUF1421 family protein.
Os01t0170000-01	8.03742	4.42322	2.72689	0	2.46135	6.03346	7.74801	11.6181	8.77373	3.55799	6.11498	3.3881	Raffinose synthase family protein.
Os01t0170051-00	5.02339	2.21161	2.72689	2.53228	2.46135	4.52509	9.46978	10.5619	8.77373	1.186	8.73569	5.64683	Hypothetical protein.
Os01t0170100-01	38.1777	37.5974	33.6317	41.7826	37.7407	42.2342	21.5222	30.6296	32.1704	28.4639	26.2071	38.3985	D111/G-patch domain containing protein.
Os01t0170300-01	786.662	640.262	725.353	633.07	779.428	653.122	807.514	677.019	590.765	738.876	879.684	773.616	Serine/threonine protein kinase-related domain containing protein.
Os01t0170500-01	1243.79	1009.6	982.59	988.856	1086.28	900.493	1427.35	1286.44	1459.36	1267.83	1515.64	1131.63	Protein of unknown function DUF239, plant domain containing protein.
Os01t0170600-01	434.021	441.217	417.215	486.198	403.662	481.168	457.993	514.365	508.877	438.819	437.658	405.443	Hypothetical conserved gene.
Os01t0170600-02	451.1	461.121	448.119	512.787	436.48	513.598	468.324	529.152	530.811	470.841	460.371	428.03	UspA domain containing protein.
Os01t0170700-01	9.0421	6.63484	11.8165	7.59685	12.3068	3.77091	5.16534	7.39334	10.236	10.674	8.73569	9.03493	Thiol-activated cytolysin family protein.
Os01t0170800-01	40.1871	43.1264	58.1737	56.9763	33.6385	49.0218	26.6876	42.2477	42.4064	32.0219	43.6784	51.9509	Pentatricopeptide repeat domain containing protein.
Os01t0170900-01	80.3742	111.686	64.5365	117.751	119.786	100.306	81.7845	62.3153	96.5111	68.7878	76.0005	72.2795	Conserved hypothetical protein.
Os01t0171000-01	1094.09	1007.39	1274.37	905.291	1037.05	810.746	977.11	1107.95	991.432	1164.65	1082.35	1253.6	BRASSINOSTEROID INSENSITIVE 1-associated receptor kinase 1 precursor (EC 2.7.1.37) (BRI1-associated receptor kinase 1) (Somatic embryogenesis receptor-like kinase 3).
Os01t0171000-02	871.055	798.392	1010.77	715.37	805.683	667.451	801.488	895.651	777.938	917.961	854.35	988.196	Similar to Leucine-rich repeat receptor-like kinase.
Os01t0171100-00	6.02806	11.0581	12.7255	10.1291	12.3068	10.5585	10.3307	7.39334	4.38687	10.674	6.98855	11.2937	Ankyrin repeat domain containing protein.
Os01t0171200-01	128.599	92.8877	119.074	134.211	126.349	127.457	105.889	95.0573	106.747	90.1357	86.4833	98.2549	Conserved hypothetical protein.
Os01t0171200-02	115.538	79.618	95.4412	111.42	101.736	110.865	99.0023	82.383	81.8882	79.4618	73.3798	91.4787	Conserved hypothetical protein.
Os01t0171800-01	120.561	129.379	151.797	135.477	133.733	125.194	133.438	165.822	149.153	156.552	158.116	164.888	Conserved hypothetical protein.
Os01t0172000-01	220.024	232.219	200.881	213.978	201.01	180.25	189.396	196.452	200.334	250.245	233.243	213.45	Glycosyltransferase, ALG3 domain containing protein.
Os01t0172100-01	5.02339	7.74064	2.72689	1.26614	0.820451	2.26255	2.58267	2.11238	1.46229	0	3.49428	0	Similar to Triose phosphate/phosphate translocator, non-green plastid, chloroplast precursor (CTPT).
Os01t0172200-01	3168.75	2766.73	3054.12	2831.09	2951.98	3142.68	2859.87	3110.48	2784.2	2883.16	3215.61	3275.16	DNA/RNA helicase, DEAD/DEAH box type, N-terminal domain containing protein.
Os01t0172300-01	227.057	259.864	241.784	208.913	256.801	246.618	243.632	249.261	247.127	194.503	225.381	216.838	Conserved hypothetical protein.
Os01t0172400-01	3298.36	3167.03	3253.18	3362.87	3550.09	3734.71	3208.54	3395.66	3063.5	3113.24	3896.99	3423.11	Similar to Phospholipase D alpha 1.
Os01t0172400-02	4118.17	4118.02	4154.88	4328.94	4633.08	4789.81	4220.08	4437.06	4043.23	3900.74	4889.36	4256.58	Phospholipase D alpha 1 precursor (EC 3.1.4.4) (PLD alpha 1) (Choline phosphatase 1) (Phosphatidylcholine-hydrolyzing phospholipase D 1).
Os01t0172400-03	4075.98	4095.9	4125.79	4279.56	4570.73	4749.08	4200.28	4416.99	4003.75	3863.98	4836.95	4194.47	Phospholipase D alpha 1 precursor (EC 3.1.4.4) (PLD alpha 1) (Choline phosphatase 1) (Phosphatidylcholine-hydrolyzing phospholipase D 1).
Os01t0172400-04	2112.84	2113.2	2154.24	2306.91	2383.41	2464.67	2092.82	2318.34	2016.5	1973.5	2584.02	2265.51	Similar to Phospholipase D alpha 1.
Os01t0172400-05	1819.47	2014.78	1917.01	2073.94	2278.39	2261.04	2061.83	2176.81	1952.16	1741.04	2229.35	1829.57	Similar to Phospholipase D alpha 1.
Os01t0172600-01	2.00935	4.42322	5.45378	2.53228	0	1.50836	1.72178	2.11238	1.46229	1.186	1.74714	3.3881	Similar to electron carrier/ heme binding / peroxidase.
Os01t0172701-00	2.00935	4.42322	3.63586	1.26614	0	1.50836	0.860889	2.11238	0	1.186	1.74714	3.3881	Regulator of chromosome condensation, RCC1 domain containing protein.
Os01t0172800-01	59.276	81.8296	72.7171	68.3716	82.8655	79.1891	72.3147	54.922	58.4916	71.1598	67.2648	47.4334	Embryo-specific 3 family protein.
Os01t0172900-00	0	2.21161	0.908964	2.53228	0	0.754182	0.860889	0	0	1.186	0.873569	0	Glycoside hydrolase, family 28 domain containing protein.
Os01t0173000-01	30.1403	49.7613	30.9048	58.2425	42.6634	43.7426	36.1574	19.0115	16.0852	33.2079	37.5635	33.881	Putative thiol-disulphide oxidoreductase DCC domain containing protein.
Os01t0173100-01	1894.82	1968.33	1793.39	2409.47	2223.42	2255.76	2177.19	2166.25	2249	2013.82	1905.25	1647.75	Alba, DNA/RNA-binding protein family protein.
Os01t0173600-00	149.697	222.267	205.426	211.446	181.32	239.83	138.603	118.293	90.6619	117.414	146.76	126.489	Glyoxalase/bleomycin resistance protein/dioxygenase domain containing protein.
Os01t0173900-01	322.501	222.267	328.136	210.179	278.133	241.338	233.301	253.486	260.287	228.897	237.611	342.198	Similar to MRP-like ABC transporter.
Os01t0173950-00	43.2011	26.5393	36.3586	26.589	33.6385	19.6087	30.992	25.3486	29.2458	21.3479	20.0921	31.6223	Non-protein coding transcript.
Os01t0174000-00	341.59	329.53	284.506	310.205	349.512	257.93	431.306	395.016	393.356	417.471	397.474	353.492	Similar to BZIP transcription factor (Fragment).
Os01t0174100-01	30.1403	40.9148	36.3586	53.1779	36.0998	56.5637	33.5747	19.0115	36.5572	30.8359	36.6899	33.881	Conserved hypothetical protein.
Os01t0174200-01	67.3134	98.4167	55.4468	94.9606	74.661	95.0269	76.6192	85.5515	80.4259	93.6937	73.3798	77.9263	Hypothetical protein.
Os01t0174300-01	825.845	810.556	853.517	807.798	909.059	763.232	869.498	907.269	796.947	864.591	870.948	861.707	Flavoprotein pyridine nucleotide cytochrome reductase domain containing protein.
Os01t0174300-02	804.747	803.921	836.247	795.136	895.112	756.445	858.307	891.426	782.325	851.545	856.971	844.766	Flavoprotein pyridine nucleotide cytochrome reductase domain containing protein.
Os01t0174400-01	45.2105	60.8193	57.2647	58.2425	45.1248	70.1389	44.7663	38.0229	43.8687	56.9278	46.2991	64.3739	Hypothetical gene.
Os01t0174500-01	67.3134	79.618	85.4426	88.6299	55.7906	87.4851	67.1494	52.8096	64.3407	80.6478	69.8855	77.9263	Metridin-like ShK toxin domain containing protein.
Os01t0174500-02	30.1403	49.7613	51.811	58.2425	40.2021	54.3011	41.3227	34.8543	36.5572	47.4399	44.552	53.0802	Similar to cDNA clone:J023048G08, full insert sequence.
Os01t0174600-01	3.01403	1.10581	0.908964	0	1.6409	1.50836	1.72178	3.16858	1.46229	0	0	1.12937	Zinc finger, CCCH-type domain containing protein.
Os01t0174700-01	918.275	1031.72	919.872	986.324	1229.86	782.087	1423.05	1270.6	1242.95	1082.81	1133.89	1048.05	Similar to Akt (Fragment).
Os01t0174700-03	700.26	777.382	701.72	764.749	946.8	570.916	1071.81	970.64	946.101	836.128	843.867	796.203	Similar to predicted protein.
Os01t0174900-01	350.632	454.486	415.397	668.522	466.016	720.244	385.678	369.667	448.923	438.819	328.462	345.586	Thioredoxin fold domain containing protein.
Os01t0175000-01	1584.38	1634.38	1552.51	1796.65	1793.51	1791.94	1948.19	1993.03	1974.09	1908.27	1837.99	1625.16	Similar to Biostress-resistance-related protein (Fragment).
Os01t0175000-02	2010.36	2004.83	1964.27	2185.36	2201.27	2238.41	2446.65	2523.24	2504.9	2374.37	2278.27	2061.09	Similar to Biostress-resistance-related protein (Fragment).
Os01t0175000-03	2002.32	1995.98	1969.73	2190.42	2220.14	2242.18	2447.51	2543.31	2509.29	2385.04	2300.98	2069	Similar to Biostress-resistance-related protein (Fragment).
Os01t0175100-01	708.298	960.945	602.643	905.291	749.071	1169.74	438.193	361.218	367.035	307.173	354.669	332.034	Kv1.4 voltage-gated K+ channel family protein.
Os01t0175400-01	151.706	172.506	163.614	179.792	169.833	168.937	144.629	160.541	140.38	161.296	147.633	171.664	Ankyrin repeat containing protein.
Os01t0175500-01	206.964	297.462	202.699	306.406	248.597	321.282	250.519	240.812	226.655	189.759	230.622	190.863	Protein of unknown function DUF1618 domain containing protein.
Os01t0175600-01	13.0608	19.9045	12.7255	12.6614	16.409	15.0836	12.9133	12.6743	14.6229	13.046	16.5978	20.3286	Bicarbonate transporter, eukaryotic domain containing protein.
Os01t0175633-00	9.0421	9.95225	7.27171	6.3307	10.6659	5.27927	6.02623	4.22477	7.31144	4.74399	7.86212	14.6818	Hypothetical protein.
Os01t0175700-00	15.0702	13.2697	14.5434	8.86299	17.2295	10.5585	8.60889	10.5619	10.236	13.046	11.3564	15.8111	Similar to cDNA clone:J023086K01, full insert sequence.
Os01t0175733-00	8.03742	5.52903	9.99861	6.3307	9.84541	5.27927	3.44356	6.33715	4.38687	4.74399	5.24141	11.2937	Hypothetical protein.
Os01t0175850-00	3.01403	1.10581	0	1.26614	2.46135	1.50836	0.860889	3.16858	0	3.55799	0	0	UDP-glucuronosyl/UDP-glucosyltransferase domain containing protein.
Os01t0176000-01	5.02339	6.63484	3.63586	1.26614	4.9227	3.77091	2.58267	2.11238	1.46229	3.55799	6.11498	6.7762	UDP-glucuronosyl/UDP-glucosyltransferase family protein.
Os01t0176050-00	3.01403	1.10581	0.908964	1.26614	4.10225	3.01673	2.58267	1.05619	1.46229	2.37199	5.24141	4.51747	Hypothetical protein.
Os01t0176100-00	1.00468	2.21161	2.72689	6.3307	3.2818	1.50836	0.860889	3.16858	4.38687	0	4.36784	0	UDP-glucuronosyl/UDP-glucosyltransferase family protein.
Os01t0176150-00	0	1.10581	1.81793	2.53228	3.2818	0.754182	0	2.11238	1.46229	0	0.873569	0	Hypothetical protein.
Os01t0176200-01	50.2339	42.0206	34.5406	26.589	45.1248	33.184	55.9578	46.4724	48.2555	39.1379	39.3106	54.2096	UDP-glucuronosyl/UDP-glucosyltransferase family protein.
Os01t0176200-02	51.2385	43.1264	36.3586	29.1212	45.9452	33.184	56.8187	49.641	46.7932	40.3239	39.3106	54.2096	UDP-glucuronosyl/UDP-glucosyltransferase family protein.
Os01t0176300-00	30.1403	27.6451	37.2675	37.9842	27.8953	21.1171	24.9658	19.0115	29.2458	21.3479	19.2185	37.2691	Pentatricopeptide repeat domain containing protein.
Os01t0176400-01	21.0982	23.2219	11.8165	31.6535	31.1771	30.9215	39.6009	15.8429	39.4818	20.1619	20.9657	19.1992	Similar to Photoreceptor-interacting protein-like.
Os01t0176500-01	1296.03	928.877	1195.29	916.686	1112.53	968.37	1033.93	1102.66	1029.45	1140.93	1299.87	1368.79	Conserved hypothetical protein.
Os01t0176500-02	897.177	652.425	823.522	634.337	767.121	659.155	720.565	793.2	734.069	789.874	857.845	953.185	Hypothetical conserved gene.
Os01t0176700-01	62.29	47.5497	56.3558	37.9842	50.0475	29.4131	58.5405	52.8096	52.6424	56.9278	59.4027	56.4683	Myb-like DNA-binding domain, SHAQKYF class domain containing protein.
Os01t0176751-00	26.1216	16.5871	16.3614	13.9275	18.8704	10.5585	27.5485	17.9553	19.0098	20.1619	18.3449	29.3635	Hypothetical protein.
Os01t0176800-01	5.02339	16.5871	9.99861	13.9275	14.7681	12.0669	8.60889	12.6743	11.6983	18.9759	22.7128	15.8111	Protein of unknown function DUF2921 domain containing protein.
Os01t0176900-00	18.0842	27.6451	26.36	41.7826	43.4839	22.6255	28.4094	22.18	20.472	32.0219	24.4599	25.9754	BZR1, transcriptional repressor domain containing protein.
Os01t0177100-01	1340.24	1194.27	1578.87	1164.85	1273.34	1248.17	1297.36	1300.17	1212.24	1199.04	1350.54	1376.7	Similar to STYLOSA protein.
Os01t0177100-02	1364.35	1235.19	1639.77	1195.24	1311.9	1281.36	1336.1	1343.48	1235.63	1222.76	1393.34	1410.58	Similar to STYLOSA protein.
Os01t0177150-01	225.048	200.151	267.235	140.542	223.163	233.042	222.109	274.61	198.871	186.201	252.461	245.073	Non-protein coding transcript.
Os01t0177200-01	2178.14	1669.77	2021.54	1442.13	1733.61	1409.57	1662.38	1905.37	1838.1	1636.68	1911.37	2038.51	Similar to Ubiquitin-specific protease 14.
Os01t0177400-01	17.0795	15.4813	13.6345	21.5244	20.5113	15.0836	30.992	20.0676	20.472	18.9759	14.8507	14.6818	GA 3 beta-hydroxylase2, GA metabolism
Os01t0177500-00	16.0748	14.3755	9.99861	15.1937	13.9477	7.54182	24.9658	19.0115	10.236	16.604	9.60926	12.423	Hypothetical protein.
Os01t0177900-01	829.863	764.112	832.611	668.522	851.628	690.077	826.454	876.639	848.128	851.545	930.351	883.165	ABC-2 type transporter domain containing protein.
Os01t0177900-02	828.859	759.689	816.25	671.055	822.912	686.306	829.037	859.74	842.278	837.314	880.557	857.189	Similar to Pleiotropic drug resistance protein 6.
Os01t0178000-01	302.408	291.933	316.32	317.801	299.464	318.265	228.997	275.666	267.599	308.359	297.013	306.058	Pyridoxal phosphate-dependent transferase, major region, subdomain 1 domain containing protein.
Os01t0178000-02	183.856	191.304	190.882	200.05	191.985	205.892	128.273	157.373	171.088	181.457	183.449	185.216	Similar to Transaminase/ transferase, transferring nitrogenous groups.
Os01t0178100-01	245.141	274.24	282.688	279.817	367.562	350.695	241.049	256.655	263.212	304.801	307.496	292.506	Region of unknown function DUF1767 domain containing protein.
Os01t0178200-00	32.1497	32.0684	39.0855	21.5244	30.3567	26.3964	23.244	35.9105	20.472	40.3239	23.5864	31.6223	Similar to integral membrane family protein.
Os01t0178300-01	7.03274	4.42322	3.63586	20.2583	4.9227	6.78764	2.58267	5.28096	2.92458	2.37199	1.74714	5.64683	Hypothetical protein.
Os01t0178400-01	316.473	343.906	292.686	279.817	307.669	303.935	380.513	361.218	380.195	307.173	385.244	328.646	Similar to Protein phosphatase 2A B'kappa subunit.
Os01t0178500-02	277.291	356.069	305.412	391.238	319.976	387.65	333.164	312.633	269.061	336.823	307.496	271.048	Similar to Auxin-responsive protein (Aux/IAA) (Fragment).
Os01t0178600-00	2.00935	8.84645	4.54482	3.79842	2.46135	3.77091	2.58267	1.05619	2.92458	3.55799	2.62071	4.51747	Peptidase A1 domain containing protein.
Os01t0178700-01	26.1216	40.9148	41.8124	51.9118	44.3043	45.2509	37.8791	51.7534	59.9538	26.0919	43.6784	39.5278	Similar to Protein binding protein.
Os01t0178775-00	6.02806	8.84645	9.08964	10.1291	11.4863	14.3295	7.74801	16.8991	8.77373	9.48797	10.4828	13.5524	Non-protein coding transcript.
Os01t0178850-00	1.00468	3.31742	0	1.26614	1.6409	0	0.860889	0	2.92458	0	0.873569	1.12937	Similar to predicted protein.
Os01t0178900-01	56.2619	60.8193	76.353	45.5811	55.7906	67.1222	41.3227	46.4724	49.7178	64.0438	53.2877	66.6326	Similar to Symbiosis-related disease resistance protein (Fragment).
Os01t0179000-01	14.0655	7.74064	8.18068	13.9275	12.3068	11.3127	6.88712	10.5619	7.31144	10.674	15.7242	6.7762	Transferase family protein.
Os01t0179200-01	663.087	671.224	582.646	619.143	672.77	599.575	676.659	659.064	649.256	595.37	658.671	562.425	Syntaxin, N-terminal domain containing protein.
Os01t0179300-01	1546.2	1573.56	1482.52	1753.61	1699.15	1615.46	1665.82	1696.24	1785.45	1769.51	1834.49	1609.35	Similar to BRI1-KD interacting protein 128 (Fragment).
Os01t0179300-02	400.866	548.48	448.119	479.867	478.323	477.397	501.038	472.118	539.585	485.073	473.474	437.065	Non-protein coding transcript.
Os01t0179400-01	245.141	155.919	269.053	117.751	157.527	138.77	141.186	188.002	175.475	188.573	165.978	236.038	Similar to emb2410 (embryo defective 2410).
Os01t0179500-01	1088.07	855.894	1100.76	815.395	1017.36	800.187	1038.23	1068.87	1077.71	1114.84	1159.23	1267.15	Enhancer of polycomb-like, N-terminal domain containing protein.
Os01t0179600-01	24.1123	12.1639	16.3614	22.7905	28.7158	15.8378	33.5747	36.9667	24.8589	52.1838	42.8049	37.2691	UDP-glucuronosyl/UDP-glucosyltransferase family protein.
Os01t0179700-01	1269.91	1446.39	1274.37	1391.49	1448.1	1481.21	1459.21	1333.97	1612.9	1369.83	1385.48	1250.21	Similar to GTP-binding protein YPTM2.
Os01t0179750-00	733.414	845.941	687.177	753.354	836.039	813.008	766.192	750.952	858.364	747.178	715.453	651.645	Non-protein coding transcript.
Os01t0179800-01	46.2152	38.7032	47.2661	45.5811	42.6634	38.4633	37.0182	42.2477	38.0195	30.8359	51.5406	37.2691	TMS membrane protein/tumour differentially expressed protein family protein.
Os01t0179901-01	2.00935	2.21161	2.72689	8.86299	9.02496	5.27927	1.72178	2.11238	5.84916	3.55799	6.11498	1.12937	Conserved hypothetical protein.
Os01t0180000-01	1793.35	1394.42	1438.89	1200.3	1411.18	1144.85	1861.24	1700.47	1798.62	1704.28	1838.86	1411.71	Pistil-specific extensin-like protein family protein.
Os01t0180050-00	719.349	600.453	577.192	495.061	601.39	498.514	785.131	672.794	704.823	653.484	840.373	559.036	Hypothetical protein.
Os01t0180300-01	362.689	296.356	367.222	325.398	328.18	342.399	336.608	362.274	362.648	380.705	357.29	377.208	Lipoprotein, type 6 family protein.
Os01t0180300-02	234.09	214.526	258.146	221.575	216.599	209.663	222.97	235.531	248.589	259.733	224.507	243.943	Hypothetical conserved gene.
Os01t0180400-01	296.38	338.377	314.502	320.334	385.612	336.365	536.334	497.466	514.726	435.261	495.313	416.736	Protein of unknown function DUF581 domain containing protein.
Os01t0180600-01	621.895	532.998	668.998	450.746	566.931	457.789	489.846	605.198	554.208	521.838	588.785	665.197	Similar to MutS homolog 7 (Fragment).
Os01t0180700-01	756.522	687.811	814.432	591.288	811.426	662.172	773.94	814.324	811.57	694.994	787.085	780.392	Hypothetical conserved gene.
Os01t0180800-01	4512.01	3220.11	4758.43	3352.74	4564.17	3004.66	5654.32	6947.63	6245.44	5962	6761.42	6692.63	Heat shock protein Hsp70 family protein.
Os01t0180800-02	999.654	630.309	1041.67	671.055	928.75	653.122	1146.7	1458.6	1285.35	1245.3	1626.59	1533.68	Similar to heat shock 70 kDa protein 4.
Os01t0180800-03	2366.02	1816.84	2496.92	1873.89	2517.96	1570.96	3004.5	3730.47	3383.74	3152.38	3276.76	3365.51	Similar to heat shock 70 kDa protein 4.
Os01t0180850-00	2708.61	1792.51	2876.87	1935.93	2619.7	1784.39	3320.45	4138.16	3655.72	3531.9	4197.5	4083.79	Hypothetical protein.
Os01t0181000-00	971.523	803.921	962.593	976.195	1032.13	764.741	1037.37	1148.08	1098.18	1008.1	1018.58	965.608	Frigida-like domain containing protein.
Os01t0181033-00	0	0	0	1.26614	0	0	0.860889	1.05619	0	0	0	0	Similar to NADH dehydrogenase subunit 1.
Os01t0181166-00	120.561	145.966	87.2606	148.138	108.299	161.395	125.69	117.237	116.983	98.4377	86.4833	82.4438	Hypothetical gene.
Os01t0181300-00	100.468	118.321	79.0799	131.679	91.8905	138.77	110.194	85.5515	118.445	92.5077	77.7476	59.8564	Hypothetical protein.
Os01t0182100-01	315.469	437.899	371.766	454.545	470.118	492.481	561.3	505.916	530.811	489.817	566.073	514.991	Protein of unknown function DUF1618 domain containing protein.
Os01t0182200-01	1010.71	1088.11	840.792	1006.58	968.952	971.387	1060.62	872.414	906.619	880.009	950.443	736.347	Similar to cDNA clone:001-208-D07, full insert sequence.
Os01t0182200-02	1090.07	1199.8	890.785	1083.82	1031.31	1036.25	1145.84	931.561	950.488	934.565	1029.94	795.074	Similar to Small basic membrane integral protein ZmSIP1-2.
Os01t0182300-01	27.1263	50.8671	27.2689	46.8472	40.2021	49.0218	36.1574	41.1915	36.5572	35.5799	37.5635	27.1048	Lipocalin domain containing protein.
Os01t0182400-01	151.706	119.427	129.982	103.824	134.554	92.0102	129.994	137.305	146.229	143.506	131.035	136.653	Conserved hypothetical protein.
Os01t0182500-00	71.3321	86.2529	91.8054	94.9606	87.7882	98.0437	93.837	87.6639	100.898	80.6478	62.897	83.5731	Hypothetical conserved gene.
Os01t0182600-01	4286.96	3675.7	5071.11	4254.23	4660.98	4376.52	341.773	428.814	312.93	1167.02	1153.98	1277.31	GIGANTEA protein.
Os01t0182600-03	4304.04	3716.61	5091.11	4298.55	4702	4402.16	345.217	426.701	311.468	1162.28	1160.1	1278.44	GIGANTEA protein.
Os01t0182700-01	143.669	191.304	190.882	288.68	272.39	236.813	217.805	222.856	267.599	279.895	186.944	163.758	Similar to WRKY12.
Os01t0182832-00	33.1544	18.7987	40.9034	27.8551	24.6135	23.3796	19.8005	16.8991	45.331	23.7199	40.1842	46.304	Hypothetical conserved gene.
Os01t0182900-01	137.641	110.581	190.882	130.413	124.709	92.7644	112.777	146.811	134.531	144.692	116.185	186.345	Conserved hypothetical protein.
Os01t0183000-01	344.604	432.37	349.951	440.617	431.557	445.722	380.513	430.926	429.913	411.541	388.738	350.104	Similar to GmCK3p (EC 2.7.1.32) (Fragment).
Os01t0183100-01	643.998	560.644	622.64	619.143	644.054	580.72	705.929	811.155	720.908	653.484	635.958	706.984	Cytochrome cd1-nitrite reductase-like, C-terminal haem d1 domain containing protein.
Os01t0183300-01	44.2058	42.0206	50.902	50.6456	53.3293	43.7426	43.9054	46.4724	45.331	52.1838	47.1727	55.339	Endonuclease/exonuclease/phosphatase domain containing protein.
Os01t0183400-00	129.603	127.168	99.0771	178.526	170.654	143.295	171.317	174.272	184.248	152.994	116.185	137.783	Histone-fold domain containing protein.
Os01t0183500-01	10.0468	12.1639	8.18068	10.1291	19.6908	8.296	9.46978	9.50573	8.77373	15.418	13.1035	12.423	Cytochrome P450 family protein.
Os01t0183600-01	0	0	0.908964	0	0	0	0.860889	0	0	1.186	0	1.12937	Cytochrome P450 family protein.
Os01t0183633-01	215.001	226.69	211.789	217.776	237.11	240.584	217.805	196.452	232.504	202.805	206.162	201.027	Similar to predicted protein.
Os01t0183800-01	896.172	1164.41	968.047	1594.07	1256.93	1721.8	1120.02	999.157	966.573	1015.21	1026.44	980.29	Cyclin-like F-box domain containing protein.
Os01t0183850-00	8.03742	1.10581	2.72689	0	0.820451	2.26255	0	0	14.6229	1.186	2.62071	4.51747	Conserved hypothetical protein.
Os01t0183950-00	0	0	0	1.26614	0	0	0	0	1.46229	0	0	0	Hypothetical protein.
Os01t0184000-01	286.333	318.472	302.685	391.238	371.664	374.829	315.086	301.015	298.307	296.499	278.668	247.331	NUC156 family protein.
Os01t0184000-02	286.333	322.895	308.139	388.705	368.382	379.354	315.946	311.577	302.694	301.243	276.048	252.978	NUC156 family protein.
Os01t0184050-00	1298.04	2063.43	1236.19	992.654	1186.37	1134.29	897.047	911.494	979.734	1008.1	1026.44	819.92	Hypothetical protein.
Os01t0184100-01	1550.22	2379.69	1417.08	1150.92	1370.97	1316.8	1021.88	1056.19	1115.73	1167.02	1195.92	963.35	Similar to 17.5 kDa class II heat shock protein.
Os01t0184200-01	213.996	149.284	277.234	154.469	138.656	198.35	78.3409	86.6077	86.275	155.366	110.943	295.894	Similar to OSIGBa0132G14.1 protein.
Os01t0184500-01	388.81	369.339	450.846	383.641	385.612	355.22	312.503	350.656	317.317	336.823	358.163	376.079	DEAD-like helicase, N-terminal domain containing protein.
Os01t0184700-01	222.034	346.117	242.693	312.737	306.849	276.785	318.529	325.307	307.081	258.547	319.726	227.003	Conserved hypothetical protein.
Os01t0184800-01	537.502	644.685	522.654	701.442	650.617	628.234	689.572	682.3	679.964	550.302	702.349	556.778	Thioredoxin fold domain containing protein.
Os01t0184900-01	4833.5	4594.62	4618.45	5265.88	4798	5327.54	4615.23	4785.61	4718.81	4459.35	4861.41	4688	Similar to SSRP1 protein.
Os01t0184900-02	4840.54	4604.58	4625.72	5277.28	4806.2	5333.58	4623.84	4789.83	4727.58	4467.65	4866.65	4693.65	Similar to SSRP1 protein.
Os01t0185000-00	0	0	0	0	0.820451	0	0	0	0	0	0	0	Hypothetical conserved gene.
Os01t0185200-01	368.717	304.097	370.857	320.334	326.539	309.969	291.842	267.217	337.789	296.499	388.738	433.677	Similar to glutaminyl-tRNA synthetase.
Os01t0185200-02	121.566	88.4645	117.256	110.154	117.324	88.2393	83.5063	78.1582	134.531	100.81	101.334	158.111	Similar to glutaminyl-tRNA synthetase.
Os01t0185200-03	1926.97	1664.24	1840.65	1559.89	1794.33	1628.28	1521.19	1659.28	1662.62	1601.1	1796.06	1819.41	Glutaminyl-tRNA synthetase, class Ic domain containing protein.
Os01t0185250-01	692.223	650.214	430.849	831.855	621.902	558.849	684.407	638.996	747.23	634.508	688.372	561.295	Hypothetical gene.
Os01t0185300-01	1718	1747.17	1322.54	1890.35	1630.24	1443.5	2040.31	1867.35	2055.98	1695.98	2022.31	1524.64	Transferase family protein.
Os01t0185300-02	984.584	1040.56	861.698	1014.18	965.67	846.192	1286.17	1190.33	1232.71	1025.89	1293.76	928.339	Similar to 3-N-debenzoyl-2-deoxytaxol N-benzoyltransferase.
Os01t0185350-01	801.733	834.883	649	800.201	765.48	663.68	1023.6	930.505	913.931	779.2	1035.18	757.805	Non-protein coding transcript.
Os01t0185400-01	267.244	308.52	305.412	376.044	229.726	401.225	240.188	242.924	290.996	315.475	229.749	311.705	WD40 repeat domain containing protein.
Os01t0185500-00	329.534	312.943	294.504	281.083	240.392	276.031	241.049	247.149	191.56	238.385	182.576	211.192	Protein of unknown function DUF1637 domain containing protein.
Os01t0186200-01	188.879	192.41	182.702	229.172	193.626	266.98	74.0365	87.6639	99.4357	97.2517	118.805	126.489	Similar to Phototropin.
Os01t0186200-02	185.865	183.564	182.702	217.776	189.524	263.964	72.3147	84.4953	93.5865	96.0657	114.438	124.23	Hypothetical conserved gene.
Os01t0186400-01	1.00468	0	0	0	1.6409	0	0	0	1.46229	0	1.74714	0	Hypothetical conserved gene.
Os01t0186700-01	2478.54	1666.45	2206.06	1762.47	2141.38	1751.97	1946.47	2174.7	1933.15	2042.29	2075.6	2291.48	Similar to Protein kinase GhCLK1 (Fragment).
Os01t0186900-01	428.997	13.2697	123.619	3.79842	0	4.52509	42.1836	25.3486	257.363	43.8819	145.012	67.762	Similar to cDNA clone:001-117-G12, full insert sequence.
Os01t0186900-02	610.844	25.4335	177.248	5.06456	3.2818	6.03346	71.4538	30.6296	365.572	62.8578	213.151	79.0557	Similar to transposon protein CACTA, En/Spm sub-class.
Os01t0186900-03	509.371	22.1161	139.072	5.06456	3.2818	6.03346	59.4014	20.0676	295.382	47.4399	183.449	58.7271	Similar to cDNA clone:001-117-G12, full insert sequence.
Os01t0186950-00	481.24	17.6929	127.255	3.79842	3.2818	5.27927	56.8187	20.0676	280.759	45.0679	172.967	56.4683	Hypothetical protein.
Os01t0187000-01	20.0935	27.6451	16.3614	26.589	20.5113	32.4298	26.6876	13.7305	8.77373	16.604	12.23	16.9405	Conserved hypothetical protein.
Os01t0187200-01	0	0	0	0	0	0.754182	0	0	0	1.186	0	1.12937	Non-protein coding transcript.
Os01t0187300-01	0	0	0.908964	0	0.820451	0.754182	1.72178	1.05619	0	2.37199	0	4.51747	Hypothetical conserved gene.
Os01t0187350-00	67.3134	36.4916	60.9006	30.3874	45.9452	22.6255	60.2623	41.1915	46.7932	65.2298	59.4027	77.9263	Hypothetical gene.
Os01t0187400-01	925.308	654.637	921.69	520.384	660.463	506.056	684.407	812.211	639.02	847.988	810.672	985.937	Similar to glycine-rich protein.
Os01t0187500-01	193.903	235.537	209.062	198.784	174.756	181.004	130.855	126.743	185.711	164.854	156.369	222.485	WD40 repeat domain containing protein.
Os01t0187900-01	75.3508	78.5122	87.2606	92.4283	83.686	85.9768	44.7663	54.922	40.9441	67.6018	55.0348	48.5628	Similar to Transcription factor MYBS2.
Os01t0188100-01	305.422	402.513	316.32	459.609	331.462	490.973	389.983	377.06	400.667	341.567	389.612	356.88	Isopenicillin N synthase family protein.
Os01t0188200-01	93.435	91.7819	106.349	60.7748	74.661	84.4684	74.0365	58.0905	70.1899	79.4618	66.3912	110.678	Conserved hypothetical protein.
Os01t0188400-01	4758.15	4858.91	5151.1	5678.64	4705.28	6376.61	3803.41	4299.76	3872.14	3977.83	4399.29	4392.11	NADP-dependent malic enzyme, chloroplast precursor (EC 1.1.1.40) (NADP-ME).
Os01t0188400-02	2990.92	3240.01	3244.09	3457.83	2970.85	4020.54	2481.94	2794.68	2500.51	2552.26	2726.41	2756.78	Similar to Malic enzyme.
Os01t0188525-00	1274.94	1341.34	1568.87	1571.28	1265.96	1853.03	1050.29	1130.13	1030.91	1080.44	1331.32	1231.01	Hypothetical gene.
Os01t0188900-01	195.912	227.796	228.15	234.236	182.14	228.517	151.517	147.867	153.54	163.668	113.564	222.485	Similar to Ankyrin-like protein-like protein.
Os01t0189100-01	94.4397	87.3587	91.8054	79.7669	75.4815	79.1891	51.6534	57.0344	70.1899	56.9278	45.4256	92.6081	Ankyrin domain containing protein.
Os01t0189700-01	88.4116	76.3006	106.349	83.5653	50.8679	76.1724	48.2098	52.8096	46.7932	62.8578	57.6555	76.7969	Similar to cDNA clone:001-031-C06, full insert sequence.
Os01t0189700-02	77.3602	63.0309	90.8964	62.0409	43.4839	68.6306	41.3227	41.1915	45.331	46.2539	48.0463	71.1501	Ankyrin repeat domain containing protein.
Os01t0189700-03	29.1356	34.28	26.36	21.5244	12.3068	27.1506	19.8005	22.18	16.0852	20.1619	23.5864	18.0699	Ankyrin repeat-containing domain domain containing protein.
Os01t0189700-04	41.1918	23.2219	47.2661	44.3149	27.0749	36.2007	18.0787	14.7867	23.3966	22.5339	17.4714	41.7866	Hypothetical protein.
Os01t0189800-01	781.639	969.792	936.233	1129.4	1020.64	1104.12	993.466	986.483	1068.93	800.548	1014.21	875.259	Protein of unknown function DUF1618 domain containing protein.
Os01t0190000-01	579.699	650.214	559.922	959.735	673.59	937.448	442.497	440.432	343.638	415.099	459.497	420.124	Similar to oxidoreductase.
Os01t0190300-01	802.737	634.733	698.084	814.129	795.017	658.401	812.68	780.526	748.692	743.62	703.223	615.505	Similar to Auxin-responsive protein IAA26 (Indoleacetic acid-induced protein 26) (Phytochrome-associated protein 1).
Os01t0190400-01	50.2339	44.2322	43.6303	46.8472	31.9976	34.6924	29.2702	27.461	32.1704	40.3239	27.9542	42.9159	Similar to Hexokinase.
Os01t0190400-02	42.1964	43.1264	39.9944	44.3149	31.9976	30.1673	26.6876	25.3486	30.7081	39.1379	27.0806	37.2691	Similar to Hexokinase.
Os01t0190500-01	153.716	169.188	149.07	211.446	207.574	164.412	158.404	143.642	169.626	160.11	193.932	164.888	IQ calmodulin-binding region domain containing protein.
Os01t0191000-00	2.00935	1.10581	1.81793	2.53228	2.46135	2.26255	0	1.05619	0	2.37199	0.873569	3.3881	Similar to H0717B12.1 protein.
Os01t0191100-01	6530.4	7814.73	6237.31	8267.9	7371.75	8729.66	7836.68	7410.24	8421.32	6622.6	6649.61	5812.85	Similar to Acidic ribosomal protein P2a-4 (Fragment).
Os01t0191200-01	5.02339	8.84645	11.8165	37.9842	18.8704	27.9047	8.60889	4.22477	5.84916	5.92998	6.98855	10.1643	Similar to Acid phosphatase.
Os01t0191200-02	5.02339	8.84645	11.8165	36.7181	18.8704	27.1506	8.60889	4.22477	5.84916	5.92998	6.98855	10.1643	Similar to Acid phosphatase.
Os01t0191300-01	26.1216	36.4916	27.2689	25.3228	28.7158	37.7091	23.244	31.6858	23.3966	34.3939	28.8278	25.9754	Similar to NAC-type transcription factor.
Os01t0191300-02	25.1169	38.7032	27.2689	25.3228	28.7158	38.4633	22.3831	30.6296	24.8589	36.7659	28.8278	25.9754	Similar to NAC-type transcription factor.
Os01t0191300-03	30.1403	39.809	32.7227	31.6535	28.7158	42.2342	25.8267	38.0229	29.2458	36.7659	35.8163	39.5278	Similar to NAC-type transcription factor.
Os01t0191400-01	3.01403	5.52903	5.45378	1.26614	3.2818	4.52509	3.44356	0	5.84916	0	4.36784	4.51747	Hypothetical protein.
Os01t0191500-01	2266.55	1957.28	2261.5	1770.06	2016.67	1837.19	2035.14	1964.52	1988.71	2017.38	2169.07	2161.61	Similar to Mitochondrial processing peptidase.
Os01t0191700-01	340.586	322.895	323.591	315.269	323.258	342.399	372.765	390.791	349.487	360.543	365.152	339.939	Similar to Pyrophosphate-fructose-6-phosphate 1-phosphotransferase-like protein (Pyrophosphate-dependent phosphofructo-1-kinase-like protein).
Os01t0191800-01	1261.87	1262.83	1297.09	1176.24	1361.95	1233.84	1373.12	1297	1261.96	1254.78	1322.58	1289.74	Similar to Aurora kinase.
Os01t0191800-02	1233.74	1244.03	1262.55	1155.99	1335.69	1214.99	1355.9	1283.27	1237.1	1236.99	1299.87	1255.86	Similar to Aurora kinase.
Os01t0191900-01	10.0468	15.4813	21.8151	12.6614	15.5886	12.0669	15.496	20.0676	7.31144	5.92998	19.2185	15.8111	Similar to Blind.
Os01t0192000-01	3482.21	4246.29	3797.65	5427.95	4523.14	7041.8	3483.16	3305.88	3179.02	3911.42	3806.14	3805.97	Similar to Zinc finger transcription factor.
Os01t0192000-02	2237.42	2766.73	2568.73	3494.55	2966.75	4656.32	2244.34	2273.98	2202.21	2597.33	2383.97	2511.71	Similar to C3H transcription factor.
Os01t0192101-00	1987.25	2431.67	2034.26	2938.71	2509.76	3911.19	2029.12	1693.08	1593.89	2147.84	2335.92	2152.57	Hypothetical protein.
Os01t0192300-01	5.02339	1.10581	4.54482	8.86299	9.02496	11.3127	4.30445	3.16858	4.38687	4.74399	5.24141	5.64683	Similar to I-box binding factor (Fragment).
Os01t0192300-02	1.00468	0	2.72689	0	0	1.50836	0	2.11238	2.92458	2.37199	0.873569	4.51747	Hypothetical conserved gene.
Os01t0192401-00	52.2432	51.9729	21.8151	72.17	41.0225	68.6306	31.8529	36.9667	27.7835	37.9519	35.8163	31.6223	Hypothetical gene.
Os01t0192500-00	65.304	68.56	38.1765	111.42	58.252	89.7477	45.6271	59.1467	42.4064	58.1138	49.7934	42.9159	Similar to H0525G02.3 protein.
Os01t0192550-01	20.0935	18.7987	19.9972	39.2504	26.2544	9.05019	20.6613	28.5172	38.0195	15.418	14.8507	12.423	Conserved hypothetical protein.
Os01t0192600-01	167.781	179.141	200.881	159.534	182.14	202.875	224.692	251.374	251.514	220.595	251.588	266.531	Ndr family protein.
Os01t0192700-00	91.4256	95.0993	106.349	94.9606	108.299	108.602	115.359	134.136	133.068	111.484	121.426	151.335	Non-protein coding transcript.
Os01t0192900-00	0	1.10581	0	0	0	0	0	0	0	0	0	0	1-aminocyclopropane-1-carboxylate synthase family protein.
Os01t0193250-00	30.1403	35.3858	33.6317	34.1858	50.0475	30.1673	32.7138	43.3039	48.2555	16.604	22.7128	23.7167	Hypothetical gene.
Os01t0193400-01	37.1731	43.1264	57.2647	48.1134	47.5861	46.7593	56.8187	29.5734	52.6424	43.8819	38.437	47.4334	TNFR/CD27/30/40/95 cysteine-rich region domain containing protein.
Os01t0193400-02	3.01403	1.10581	0.908964	0	1.6409	0.754182	0.860889	2.11238	0	0	0	1.12937	TNFR/CD27/30/40/95 cysteine-rich region domain containing protein.
Os01t0193400-03	3.01403	1.10581	0.908964	0	1.6409	0.754182	0.860889	1.05619	0	0	0	1.12937	TNFR/CD27/30/40/95 cysteine-rich region domain containing protein.
Os01t0193400-04	120.561	158.13	141.798	194.986	158.347	174.97	151.517	117.237	150.616	138.762	162.484	146.818	Hypothetical gene.
Os01t0193500-00	101.472	138.226	119.983	159.534	141.938	155.362	134.299	95.0573	127.219	120.972	143.265	128.748	Conserved hypothetical protein.
Os01t0193600-01	134.627	105.052	144.525	89.896	93.5314	66.368	96.4196	98.2258	137.455	134.018	99.5868	152.464	Methyltransferase small domain containing protein.
Os01t0193700-00	74.3461	57.5019	81.8068	44.3149	43.4839	41.48	56.8187	49.641	58.4916	77.0898	47.1727	65.5033	Hypothetical protein.
Os01t0193900-01	286.333	207.892	300.867	229.172	229.726	210.417	213.501	265.104	188.635	250.245	232.369	264.272	Homeodomain-like domain containing protein.
Os01t0193900-02	114.533	116.11	129.982	106.356	121.427	120.669	105.889	135.193	99.4357	107.926	94.3454	121.972	Hypothetical conserved gene.
Os01t0194000-01	36.1684	45.338	29.9958	34.1858	32.818	44.4967	38.74	24.2924	23.3966	22.5339	25.3335	27.1048	Conserved hypothetical protein.
Os01t0194000-02	37.1731	46.4438	27.2689	35.4519	32.818	40.7258	34.4356	23.2362	21.9343	18.9759	25.3335	27.1048	Hypothetical conserved gene.
Os01t0194200-01	1145.33	1041.67	1128.93	1069.89	1256.11	936.694	1307.69	1469.16	1359.93	1320.01	1337.43	1320.23	IQ calmodulin-binding region domain containing protein.
Os01t0194300-01	291.356	325.107	304.503	453.278	390.535	502.285	367.6	348.543	295.382	294.127	322.347	281.212	Similar to NPR1.
Os01t0194600-02	12.0561	23.2219	14.5434	30.3874	27.0749	39.9717	18.0787	9.50573	4.38687	17.7899	20.0921	12.423	Thioredoxin fold domain containing protein.
Os01t0195000-01	404.885	309.626	408.125	368.447	378.228	267.735	450.245	470.005	367.035	542	512.785	469.817	Zinc finger, C2H2-type domain containing protein.
Os01t0195066-00	0	0	0	0	0	0	0	0	0	0	0.873569	0	Non-protein coding transcript.
Os01t0195100-01	0	0	0.908964	0	0	0.754182	0	0	0	0	0.873569	0	Non-protein coding transcript.
Os01t0195200-01	775.611	536.316	748.077	505.19	593.186	447.23	548.387	690.749	644.869	666.53	641.199	683.267	Similar to Serine/threonine-protein kinase PBS1 (EC 2.7.1.37) (AvrPphB susceptible protein 1).
Os01t0195300-00	29.1356	27.6451	39.9944	58.2425	39.3816	63.3513	43.0445	33.7981	45.331	41.5099	30.5749	38.3985	Hypothetical conserved gene.
Os01t0195400-00	419.955	399.196	396.308	324.132	410.225	347.678	536.334	481.623	495.716	512.35	500.555	444.97	Harpin-induced 1 domain containing protein.
Os01t0195500-01	1673.79	1831.21	1532.51	2019.49	1846.83	1930.71	1672.71	1681.46	1748.9	1545.35	1653.67	1461.4	Translation initiation factor SUI1 domain containing protein.
Os01t0196300-01	2.00935	0	2.72689	6.3307	0.820451	1.50836	1.72178	0	2.92458	0	2.62071	1.12937	Helix-loop-helix DNA-binding domain containing protein.
Os01t0196500-01	215.001	197.939	181.793	167.131	211.676	192.316	214.361	192.227	245.665	225.339	223.634	188.604	Prenylated rab acceptor PRA1 family protein.
Os01t0196600-01	596.778	568.384	615.369	554.57	622.722	504.548	698.181	742.503	751.617	761.41	702.349	675.361	Similar to 260 kDa major acidic fibroblast growth factor-stimulated phosphoprotein (Fragment).
Os01t0196800-01	2.00935	2.21161	2.72689	3.79842	4.10225	3.77091	0.860889	0	1.46229	1.186	2.62071	7.90557	Hypothetical protein.
Os01t0197100-00	89.4163	57.5019	69.0813	59.5086	76.3019	75.4182	52.5143	47.5286	62.8784	79.4618	50.667	92.6081	Similar to Cytochrome P450 90C1 (EC 1.14.-.-) (ROTUNDIFOLIA3).
Os01t0197150-00	71.3321	45.338	55.4468	51.9118	64.8156	58.072	43.9054	36.9667	59.9538	64.0438	36.6899	67.762	Hypothetical protein.
Os01t0197200-01	1136.29	1125.71	1204.38	1120.53	1190.47	1076.97	1255.18	1260.04	1320.45	1276.13	1295.5	1271.67	Similar to predicted protein.
Os01t0197350-00	549.559	530.787	407.216	985.058	644.874	796.416	510.507	470.005	538.122	489.817	500.555	470.946	Hypothetical genes.
Os01t0197400-01	1185.52	1433.12	1260.73	1833.37	1538.35	2143.39	1373.98	1166.04	1222.47	1194.3	1209.02	1057.09	Conserved hypothetical protein.
Os01t0197450-00	20.0935	17.6929	24.542	22.7905	31.9976	17.3462	13.7742	14.7867	13.1606	16.604	15.7242	29.3635	Pentatricopeptide repeat domain containing protein.
Os01t0197500-00	34.159	34.28	24.542	36.7181	31.9976	41.48	37.8791	24.2924	27.7835	27.2779	23.5864	20.3286	Similar to predicted protein.
Os01t0197700-01	82.3835	48.6555	68.1723	49.3795	82.8655	48.2677	74.8974	68.6525	83.3505	64.0438	85.6097	53.0802	Similar to Cytokinin dehydrogenase 2.
Os01t0197900-01	208.973	208.997	250.874	167.131	191.985	157.624	111.055	100.338	135.993	130.46	111.817	202.157	RNA-dependent RNA polymerase, eukaryotic-type domain containing protein.
Os01t0198000-01	6076.29	5308.97	6072.79	4916.43	5494.56	4524.34	5297.91	6018.18	5458.72	5577.74	5797.88	6185.54	RNA-dependent RNA polymerase, eukaryotic-type domain containing protein.
Os01t0198100-01	2283.63	1868.81	2391.48	1885.28	2049.49	1871.88	1994.68	2111.33	2069.14	2273.56	2527.23	2710.48	RNA-dependent RNA polymerase, eukaryotic-type domain containing protein.
Os01t0198200-01	1533.14	1445.29	1682.49	1683.97	1686.03	1647.89	1285.31	1508.24	1280.97	1444.54	1513.02	1619.51	Similar to Casein kinase-like protein.
Os01t0198200-02	1244.8	1210.86	1354.36	1338.31	1351.28	1366.58	1060.62	1269.54	1033.84	1149.23	1178.44	1273.93	Similar to predicted protein.
Os01t0198200-03	986.593	969.792	1061.67	1064.82	1077.25	1102.61	843.672	1002.33	783.787	931.007	912.006	1019.82	Similar to predicted protein.
Os01t0198250-00	349.628	372.657	398.126	397.568	396.278	397.454	327.138	362.274	307.081	322.591	372.14	425.771	Hypothetical gene.
Os01t0198500-01	42.1964	58.6077	45.4482	55.7102	72.1997	43.7426	43.0445	38.0229	45.331	49.8119	59.4027	40.6572	Conserved hypothetical protein.
Os01t0198702-01	26.1216	29.8568	30.9048	77.2346	33.6385	47.5135	36.1574	32.7419	29.2458	28.4639	33.1956	11.2937	Conserved hypothetical protein.
Os01t0198900-01	79.3695	82.9354	69.9902	121.55	82.0451	113.881	92.9761	83.4392	87.7373	77.0898	81.2419	58.7271	Polyketide cyclase/dehydrase domain containing protein.
Os01t0198900-02	77.3602	81.8296	69.9902	120.283	82.0451	113.127	92.1152	83.4392	87.7373	75.9038	81.2419	58.7271	Polyketide cyclase/dehydrase domain containing protein.
Os01t0199300-00	4.01871	2.21161	4.54482	2.53228	2.46135	0	6.02623	4.22477	11.6983	3.55799	7.86212	3.3881	Similar to lachrymatory factor synthase.
Os01t0199400-01	143.669	152.601	119.983	97.4928	114.043	91.256	134.299	159.485	153.54	141.134	105.702	108.419	Alpha/beta hydrolase family protein.
Os01t0199400-02	128.599	134.908	103.622	78.5007	88.6087	76.1724	114.498	123.574	121.37	112.67	93.4719	99.3843	Similar to predicted protein.
Os01t0199550-00	32.1497	40.9148	29.0869	41.7826	29.5362	22.6255	32.7138	39.0791	36.5572	43.8819	26.2071	33.881	Non-protein coding transcript.
Os01t0199700-00	5.02339	5.52903	2.72689	3.79842	3.2818	6.78764	6.02623	5.28096	2.92458	7.11598	0	2.25873	Protein of unknown function DUF1677, plant domain containing protein.
Os01t0199900-01	681.171	653.531	743.533	553.304	639.952	528.682	634.476	666.457	726.758	672.46	639.452	737.476	Similar to Phosphoribosylaminoimidazole carboxylase catalytic subunit (EC 4.1.1.21) (AIR carboxylase) (AIRC).
Os01t0199950-00	36.1684	22.1161	23.6331	20.2583	31.9976	15.8378	24.1049	22.18	39.4818	30.8359	32.322	29.3635	Hypothetical gene.
Os01t0200000-01	557.596	463.333	470.843	424.157	414.328	415.554	427.862	441.488	426.988	426.959	461.244	449.488	Similar to autophagocytosis protein AUT1-like [Oryza sativa (japonica cultivar-group)].
Os01t0200150-00	173.809	121.639	126.346	101.291	106.659	110.111	116.22	123.574	138.917	117.414	136.277	123.101	Hypothetical gene.
Os01t0200300-01	36.1684	45.338	49.993	34.1858	39.3816	48.2677	34.4356	35.9105	36.5572	47.4399	37.5635	35.0104	Similar to Homeobox-leucine zipper protein HOX29.
Os01t0200350-00	32.1497	29.8568	47.2661	36.7181	41.0225	32.4298	29.2702	42.2477	42.4064	46.2539	37.5635	32.7516	Hypothetical protein.
Os01t0200400-01	428.997	439.005	421.759	524.182	476.682	501.531	448.523	491.129	498.641	405.611	465.612	447.229	Thioredoxin domain 2 containing protein.
Os01t0200500-01	530.47	552.903	472.661	381.108	470.118	451.755	522.56	608.366	561.519	491.003	492.693	467.558	MPPN family protein.
Os01t0200600-01	8.03742	0	0.908964	2.53228	2.46135	3.77091	1.72178	3.16858	4.38687	1.186	10.4828	4.51747	Similar to Avr9/Cf-9 rapidly elicited protein 111A.
Os01t0200700-01	699.255	728.726	769.893	1201.57	1019	1202.92	499.316	544.995	567.368	668.902	680.51	543.225	Similar to Metallothionein-like protein type 3 (MT-3) (MWMT3).
Os01t0200950-00	773.602	634.733	807.16	655.861	728.56	595.05	826.454	994.933	739.918	834.942	862.212	903.493	Non-protein coding transcript.
Os01t0201000-01	779.63	652.425	754.44	631.804	740.047	555.832	773.94	972.753	802.797	776.828	779.223	847.025	Similar to protein kinase family protein.
Os01t0201100-01	12.0561	7.74064	12.7255	17.726	11.4863	17.3462	18.0787	20.0676	11.6983	18.9759	20.9657	9.03493	Similar to xylosyltransferase oxt.
Os01t0201200-01	773.602	661.272	870.788	743.225	868.037	650.105	915.126	1021.34	906.619	946.425	897.155	970.126	Similar to Protein kinase.
Os01t0201250-00	1041.85	1255.09	1018.95	1163.58	1401.33	794.154	1324.91	1287.5	1291.2	961.843	1201.16	1009.65	Similar to DNA-binding WRKY.
Os01t0201275-00	617.877	814.979	569.012	735.628	916.443	411.783	701.625	757.29	656.568	512.35	605.383	642.61	Conserved hypothetical protein.
Os01t0201300-00	0	0	0	0	0	0	0	1.05619	0	0	0	0	Non-protein coding transcript.
Os01t0201500-00	1.00468	0	0	0	0	0	0	1.05619	0	1.186	0	2.25873	Similar to early nodulin 20.
Os01t0201600-01	25867.4	25684.6	17337.6	21668.7	26415.2	16774.5	24068.7	22072.3	26357.8	21608.9	23281.5	19578.7	Virulence factor, pectin lyase fold family protein.
Os01t0201600-02	144.674	164.765	173.612	134.211	160.808	159.132	199.726	176.384	298.307	144.692	138.024	115.195	Non-protein coding transcript.
Os01t0201700-01	248.155	203.468	244.511	253.228	276.492	282.064	264.293	222.856	226.655	265.663	233.243	238.296	Similar to M23 protein (Fragment).
Os01t0201750-01	1.00468	0	0	0	0.820451	0.754182	0.860889	1.05619	0	0	0	0	Non-protein coding transcript.
Os01t0201800-00	40.1871	13.2697	62.7185	26.589	18.0499	24.1338	16.3569	20.0676	14.6229	27.2779	27.0806	54.2096	Hypothetical conserved gene.
Os01t0201850-01	2.00935	0	4.54482	2.53228	3.2818	3.01673	0.860889	3.16858	0	3.55799	5.24141	5.64683	Hypothetical conserved gene.
Os01t0201900-01	95.4443	57.5019	134.527	54.4441	48.4066	61.8429	51.6534	66.5401	61.4161	84.2058	56.782	134.395	Conserved hypothetical protein.
Os01t0202500-01	113.529	137.12	99.0771	154.469	150.963	174.97	37.0182	39.0791	33.6326	52.1838	34.9428	37.2691	Similar to B-box zinc finger family protein.
Os01t0202601-00	1.00468	0	0.908964	1.26614	1.6409	2.26255	0.860889	1.05619	0	0	0	1.12937	Conserved hypothetical protein.
Os01t0202700-00	1.00468	0	2.72689	0	0	0	0	0	0	0	0	0	Similar to Flowering locus T3.
Os01t0202800-00	18.0842	18.7987	14.5434	17.726	10.6659	18.8546	10.3307	16.8991	10.236	16.604	21.8392	16.9405	Similar to NOD26-like membrane integral protein ZmNIP1-1.
Os01t0203000-01	1253.84	1338.03	1228.01	1582.68	1485.84	1549.84	1435.96	1352.98	1337.99	1355.59	1445.76	1221.97	BZR1, transcriptional repressor family protein.
Os01t0203300-01	51.2385	54.1845	53.6289	62.0409	41.843	52.7927	43.0445	45.4162	45.331	43.8819	40.1842	55.339	Conserved hypothetical protein.
Os01t0203400-01	6.02806	2.21161	13.6345	7.59685	3.2818	15.8378	8.60889	4.22477	7.31144	5.92998	7.86212	9.03493	Hypothetical protein.
Os01t0203800-01	1811.43	1678.61	1575.23	1884.02	2022.41	1675.04	2083.35	1996.2	1933.15	1739.86	2082.59	1642.1	Protein of unknown function DUF641, plant domain containing protein.
Os01t0203800-02	1682.83	1593.47	1465.25	1763.73	1901.8	1589.82	1970.58	1881.08	1803	1644.98	1927.09	1523.52	Protein of unknown function DUF641, plant domain containing protein.
Os01t0203900-00	1739.1	1596.78	1480.7	1796.65	1918.21	1607.16	2007.59	1904.31	1827.86	1662.77	1962.04	1552.88	Hypothetical protein.
Os01t0204000-01	772.597	703.293	759.894	571.03	822.092	579.966	860.889	949.516	908.081	812.408	889.293	810.885	DNA polymerase subunit Cdc27 domain containing protein.
Os01t0204000-02	740.447	672.33	716.264	548.239	785.992	543.011	816.123	911.494	864.213	774.456	840.373	749.899	Hypothetical conserved gene.
Os01t0205100-01	243.132	246.595	276.325	224.107	205.113	242.847	214.361	246.093	231.042	264.477	230.622	232.65	WD40 repeat-like domain containing protein.
Os01t0205200-01	98.4584	92.8877	84.5337	78.5007	91.8905	46.7593	80.0627	87.6639	83.3505	88.9497	101.334	76.7969	Pentatricopeptide repeat domain containing protein.
Os01t0205300-00	0	0	0	1.26614	0	0.754182	0.860889	4.22477	2.92458	1.186	2.62071	0	Similar to rho termination factor, N-terminal domain containing protein.
Os01t0205500-01	3164.73	3607.14	3047.76	3933.9	3614.91	3661.55	4068.56	3844.54	4201.16	3648.13	3564.16	3250.32	Similar to 60S ribosomal protein L11-2 (L16). Splice isoform 2.
Os01t0205550-00	1382.44	1552.55	1302.55	1786.52	1547.37	1530.24	1783.76	1648.72	1805.93	1577.38	1577.67	1390.25	Non-protein coding transcript.
Os01t0205600-01	179.837	228.902	113.621	249.43	229.726	245.863	209.196	189.058	212.032	162.482	151.127	156.982	Crotonase, core domain containing protein.
Os01t0205700-01	2009.35	2201.66	2441.48	2257.53	2259.52	2205.98	2446.65	2240.18	2086.69	2169.19	2287.88	2204.52	Similar to Shaggy-like kinase (Fragment).
Os01t0205800-00	504.348	477.708	578.101	568.497	567.752	504.548	581.1	528.096	473.782	595.37	564.325	581.624	Non-protein coding transcript.
Os01t0205900-01	246.146	212.315	163.614	181.058	226.444	182.512	304.755	302.071	251.514	310.731	265.565	211.192	Similar to Class III peroxidase GvPx2b (Fragment).
Os01t0205900-02	246.146	213.421	162.705	178.526	229.726	181.758	307.338	301.015	251.514	311.917	264.691	212.321	Similar to Class III peroxidase GvPx2b (Fragment).
Os01t0206200-01	923.298	1066	821.704	1112.94	1025.56	1032.48	1096.77	1035.07	1006.05	944.053	929.477	813.144	Conserved hypothetical protein.
Os01t0206300-00	23.1076	8.84645	5.45378	11.3953	9.84541	14.3295	13.7742	20.0676	14.6229	4.74399	16.5978	12.423	Similar to CBL-interacting protein kinase 18.
Os01t0206600-01	242.127	351.646	236.331	433.02	313.412	382.37	310.781	269.329	393.356	291.755	275.174	259.754	Conserved hypothetical protein.
Os01t0206650-00	18.0842	13.2697	17.2703	21.5244	23.7931	18.1004	6.88712	13.7305	10.236	20.1619	9.60926	16.9405	Hypothetical protein.
Os01t0206700-01	15.0702	13.2697	19.9972	18.9921	26.2544	20.3629	8.60889	12.6743	7.31144	20.1619	11.3564	18.0699	Similar to Serine/threonine protein kinase (CBL-interacting protein kinase 20).
Os01t0206700-02	10.0468	3.31742	9.99861	7.59685	10.6659	10.5585	4.30445	7.39334	4.38687	8.30198	4.36784	9.03493	Similar to cDNA clone:J013031K24, full insert sequence.
Os01t0206700-03	15.0702	13.2697	19.0882	12.6614	22.9726	19.6087	6.88712	12.6743	7.31144	18.9759	9.60926	16.9405	Similar to Serine/threonine protein kinase (CBL-interacting protein kinase 20).
Os01t0206800-01	166.776	132.697	153.615	98.759	141.118	131.228	139.464	125.687	130.144	136.39	124.92	137.783	Protein kinase, core domain containing protein.
Os01t0207001-00	108.505	84.0412	104.531	67.1055	94.3518	91.256	86.9498	89.7763	67.2653	86.5777	84.7362	98.2549	Hypothetical protein.
Os01t0207200-01	406.894	360.493	389.946	276.019	366.741	290.36	366.739	402.409	403.592	371.217	431.543	322.999	Similar to Peptide-N4-(N-acetyl-beta-glucosaminyl)asparagine amidase A (EC 3.5.1.52) (PNGase A) (Glycopeptide N-glycosidase) (N-glycanase) [Contains: Peptide-N4-(N-acetyl-beta-glucosaminyl)asparagine amidase A light chain (PNGase A small chain) (PNGase A subunit B); Peptide-N4- (N-acetyl-beta-glucosaminyl)asparagine amidase A heavy chain (PNGase A large chain) (PNGase A subunit A)].
Os01t0207300-00	89.4163	107.263	89.0785	139.275	97.6336	145.557	135.16	125.687	119.908	110.298	124.047	85.8319	Similar to S-adenosylmethionine synthetase 1 (EC 2.5.1.6) (Methionine adenosyltransferase 1) (AdoMet synthetase 1). Splice isoform 2.
Os01t0207400-01	59.276	67.4542	43.6303	70.9039	53.3293	63.3513	58.5405	53.8658	43.8687	54.5558	50.667	42.9159	Similar to peptide-N4-asparagine amidase A.
Os01t0207500-01	2.00935	3.31742	2.72689	5.06456	7.38406	5.27927	0.860889	4.22477	1.46229	7.11598	6.11498	4.51747	Hypothetical protein.
Os01t0207600-00	2.00935	3.31742	2.72689	5.06456	6.56361	4.52509	0.860889	4.22477	1.46229	4.74399	6.11498	4.51747	Similar to peptide-N4-asparagine amidase A.
Os01t0208400-01	0	0	0	0	0.820451	0	0.860889	1.05619	0	1.186	0.873569	2.25873	Similar to peptide-N4-asparagine amidase A.
Os01t0208600-01	1025.78	774.064	1039.85	567.231	737.585	625.217	769.635	898.819	875.911	963.029	929.477	1103.39	Actin-binding WH2 domain containing protein.
Os01t0208600-02	860.004	662.378	845.337	497.593	598.929	509.073	634.476	744.615	717.984	778.014	749.522	839.119	Actin-binding WH2 domain containing protein.
Os01t0208600-03	314.464	269.817	248.147	192.453	221.522	193.071	235.884	233.418	277.835	271.593	225.381	243.943	Actin-binding WH2 domain containing protein.
Os01t0208700-01	88.4116	99.5225	115.438	92.4283	95.1723	85.9768	99.0023	80.2706	77.5013	88.9497	73.3798	99.3843	Similar to Phosphoenolpyruvate carboxylase (Fragment).
Os01t0208800-01	60.2806	58.6077	63.6275	62.0409	51.6884	46.7593	64.5667	44.3601	42.4064	53.3698	48.0463	50.8215	Similar to Phosphoenolpyruvate carboxylase (Fragment).
Os01t0209000-01	856.99	740.89	892.603	601.417	732.662	561.866	894.464	886.145	949.026	880.009	954.811	944.151	Alg9-like mannosyltransferase family protein.
Os01t0209000-02	807.761	674.542	843.519	562.167	681.795	531.698	841.089	832.279	886.147	810.036	909.385	894.458	Alg9-like mannosyltransferase family protein.
Os01t0209150-01	1.00468	3.31742	1.81793	3.79842	2.46135	7.54182	0	0	1.46229	2.37199	1.74714	2.25873	Hypothetical gene.
Os01t0209200-01	641.989	726.514	739.897	801.467	781.889	887.672	823.01	905.156	792.561	768.526	815.04	730.7	Similar to 14-3-3 protein 7.
Os01t0209300-00	173.809	216.738	202.699	208.913	222.342	262.455	250.519	241.868	257.363	221.781	241.979	222.485	Non-protein coding transcript.
Os01t0209400-01	674.139	667.907	722.626	691.313	772.865	656.893	836.785	871.358	886.147	824.268	867.454	740.865	Nucleotide-binding, alpha-beta plait domain containing protein.
Os01t0209500-01	714.326	664.589	856.244	791.338	757.276	889.935	496.733	557.669	549.821	579.952	670.027	716.018	Zinc finger, RING-type domain containing protein.
Os01t0209566-00	317.478	314.049	379.947	364.649	343.769	397.454	216.944	241.868	220.806	258.547	291.772	316.223	Hypothetical protein.
Os01t0209700-01	86.4023	89.5703	71.8082	73.4362	85.3269	48.2677	167.013	157.373	185.711	130.46	105.702	103.902	Similar to GA 2-oxidase 5.
Os01t0209750-00	42.1964	45.338	38.1765	44.3149	41.843	18.8546	86.0889	78.1582	87.7373	65.2298	54.1613	58.7271	Hypothetical protein.
Os01t0209800-01	3.01403	4.42322	4.54482	2.53228	3.2818	8.296	4.30445	3.16858	0	1.186	2.62071	5.64683	Similar to Cationic amino acid transporter (Fragment).
Os01t0209800-02	3.01403	4.42322	4.54482	2.53228	3.2818	7.54182	4.30445	3.16858	0	1.186	2.62071	5.64683	Similar to Cationic amino acid transporter (Fragment).
Os01t0209901-00	3.01403	2.21161	4.54482	1.26614	2.46135	6.78764	4.30445	3.16858	0	1.186	2.62071	5.64683	Hypothetical protein.
Os01t0210300-01	17.0795	23.2219	13.6345	10.1291	16.409	12.8211	6.88712	10.5619	11.6983	16.604	13.1035	11.2937	Conserved hypothetical protein.
Os01t0210400-00	1.00468	0	0	0	0	0	0	0	0	1.186	0	0	Protein of unknown function DUF616 domain containing protein.
Os01t0210500-01	466.17	551.797	363.586	543.174	504.577	554.324	723.147	685.468	639.02	642.81	679.636	626.798	Similar to SOUL-like protein.
Os01t0210550-00	106.496	107.263	84.5337	103.824	96.8132	132.736	164.43	160.541	160.852	164.854	166.852	161.499	Hypothetical gene.
Os01t0210600-02	1818.47	1924.1	1358.9	1744.74	1952.67	1927.69	2449.23	2211.67	2425.94	1943.85	1955.05	1467.05	Protein of unknown function DUF538 family protein.
Os01t0210700-01	9.0421	11.0581	8.18068	7.59685	4.9227	5.27927	1.72178	1.05619	1.46229	5.92998	1.74714	4.51747	Similar to Potassium channel (Fragment).
Os01t0210750-00	13.0608	21.0103	20.9062	13.9275	9.84541	17.3462	8.60889	11.6181	10.236	13.046	6.98855	15.8111	Hypothetical protein.
Os01t0210800-01	92.4303	84.0412	105.44	81.033	73.0201	81.4517	76.6192	63.3715	51.1801	72.3458	63.7705	85.8319	Conserved hypothetical protein.
Os01t0210900-01	3.01403	7.74064	2.72689	6.3307	7.38406	4.52509	10.3307	4.22477	4.38687	4.74399	6.11498	12.423	Cytochrome P450 family protein.
Os01t0211000-00	1.00468	9.95225	6.36275	0	8.20451	5.27927	8.60889	3.16858	5.84916	4.74399	6.98855	2.25873	Cytochrome P450 family protein.
Os01t0211200-00	3.01403	11.0581	5.45378	5.06456	5.74315	6.03346	17.2178	5.28096	10.236	13.046	13.9771	11.2937	Cytochrome P450 family protein.
Os01t0211600-01	126.589	130.485	121.801	108.888	150.963	123.686	204.892	163.71	149.153	174.341	188.691	142.3	Cytochrome P450 family protein.
Os01t0211800-01	277.291	230.008	176.339	146.872	191.985	130.474	256.545	200.676	168.163	193.317	230.622	160.37	Similar to VirE2-interacting protein VIP1.
Os01t0212000-01	21.0982	50.8671	34.5406	51.9118	44.3043	40.7258	42.1836	34.8543	29.2458	29.6499	33.1956	27.1048	Hypothetical protein.
Os01t0212100-01	567.643	496.507	599.007	436.819	464.375	461.559	491.568	514.365	505.952	449.493	553.843	554.519	DEAD-like helicase, N-terminal domain containing protein.
Os01t0212100-02	463.156	399.196	499.93	349.455	366.741	398.962	382.235	418.252	365.572	364.101	450.761	475.463	Similar to P20Sh148J07 (Fragment).
Os01t0212400-01	573.671	507.565	570.829	424.157	556.266	467.593	522.56	611.535	426.988	594.184	592.28	485.628	EF-Hand type domain containing protein.
Os01t0212500-01	1.00468	0	0	0	0.820451	0	0.860889	0	0	0	0	0	Conserved hypothetical protein.
Os01t0212700-01	7.03274	5.52903	5.45378	11.3953	5.74315	6.03346	1.72178	1.05619	5.84916	4.74399	7.86212	4.51747	Similar to RING-H2 finger protein ATL2K.
Os01t0212900-00	3.01403	2.21161	6.36275	3.79842	5.74315	3.01673	5.16534	5.28096	2.92458	2.37199	5.24141	4.51747	Hypothetical conserved gene.
Os01t0213350-01	0	0	0	2.53228	0	0.754182	0	0	0	0	0	0	Hypothetical gene.
Os01t0213400-01	0	0	0	1.26614	0	0	0	1.05619	0	0	0	0	Zinc finger, RING/FYVE/PHD-type domain containing protein.
Os01t0213800-01	96.449	112.792	139.072	193.72	106.659	123.686	117.081	99.282	119.908	96.0657	105.702	124.23	Similar to Transcription factor PCF5.
Os01t0214001-00	88.4116	98.4167	122.71	181.058	99.2745	113.127	97.2805	87.6639	103.823	83.0198	95.219	109.549	Hypothetical protein.
Os01t0214200-01	96.449	127.168	98.1681	122.816	120.606	131.228	78.3409	86.6077	73.1144	117.414	82.989	58.7271	Esterase, SGNH hydrolase-type, subgroup domain containing protein.
Os01t0214300-01	384.791	345.011	412.67	343.124	377.407	312.986	394.287	417.196	388.969	404.425	411.451	395.278	Conserved hypothetical protein.
Os01t0214400-01	223.038	215.632	181.793	235.502	202.651	242.092	197.144	174.272	175.475	190.945	195.679	197.639	Similar to predicted protein.
Os01t0214500-01	1.00468	8.84645	8.18068	7.59685	3.2818	6.03346	3.44356	4.22477	5.84916	2.37199	4.36784	7.90557	Conserved hypothetical protein.
Os01t0214600-01	1.00468	3.31742	0	0	0	1.50836	0.860889	1.05619	1.46229	3.55799	0	1.12937	Lipase, GDSL domain containing protein.
Os01t0214800-01	30.1403	39.809	29.9958	35.4519	57.4315	73.9098	51.6534	39.0791	29.2458	50.9979	46.2991	35.0104	Lipase, GDSL domain containing protein.
Os01t0214800-02	22.1029	28.751	20.9062	15.1937	38.5612	48.2677	38.74	19.0115	16.0852	30.8359	30.5749	25.9754	Similar to Esterase.
Os01t0214800-03	28.131	34.28	22.7241	25.3228	39.3816	61.8429	37.0182	32.7419	24.8589	41.5099	36.6899	23.7167	Similar to Esterase.
Os01t0214901-00	16.0748	12.1639	15.4524	10.1291	23.7931	33.184	26.6876	15.8429	7.31144	22.5339	18.3449	13.5524	Hypothetical protein.
Os01t0215000-01	4.01871	5.52903	4.54482	1.26614	4.9227	3.01673	5.16534	3.16858	2.92458	3.55799	2.62071	3.3881	Lipase, GDSL domain containing protein.
Os01t0215100-00	3.01403	3.31742	5.45378	6.3307	4.10225	6.03346	5.16534	13.7305	7.31144	4.74399	5.24141	2.25873	Similar to scpl50 (serine carboxypeptidase-like 50); serine-type carboxypeptidase.
Os01t0215500-01	0	0	1.81793	2.53228	0	2.26255	0.860889	0	1.46229	0	0.873569	0	Similar to esterase.
Os01t0215700-01	1263.88	1236.29	1193.47	1521.9	1558.86	1522.69	1065.78	1002.33	906.619	1139.74	1072.74	978.032	Esterase, SGNH hydrolase-type domain containing protein.
Os01t0215700-02	1243.79	1225.23	1168.02	1500.38	1528.5	1506.1	1052.01	988.596	887.609	1124.32	1060.51	956.574	Esterase, SGNH hydrolase-type domain containing protein.
Os01t0215725-00	628.928	634.733	557.195	691.313	765.48	751.165	534.612	487.961	438.687	543.186	503.176	448.359	Hypothetical protein.
Os01t0216000-01	0	0	0	1.26614	0	0	0	0	0	0	0	0	Lipase, GDSL domain containing protein.
Os01t0216150-00	0	0	0	1.26614	0	0	0	0	0	0	0	0	Hypothetical protein.
Os01t0216300-01	0	0	0	0	0	0	0	0	2.92458	0	0	0	Lipase, GDSL domain containing protein.
Os01t0216400-00	0	0	0	0	0	0.754182	0	0	0	0	0	0	Lipase, GDSL domain containing protein.
Os01t0216500-00	7.03274	7.74064	20.9062	12.6614	8.20451	7.54182	8.60889	12.6743	10.236	15.418	20.9657	10.1643	Lipase, GDSL domain containing protein.
Os01t0216600-00	4.01871	3.31742	9.08964	2.53228	2.46135	3.01673	2.58267	4.22477	2.92458	5.92998	6.98855	2.25873	Hypothetical protein.
Os01t0216900-00	7.03274	5.52903	3.63586	7.59685	4.9227	4.52509	7.74801	4.22477	7.31144	9.48797	6.98855	7.90557	Lipase, GDSL domain containing protein.
Os01t0216951-00	2.00935	3.31742	1.81793	2.53228	1.6409	2.26255	1.72178	3.16858	1.46229	4.74399	2.62071	1.12937	Non-protein coding transcript.
Os01t0217000-01	12.0561	12.1639	9.99861	18.9921	14.7681	12.0669	41.3227	24.2924	26.3212	32.0219	28.8278	16.9405	Protein of unknown function DUF231, plant domain containing protein.
Os01t0217000-02	13.0608	9.95225	9.08964	18.9921	13.1272	11.3127	37.0182	23.2362	24.8589	29.6499	27.0806	15.8111	Similar to Alpha galactosidase.
Os01t0217050-00	5.02339	4.42322	1.81793	3.79842	5.74315	6.03346	13.7742	6.33715	4.38687	11.86	5.24141	9.03493	Hypothetical protein.
Os01t0217100-01	17.0795	13.2697	9.99861	20.2583	12.3068	18.1004	10.3307	7.39334	11.6983	10.674	14.8507	12.423	Conserved hypothetical protein.
Os01t0217400-00	1.00468	1.10581	0	0	0	0.754182	0	1.05619	4.38687	1.186	0	0	Conserved hypothetical protein.
Os01t0217500-01	2.00935	2.21161	0.908964	5.06456	1.6409	1.50836	4.30445	3.16858	4.38687	2.37199	3.49428	4.51747	ThiJ/PfpI domain containing protein.
Os01t0217800-01	550.563	492.084	519.927	646.998	603.031	705.16	495.872	468.949	434.3	417.471	498.808	477.722	ThiJ/PfpI domain containing protein.
Os01t0217900-00	32.1497	21.0103	52.7199	20.2583	31.9976	19.6087	24.9658	38.0229	46.7932	48.6259	41.9313	63.2445	Hypothetical conserved gene.
Os01t0218032-01	387.805	307.414	365.404	189.921	237.931	169.691	284.954	310.52	296.845	346.311	296.14	348.974	Similar to Repressor of silencing 1.
Os01t0218100-01	6.02806	12.1639	9.08964	16.4598	8.20451	8.296	23.244	13.7305	8.77373	27.2779	17.4714	23.7167	Helix-loop-helix DNA-binding domain containing protein.
Os01t0218200-00	330.539	217.844	316.32	189.921	216.599	148.574	301.311	254.542	235.429	315.475	318.853	341.069	Thioredoxin domain 2 containing protein.
Os01t0218350-00	265.235	169.188	245.42	144.34	180.499	116.144	240.188	200.676	172.55	244.315	254.209	275.565	Hypothetical protein.
Os01t0218500-01	244.137	268.711	244.511	315.269	223.163	245.863	241.049	234.475	198.871	239.571	231.496	263.142	Similar to ZCN14 protein.
Os01t0218500-02	590.75	744.207	685.359	872.371	647.336	720.998	675.798	701.311	618.548	735.318	614.119	660.679	Similar to SP3D.
Os01t0218500-03	268.249	295.25	259.055	381.108	265.006	289.606	258.267	283.059	233.966	271.593	260.323	259.754	Similar to ZCN14 protein.
Os01t0218500-04	71.3321	60.8193	81.8068	62.0409	42.6634	58.072	70.5929	44.3601	43.8687	64.0438	43.6784	93.7374	Non-protein coding transcript.
Os01t0218700-01	119.557	108.369	136.345	91.1621	118.145	104.077	106.75	94.0011	100.898	105.554	101.334	144.559	ABC transporter integral membrane type 1 domain containing protein.
Os01t0218700-02	53.2479	66.3484	59.0827	46.8472	54.1497	42.2342	48.2098	39.0791	59.9538	39.1379	33.1956	56.4683	Similar to peroxisomal membrane ABC transporter family, PMP family.
Os01t0218800-01	601.802	445.64	675.36	360.85	458.632	310.723	499.316	564.006	592.227	555.046	545.98	675.361	Similar to Trithorax 5 (Fragment).
Os01t0218800-02	539.512	409.148	619.005	324.132	409.405	287.343	450.245	513.309	532.273	496.933	504.049	600.823	Similar to SET domain protein.
Os01t0218900-01	554.582	498.718	557.195	610.28	549.702	587.508	487.263	541.826	426.988	538.442	486.578	578.236	Zinc finger, PHD-type domain containing protein.
Os01t0219000-00	213.996	242.171	169.976	230.438	222.342	193.825	230.718	246.093	264.674	207.549	200.921	167.146	Conserved hypothetical protein.
Os01t0219100-01	51.2385	57.5019	50.902	75.9685	47.5861	67.1222	52.5143	48.5848	54.1047	72.3458	52.4141	44.0453	SFT2-like family protein.
Os01t0219200-01	8.03742	8.84645	8.18068	7.59685	9.02496	9.05019	7.74801	6.33715	10.236	10.674	4.36784	2.25873	F-box domain, Skp2-like domain containing protein.
Os01t0219300-01	0	0	1.81793	0	0.820451	1.50836	0	0	1.46229	0	0	0	Conserved hypothetical protein.
Os01t0220100-01	1.00468	0	0.908964	0	0.820451	0	0	0	0	3.55799	0	0	Similar to Cellulase.
Os01t0220150-00	0	0	0	0	0.820451	0	0	0	0	3.55799	0	0	Hypothetical protein.
Os01t0220200-01	60.2806	63.0309	57.2647	62.0409	74.661	75.4182	69.732	79.2144	80.4259	83.0198	55.0348	89.22	Similar to Uncharacterized plant-specific domain TIGR01589 family protein.
Os01t0220300-01	596.778	785.122	557.195	841.984	717.074	764.741	723.147	724.548	780.862	692.622	614.992	553.39	Translation elongation factor EF1B/ribosomal protein S6 domain containing protein.
Os01t0220400-01	26.1216	27.6451	19.9972	37.9842	31.1771	49.776	20.6613	22.18	27.7835	26.0919	22.7128	18.0699	Hypothetical protein.
Os01t0220500-00	15.0702	3.31742	8.18068	13.9275	4.9227	8.296	4.30445	8.44953	10.236	8.30198	8.73569	4.51747	Similar to predicted protein.
Os01t0220801-00	1.00468	3.31742	0	0	0.820451	0.754182	1.72178	1.05619	1.46229	0	1.74714	1.12937	Hypothetical protein.
Os01t0220900-01	3.01403	5.52903	7.27171	3.79842	5.74315	4.52509	8.60889	7.39334	8.77373	3.55799	6.98855	4.51747	Hypothetical conserved gene.
Os01t0221000-00	257.197	210.103	202.699	220.309	228.906	183.266	272.902	215.463	231.042	211.107	228.875	182.957	Hypothetical protein.
Os01t0221100-01	426.988	322.895	316.32	332.995	382.33	311.477	466.602	333.757	293.92	316.661	414.072	354.621	GH3 auxin-responsive promoter family protein.
Os01t0221100-02	403.88	318.472	297.231	325.398	367.562	297.148	445.941	321.082	283.684	305.987	398.347	344.457	GH3 auxin-responsive promoter family protein.
Os01t0221300-01	497.315	435.688	497.203	596.352	535.754	605.608	501.038	518.59	580.529	513.536	476.969	491.274	Conserved hypothetical protein.
Os01t0221400-00	7.03274	9.95225	6.36275	10.1291	8.20451	12.8211	7.74801	7.39334	13.1606	4.74399	7.86212	6.7762	Conserved hypothetical protein.
Os01t0221500-01	192.898	236.642	253.601	267.156	238.751	305.444	154.96	148.923	155.003	151.808	169.472	177.311	Protein of unknown function DUF2358 domain containing protein.
Os01t0221600-00	0	2.21161	0	0	0.820451	0.754182	0	0	0	0	0	0	Malate transporter, aliminium toerance domain containing protein.
Os01t0221700-00	13.0608	6.63484	9.08964	3.79842	3.2818	6.78764	13.7742	8.44953	1.46229	16.604	7.86212	9.03493	Similar to GDT1-like protein 1, chloroplastic.
Os01t0221800-01	6.02806	5.52903	6.36275	3.79842	2.46135	3.01673	2.58267	1.05619	1.46229	4.74399	2.62071	7.90557	Non-protein coding transcript.
Os01t0221900-01	38.1777	44.2322	45.4482	27.8551	31.1771	36.2007	30.1311	46.4724	46.7932	37.9519	37.5635	31.6223	Similar to peptidase C45, acyl-coenzyme A/6-aminopenicillanic acid acyl-transferase.
Os01t0222001-01	128.599	266.499	187.247	284.882	246.956	273.014	276.346	207.014	271.986	236.013	258.576	234.908	Hypothetical conserved gene.
Os01t0222300-01	140.655	112.792	128.164	79.7669	91.8905	79.9433	111.916	119.35	105.285	87.7637	109.196	142.3	Conserved hypothetical protein.
Os01t0222500-01	346.614	304.097	307.23	227.905	229.726	220.221	303.894	269.329	285.146	303.615	250.714	227.003	Similar to Vacuolar ATP synthase subunit E (EC 3.6.3.14) (V-ATPase E subunit) (Vacuolar proton pump E subunit).
Os01t0222600-01	11.0515	16.5871	25.451	20.2583	22.1522	17.3462	15.496	15.8429	10.236	15.418	22.7128	20.3286	Conserved hypothetical protein.
Os01t0222700-01	222.034	196.833	227.241	169.663	220.701	221.73	196.283	214.407	222.268	230.083	209.657	278.954	Protein of unknown function DUF659 domain containing protein.
Os01t0222700-02	219.02	195.728	229.059	167.131	214.958	216.45	196.283	209.126	217.881	230.083	207.909	274.436	Protein of unknown function DUF659 domain containing protein.
Os01t0222800-00	10.0468	9.95225	7.27171	7.59685	14.7681	9.80437	6.88712	5.28096	10.236	11.86	6.11498	6.7762	Similar to OSIGBa0145C12.7 protein.
Os01t0222900-01	4.01871	3.31742	0.908964	0	1.6409	3.77091	1.72178	4.22477	1.46229	0	1.74714	4.51747	Curculin-like (mannose-binding) lectin domain containing protein.
Os01t0223000-01	22.1029	26.5393	24.542	24.0567	21.3317	27.9047	15.496	12.6743	10.236	9.48797	19.2185	12.423	Lipase, GDSL domain containing protein.
Os01t0223200-01	4.01871	5.52903	13.6345	2.53228	7.38406	9.05019	7.74801	3.16858	5.84916	8.30198	15.7242	3.3881	Lipase, GDSL domain containing protein.
Os01t0223300-01	9.0421	13.2697	10.9076	31.6535	15.5886	37.7091	14.6351	7.39334	2.92458	9.48797	7.86212	9.03493	Protein of unknown function DUF1677, Oryza sativa domain containing protein.
Os01t0223500-00	10.0468	24.3277	9.99861	10.1291	16.409	21.1171	11.1916	8.44953	11.6983	16.604	13.1035	10.1643	Similar to Esterase.
Os01t0223600-01	1545.19	1326.97	1557.06	1219.29	1611.37	1173.51	1667.54	1832.49	1545.64	1757.65	1863.32	1751.65	Similar to Pto kinase interactor 1-like protein.
Os01t0223700-01	43.2011	51.9729	66.3544	48.1134	48.4066	56.5637	38.74	34.8543	36.5572	42.6959	34.0692	67.762	Bulb-type lectin domain domain containing protein.
Os01t0223800-00	28.131	53.0787	46.3572	32.9197	37.7407	36.2007	31.8529	21.1238	27.7835	24.9059	26.2071	39.5278	Hypothetical conserved gene.
Os01t0223900-01	69.3227	85.1471	84.5337	72.17	99.2745	74.664	125.69	136.249	137.455	117.414	103.081	98.2549	Serine/threonine protein kinase-related domain containing protein.
Os01t0224000-00	662.082	469.967	631.73	427.956	552.984	435.917	568.187	600.973	589.302	509.979	610.625	556.778	Serine/threonine protein kinase-related domain containing protein.
Os01t0224100-01	430.002	490.978	453.573	541.908	539.857	379.354	628.449	623.153	656.568	629.764	675.269	579.365	Similar to DNA binding protein-like protein.
Os01t0224100-02	415.936	472.179	426.304	525.448	508.679	365.778	596.596	574.568	622.935	596.556	642.947	544.355	Similar to DNA binding protein-like protein.
Os01t0224166-00	8.03742	8.84645	8.18068	15.1937	12.3068	15.0836	16.3569	14.7867	8.77373	8.30198	7.86212	7.90557	Hypothetical gene.
Os01t0224200-00	213.996	218.95	213.607	220.309	241.212	248.88	314.225	326.363	345.1	252.617	280.416	217.968	Hypothetical conserved gene.
Os01t0224300-01	82.3835	108.369	71.8082	107.622	96.8132	101.06	123.107	127.799	119.908	107.926	113.564	74.5382	CHCH domain containing protein.
Os01t0224400-01	54.2526	101.734	69.9902	82.2992	83.686	72.4015	60.2623	64.4277	67.2653	88.9497	55.9084	60.9858	Similar to Mitochondrial carrier protein.
Os01t0224500-01	471.194	540.739	445.392	603.949	637.49	711.194	526.003	502.747	617.086	514.722	490.072	496.921	Conserved hypothetical protein.
Os01t0224700-01	6.02806	5.52903	10.9076	5.06456	8.20451	3.77091	16.3569	11.6181	5.84916	9.48797	11.3564	7.90557	Flavin monooxygenase-like enzyme, Auxin biosynthesis
Os01t0225000-00	171.8	133.803	132.709	154.469	155.886	115.39	194.561	162.654	174.012	176.713	171.219	127.618	Mitochondrial carrier protein domain containing protein.
Os01t0225100-01	2770.9	2751.25	2697.81	2799.44	2880.6	2688.66	2768.62	2831.65	2771.04	2777.6	2919.47	2942	Conserved hypothetical protein.
Os01t0225200-01	521.428	373.762	515.383	393.77	404.482	401.979	396.87	480.567	450.385	404.425	393.98	507.086	Similar to predicted protein.
Os01t0225300-01	206.964	174.717	195.427	194.986	156.706	171.954	171.317	192.227	157.927	151.808	163.357	201.027	Conserved hypothetical protein.
Os01t0225400-01	49.2292	77.4064	62.7185	102.557	76.3019	92.0102	44.7663	43.3039	65.803	56.9278	53.2877	48.5628	Pyruvate/Phosphoenolpyruvate kinase, catalytic core domain containing protein.
Os01t0225550-01	5.02339	8.84645	7.27171	8.86299	4.10225	9.80437	22.3831	12.6743	19.0098	9.48797	6.98855	7.90557	Hypothetical gene.
Os01t0225600-00	2.00935	9.95225	6.36275	3.79842	3.2818	7.54182	20.6613	10.5619	14.6229	7.11598	4.36784	5.64683	Similar to Dehydrin.
Os01t0225700-01	6.02806	11.0581	5.45378	15.1937	9.84541	11.3127	6.02623	12.6743	14.6229	10.674	11.3564	5.64683	Hypothetical gene.
Os01t0226200-00	3900.16	3245.54	3092.3	3504.68	3736.33	2988.82	3849.04	3640.69	3478.79	3141.7	3694.32	3087.69	Conserved hypothetical protein.
Os01t0226250-00	113.529	148.178	116.347	119.017	127.99	136.507	181.648	134.136	140.38	154.18	162.484	124.23	Non-protein coding transcript.
Os01t0226300-01	2983.89	3137.17	2785.07	2820.96	3226.83	2761.06	3868.84	3842.43	3916.01	3427.53	3658.51	2890.05	Reticulon family protein.
Os01t0226400-01	661.078	611.511	778.982	810.33	741.687	761.724	550.969	615.76	609.775	636.88	624.602	778.134	ATPase, AAA-type, core domain containing protein.
Os01t0226450-00	438.039	395.879	490.841	519.118	452.889	490.973	357.269	369.667	383.12	386.635	389.612	470.946	Hypothetical protein.
Os01t0226500-01	491.287	563.961	565.376	659.659	576.777	726.277	512.229	510.141	434.3	487.445	504.923	482.24	Conserved hypothetical protein.
Os01t0226500-02	374.745	432.37	439.939	502.658	451.248	546.028	387.4	380.229	358.261	381.891	393.98	379.467	Similar to predicted protein.
Os01t0226600-01	3.01403	5.52903	3.63586	2.53228	6.56361	1.50836	3.44356	1.05619	0	2.37199	2.62071	2.25873	Similar to C4-dicarboxylate transporter/malic acid transport protein.
Os01t0226600-02	3.01403	6.63484	4.54482	1.26614	5.74315	2.26255	3.44356	1.05619	5.84916	2.37199	2.62071	3.3881	Similar to C4-dicarboxylate transporter/malic acid transport protein.
Os01t0226666-00	399.862	477.708	306.321	590.022	481.605	495.498	444.219	427.758	374.346	475.585	478.716	389.631	Hypothetical protein.
Os01t0226700-01	321.497	440.111	261.782	498.86	423.353	409.521	364.156	379.173	377.271	389.007	403.589	332.034	Protein of unknown function DUF623, plant domain containing protein.
Os01t0227100-01	486.264	502.036	519.927	565.965	511.961	622.954	351.243	324.251	339.251	384.263	420.187	447.229	Glucose/ribitol dehydrogenase family protein.
Os01t0227100-02	336.567	341.694	342.679	364.649	346.23	410.275	248.797	246.093	222.268	265.663	284.783	282.342	Similar to oxidoreductase.
Os01t0227200-01	234.09	206.786	267.235	225.373	248.597	236.059	199.726	221.8	198.871	179.085	235.864	250.719	Similar to Somatic embryogenesis receptor kinase-like protein.
Os01t0227250-00	101.472	92.8877	103.622	96.2267	106.659	95.7811	78.3409	96.1135	78.9636	72.3458	97.8397	100.514	Hypothetical gene.
Os01t0227300-01	531.474	484.343	517.201	559.634	547.241	492.481	486.403	518.59	546.896	528.954	512.785	544.355	Similar to RAB7D.
Os01t0227350-00	22.1029	23.2219	13.6345	17.726	28.7158	19.6087	29.2702	24.2924	24.8589	17.7899	25.3335	23.7167	Hypothetical protein.
Os01t0227400-01	19.0889	22.1161	19.9972	15.1937	22.9726	21.1171	30.992	19.0115	23.3966	18.9759	21.8392	12.423	Similar to Cytochrome P450 71A1 (EC 1.14.-.-) (CYPLXXIA1) (ARP-2).
Os01t0227500-01	0	0	0.908964	1.26614	0.820451	1.50836	0	0	0	0	0	1.12937	Cytochrome P450 family protein.
Os01t0227700-01	0	0	0	0	0.820451	0	0	0	0	0	0	1.12937	Cytochrome P450 family protein.
Os01t0227800-01	0	1.10581	0.908964	1.26614	0	0.754182	0	2.11238	0	4.74399	0.873569	0	Similar to cDNA, clone: J075083L18, full insert sequence.
Os01t0228300-01	552.573	618.145	530.835	600.151	579.238	688.568	502.759	502.747	462.083	468.469	545.107	501.439	Mpv17/PMP22 family protein.
Os01t0228400-01	137.641	136.014	92.7143	105.09	95.9927	108.602	303.894	262.992	239.815	311.917	256.829	216.838	Pentatricopeptide repeat domain containing protein.
Os01t0228450-00	107.5	91.7819	68.1723	79.7669	67.277	82.96	241.91	203.845	153.54	217.037	191.312	180.699	Hypothetical protein.
Os01t0228500-01	21.0982	27.6451	18.1793	16.4598	22.1522	27.1506	29.2702	26.4048	14.6229	35.5799	24.4599	21.458	Harpin-induced 1 domain containing protein.
Os01t0228600-01	433.016	466.65	324.5	410.23	471.759	364.27	473.489	443.601	406.516	453.051	435.037	354.621	Similar to 2-hydroxyacid dehydrogenase (AGR_L_379p).
Os01t0228600-02	148.692	162.553	129.982	162.066	175.576	150.836	195.422	149.979	160.852	158.924	157.242	124.23	Similar to glyoxylate reductase.
Os01t0228600-03	432.011	465.544	323.591	408.964	469.298	363.516	472.628	440.432	399.205	453.051	431.543	350.104	Similar to 2-hydroxyacid dehydrogenase (AGR_L_379p).
Os01t0228800-01	774.606	682.282	741.715	573.562	708.049	555.078	777.383	816.436	855.439	673.646	718.074	783.78	Conserved hypothetical protein.
Os01t0228800-02	91.4256	69.6658	83.6247	49.3795	62.3543	58.072	78.3409	76.0458	96.5111	67.6018	62.897	92.6081	Similar to cDNA clone:J013042E14, full insert sequence.
Os01t0228901-01	1352.3	1120.18	1391.62	1142.06	1351.28	1143.34	1308.55	1477.61	1377.48	1440.99	1521.76	1512.22	Hypothetical gene.
Os01t0229000-00	635.961	578.336	639.002	572.296	626.824	552.815	618.98	725.604	633.171	702.11	729.43	675.361	Similar to Transcription factor myb.
Os01t0229100-01	485.259	451.169	462.663	572.296	519.345	572.424	511.368	506.972	454.772	475.585	561.705	475.463	Similar to Eukaryotic translation initiation factor 3 subunit 6-interacting protein.
Os01t0229100-02	1204.61	1207.54	1195.29	1347.17	1305.34	1365.07	1293.06	1302.28	1250.26	1212.09	1317.34	1172.28	Protein-tyrosine phosphatase, active site domain containing protein.
Os01t0229200-01	1320.15	1456.35	1499.79	1558.62	1626.13	1715.01	1546.16	1488.17	1493	1545.35	1586.4	1547.23	VHS domain containing protein.
Os01t0229200-02	1068.98	1218.6	1262.55	1277.54	1353.74	1417.11	1297.36	1222.01	1213.7	1273.76	1336.56	1275.05	Hypothetical conserved gene.
Os01t0229200-03	801.733	963.157	941.687	945.807	1030.49	1074.71	980.553	947.404	931.478	970.145	1008.97	972.385	Hypothetical conserved gene.
Os01t0229200-04	641.989	770.747	772.62	781.209	828.655	871.835	805.793	764.683	775.013	796.99	832.511	766.84	Hypothetical conserved gene.
Os01t0229250-00	485.259	487.66	511.747	534.311	565.291	585.999	514.812	499.579	524.962	532.512	522.394	569.201	Hypothetical gene.
Os01t0229300-01	130.608	87.3587	140.889	73.4362	100.095	70.8931	124.829	137.305	130.144	149.436	121.426	171.664	Similar to Embryonic flower 1-like protein.
Os01t0229400-01	621.895	646.896	663.544	835.653	760.558	779.07	757.583	749.896	848.128	698.552	695.361	718.277	Similar to Rac-like GTP-binding protein 1.
Os01t0229500-01	222.034	267.605	201.79	319.068	264.185	290.36	232.44	208.07	193.022	179.085	224.507	182.957	Thioesterase superfamily domain containing protein.
Os01t0229600-01	12.0561	9.95225	5.45378	16.4598	11.4863	6.78764	7.74801	6.33715	13.1606	11.86	13.1035	12.423	Conserved hypothetical protein.
Os01t0229700-00	1.00468	0	0.908964	0	0	0.754182	0	1.05619	2.92458	0	0.873569	0	WD40 repeat domain containing protein.
Os01t0229900-01	185.865	187.987	205.426	245.631	236.29	245.109	166.152	167.934	166.701	233.641	204.415	241.684	Similar to Ubiquitin-conjugating enzyme family protein, expressed.
Os01t0229900-02	100.468	116.11	115.438	141.808	119.786	148.574	88.6716	79.2144	90.6619	120.972	99.5868	141.171	Similar to Shaggy-related protein kinase dzeta (EC 2.7.1.-) (ASK-dzeta).
Os01t0229900-03	12.0561	16.5871	19.9972	13.9275	11.4863	11.3127	6.88712	9.50573	11.6983	5.92998	9.60926	21.458	Hypothetical conserved gene.
Os01t0230200-01	30.1403	29.8568	34.5406	30.3874	22.1522	18.1004	31.8529	22.18	23.3966	18.9759	29.7013	19.1992	Basic helix-loop-helix dimerisation region bHLH domain containing protein.
Os01t0230700-01	1.00468	1.10581	0	0	1.6409	0	0	0	1.46229	0	0	0	Hypothetical conserved gene.
Os01t0230800-01	42.1964	49.7613	25.451	63.307	47.5861	67.8764	53.3751	45.4162	74.5767	24.9059	47.1727	39.5278	Conserved hypothetical protein.
Os01t0231000-01	6426.92	5911.64	5162.01	5957.19	6319.11	5942.2	6645.21	6145.98	6673.89	5875.43	6177.88	5429.99	Similar to Auxin-responsive protein (Aux/IAA) (Fragment).
Os01t0231000-02	4743.08	4085.95	3891.28	4225.11	4605.19	4240.77	4840.78	4425.44	4882.58	4296.87	4727.75	4087.18	Similar to Auxin-responsive protein (Aux/IAA) (Fragment).
Os01t0231000-03	6295.31	5833.13	5058.39	5862.23	6219.84	5843.4	6536.73	6024.52	6524.73	5749.71	6027.62	5297.86	Similar to Auxin-responsive protein (Aux/IAA) (Fragment).
Os01t0231500-01	73.3414	76.3006	84.5337	73.4362	79.5837	74.664	74.0365	62.3153	59.9538	62.8578	69.0119	77.9263	Similar to Casein kinase I (Fragment).
Os01t0231500-02	61.2853	71.8774	81.8068	67.1055	78.7633	68.6306	68.8712	59.1467	62.8784	60.4858	67.2648	81.3144	Similar to casein kinase I isoform delta-like.
Os01t0231600-00	0	0	0	0	0	0	0.860889	0	0	0	0	0	Pleckstrin homology-type domain containing protein.
Os01t0231700-01	2187.18	3037.65	2156.97	2909.59	2892.09	2892.29	3331.64	2865.45	3165.86	2642.4	2799.79	2174.03	Similar to 60S acidic ribosomal protein P2-B (CaRP2B).
Os01t0231800-01	262.221	300.779	242.693	240.567	294.542	251.897	243.632	234.475	273.448	270.407	232.369	254.107	Similar to cDNA clone:J033025F17, full insert sequence.
Os01t0231900-01	430.002	400.302	477.206	458.343	454.53	489.464	347.799	358.049	380.195	396.123	359.91	395.278	K Homology, type 1, subgroup domain containing protein.
Os01t0231950-00	1200.59	998.543	806.251	877.436	895.932	710.44	1117.43	841.785	777.938	884.753	1012.47	634.704	Hypothetical gene.
Os01t0232000-00	1412.58	1146.72	958.957	1025.57	1101.87	819.796	1300.8	1009.72	913.931	1092.3	1202.03	821.05	Major intrinsic protein family protein.
Os01t0232100-01	3579.67	3502.09	2564.19	4038.99	4409.92	3607.25	4616.09	3524.51	4198.23	3683.71	4201.87	3027.83	Similar to Tonoplast membrane integral protein ZmTIP4-3.
Os01t0232200-00	95.4443	80.7238	65.4454	92.4283	75.4815	63.3513	95.5587	91.8887	111.134	74.7178	84.7362	81.3144	WD40 repeat domain containing protein.
Os01t0232300-01	722.363	593.818	777.164	502.658	587.443	530.19	588.848	666.457	655.105	659.414	760.878	833.473	Similar to TRZ3 (TRNASE Z 3); 3'-tRNA processing endoribonuclease/ catalytic.
Os01t0232400-01	880.097	692.234	782.618	744.491	779.428	754.182	791.157	788.975	834.967	882.381	918.121	958.832	Similar to VHS1 protein (Fragment).
Os01t0232400-02	874.069	687.811	779.891	741.959	775.326	754.936	789.436	783.694	830.58	881.195	914.626	954.315	Similar to VHS1 protein (Fragment).
Os01t0232450-01	100.468	75.1948	79.9888	79.7669	87.7882	101.815	97.2805	78.1582	111.134	141.134	130.162	150.206	Conserved hypothetical protein.
Os01t0232500-01	1955.1	2517.92	1969.73	2647.5	2220.96	2782.18	2140.17	1912.76	2118.86	1862.01	2101.81	1822.8	Ubiquitin-conjugating enzyme/RWD-like domain containing protein.
Os01t0232500-02	932.341	1323.65	979.863	1290.2	1130.58	1339.43	1090.75	941.067	1108.42	862.219	1013.34	863.965	Similar to PFU3/UBC26 (UBIQUITIN-CONJUGATING ENZYME 26); ubiquitin-protein ligase.
Os01t0232550-00	528.46	763.006	515.383	760.951	672.77	788.874	644.806	518.59	592.227	508.793	594.027	489.016	Hypothetical conserved gene.
Os01t0232700-01	579.699	596.029	549.923	522.916	566.111	548.29	461.437	473.174	488.405	456.609	467.359	490.145	Similar to Histidinol dehydrogenase, chloroplast precursor (EC 1.1.1.23) (HDH). Splice isoform 2.
Os01t0232700-02	356.66	402.513	347.224	340.592	375.766	346.924	303.894	311.577	305.618	281.081	273.427	329.775	Similar to Histidinol dehydrogenase.
Os01t0232800-01	1921.95	1932.95	1815.2	1982.78	1873.09	2196.18	1945.61	2027.89	1817.63	2043.47	1959.41	1866.84	Similar to KOB1.
Os01t0233000-01	273.272	278.663	230.877	300.075	370.844	241.338	373.626	311.577	419.677	307.173	310.117	265.401	DREPP plasma membrane polypeptide family protein.
Os01t0233100-00	946.406	871.375	1096.21	925.549	1045.25	946.499	880.69	1030.84	934.403	1015.21	1071.87	1123.72	Similar to Cyclin-A1-2.
Os01t0233400-00	393.834	432.37	427.213	517.852	451.248	516.615	508.786	416.14	443.074	451.865	465.612	407.701	Histone H4 acetyltransferase, NuA4 complex, Eaf6 domain containing protein.
Os01t0233500-01	1418.6	1261.72	1633.41	1301.59	1459.58	1325.1	1278.42	1479.72	1361.39	1375.76	1519.14	1612.74	Cyclin.
Os01t0233800-01	10.0468	6.63484	7.27171	3.79842	5.74315	8.296	6.88712	5.28096	5.84916	8.30198	9.60926	4.51747	Similar to Viroid symptom modulation protein.
Os01t0233850-00	2.00935	2.21161	2.72689	1.26614	1.6409	5.27927	2.58267	2.11238	1.46229	3.55799	3.49428	2.25873	Hypothetical gene.
Os01t0233900-01	218.015	216.738	214.516	212.712	219.881	210.417	251.38	247.149	204.72	239.571	234.116	248.461	Similar to cDNA clone:J013003E06, full insert sequence.
Os01t0234001-01	2.00935	1.10581	2.72689	2.53228	0.820451	1.50836	1.72178	4.22477	1.46229	3.55799	0.873569	2.25873	Hypothetical conserved gene.
Os01t0234100-01	330.539	322.895	369.948	291.212	328.18	252.651	259.128	306.296	269.061	260.919	276.048	317.352	Transcriptional factor B3 family protein.
Os01t0234300-00	16.0748	12.1639	9.08964	13.9275	11.4863	13.5753	9.46978	6.33715	8.77373	7.11598	18.3449	11.2937	Similar to Pectinesterase.
Os01t0234433-00	17.0795	7.74064	8.18068	13.9275	8.20451	10.5585	8.60889	13.7305	2.92458	5.92998	18.3449	9.03493	Hypothetical protein.
Os01t0234499-00	14.0655	7.74064	7.27171	8.86299	7.38406	9.80437	6.88712	12.6743	1.46229	5.92998	13.9771	7.90557	Similar to Pectinesterase.
Os01t0234700-01	96.449	87.3587	96.3502	111.42	123.888	105.585	106.75	77.102	92.1242	87.7637	106.575	74.5382	Harpin-induced 1 domain containing protein.
Os01t0234800-01	167.781	149.284	197.245	151.937	133.733	174.216	127.412	125.687	147.691	151.808	120.552	184.087	Similar to 25.3 kDa vesicle transport protein.
Os01t0234800-02	35.1637	39.809	41.8124	26.589	41.843	39.2175	29.2702	35.9105	33.6326	41.5099	34.0692	40.6572	Non-protein coding transcript.
Os01t0234900-01	675.143	711.033	646.273	1047.1	735.944	1094.32	553.552	543.939	470.857	565.72	510.164	511.603	Similar to Ubiquitin ligase SINAT5 (EC 6.3.2.-) (Seven in absentia homolog 5). Splice isoform 2.
Os01t0235100-01	414.932	538.527	386.31	716.636	551.343	698.373	574.213	561.894	598.076	615.532	573.061	461.911	Similar to predicted protein.
Os01t0235200-01	151.706	168.082	136.345	146.872	178.038	161.395	182.509	172.159	171.088	195.689	179.082	189.734	Conserved hypothetical protein.
Os01t0235200-02	162.758	161.448	151.797	148.138	186.242	156.116	174.761	167.934	187.173	198.061	183.449	196.51	Conserved hypothetical protein.
Os01t0235300-01	427.993	490.978	370.857	624.207	466.016	671.222	408.923	400.297	425.526	375.961	384.37	356.88	SOUL haem-binding protein domain containing protein.
Os01t0235300-02	420.96	488.766	369.039	619.143	463.555	664.434	407.201	399.241	424.064	370.031	383.497	354.621	SOUL haem-binding protein domain containing protein.
Os01t0235325-00	104.486	126.062	87.2606	132.945	118.145	159.887	90.3934	98.2258	106.747	93.6937	94.3454	81.3144	Hypothetical protein.
Os01t0235350-00	187.875	149.284	208.153	186.123	180.499	165.166	180.787	202.789	162.314	225.339	216.645	219.097	Conserved hypothetical protein.
Os01t0235400-01	774.606	566.173	763.53	443.149	637.49	429.884	809.236	826.998	717.984	696.18	994.121	869.612	Similar to predicted protein.
Os01t0235400-02	1970.17	1583.51	1973.36	1220.56	1579.37	1205.94	1922.37	2141.96	2120.32	1707.83	2111.42	2054.32	Similar to Importin-alpha re-exporter (Cellular apoptosis susceptibility protein homolog).
Os01t0235500-01	0	1.10581	0	0	0	0	0	0	0	0	0	0	Conserved hypothetical protein.
Os01t0235632-00	1227.72	1096.96	1330.72	1275	1329.13	1270.8	1291.33	1360.38	1270.73	1267.83	1358.4	1336.04	Hypothetical protein.
Os01t0235700-01	1233.74	1105.81	1337.09	1283.87	1332.41	1276.83	1301.66	1369.88	1282.43	1270.2	1363.64	1341.69	Similar to BHLH transcription factor (Fragment).
Os01t0235700-02	1223.7	1103.59	1326.18	1280.07	1320.93	1272.31	1294.78	1359.32	1273.65	1258.34	1355.78	1329.26	Similar to BHLH transcription factor (Fragment).
Os01t0235800-01	932.341	805.027	932.597	772.346	827.835	764.741	937.509	1029.79	908.081	895.427	1011.59	920.434	K Homology domain containing protein.
Os01t0235850-00	1.00468	0	0	0	0	0	0.860889	0	1.46229	0	0	0	Hypothetical protein.
Os01t0235900-00	1.00468	0	0	0	0	2.26255	1.72178	0	1.46229	0	0	0	Thioredoxin fold domain containing protein.
Os01t0236000-01	167.781	169.188	137.254	151.937	162.449	130.474	184.23	167.934	188.635	188.573	152.875	138.912	Conserved hypothetical protein.
Os01t0236300-01	979.56	840.412	1089.85	703.974	818.81	728.54	831.619	1026.62	846.665	951.169	965.293	1077.42	Similar to Auxin response factor 18.
Os01t0236300-02	977.551	840.412	1086.21	705.24	818.81	726.277	831.619	1024.51	845.203	951.169	961.799	1072.9	Similar to Auxin response factor 18.
Os01t0236400-01	310.445	301.885	353.587	344.39	282.235	325.052	340.051	361.218	393.356	359.357	345.06	390.761	Similar to protein ABIL1.
Os01t0236700-01	423.974	369.339	425.395	312.737	373.305	312.231	352.965	420.364	431.375	429.331	447.267	493.533	Octicosapeptide/Phox/Bem1p domain containing protein.
Os01t0236700-02	131.613	140.437	147.252	115.219	121.427	106.34	107.611	142.586	131.606	135.204	140.645	149.076	Hypothetical conserved gene.
Os01t0236800-01	503.343	517.517	527.199	617.877	556.266	622.2	586.266	547.107	546.896	504.049	573.935	510.474	Similar to predicted protein.
Os01t0236900-00	16.0748	14.3755	20.9062	17.726	16.409	25.6422	11.1916	9.50573	16.0852	16.604	18.3449	13.5524	Hypothetical protein.
Os01t0237000-01	0	0	0.908964	0	0	0	0	0	1.46229	0	0	0	Uncharacterised protein family UPF0497, trans-membrane plant subgroup domain containing protein.
Os01t0237100-01	13.0608	22.1161	16.3614	18.9921	12.3068	21.8713	9.46978	10.5619	7.31144	13.046	13.9771	15.8111	Phosphoglycerate mutase domain containing protein.
Os01t0237200-00	3.01403	6.63484	3.63586	6.3307	4.10225	1.50836	0.860889	1.05619	0	1.186	0.873569	1.12937	Conserved hypothetical protein.
Os01t0237400-00	0	0	0	0	0	0	0	1.05619	0	0	0	0	Hypothetical conserved gene.
Os01t0238200-01	969.514	1492.84	1008.04	1911.87	1488.3	2054.39	1385.17	1270.6	1373.09	1232.25	1262.31	1085.32	Conserved hypothetical protein.
Os01t0238200-02	659.068	976.427	613.551	1245.88	961.568	1331.89	900.49	776.301	852.514	800.548	823.775	714.889	Conserved hypothetical protein.
Os01t0238287-00	383.787	562.855	346.315	733.096	577.597	817.533	556.996	458.387	475.244	476.771	534.624	450.617	Hypothetical protein.
Os01t0238500-01	7.03274	7.74064	7.27171	15.1937	10.6659	7.54182	5.16534	8.44953	5.84916	4.74399	5.24141	16.9405	Similar to Branched-chain-amino-acid aminotransferase-like protein 3, chloroplast precursor.
Os01t0238500-02	7.03274	7.74064	7.27171	15.1937	10.6659	7.54182	5.16534	7.39334	5.84916	4.74399	4.36784	16.9405	Similar to Branched-chain-amino-acid aminotransferase-like protein 3, chloroplast precursor.
Os01t0238600-01	1934	2188.39	1827.93	2056.21	2218.5	2244.45	2302.02	2164.14	2295.79	1915.38	2193.53	1679.37	Nucleic acid-binding, OB-fold domain containing protein.
Os01t0238700-01	3.01403	2.21161	0	0	0	0	1.72178	0	0	0	0.873569	0	Oligopeptide transporter OPT superfamily protein.
Os01t0238800-01	300.399	383.715	225.423	321.6	367.562	379.354	304.755	271.441	374.346	262.105	241.979	230.391	Hypothetical conserved gene.
Os01t0238800-02	269.254	336.165	223.605	316.535	369.203	359.745	292.702	250.317	355.336	266.849	244.599	207.803	Similar to NFD6 (NUCLEAR FUSION DEFECTIVE 6).
Os01t0238850-00	106.496	124.956	69.9902	140.542	137.015	142.54	110.194	91.8887	125.757	106.74	110.943	79.0557	Hypothetical gene.
Os01t0238900-01	1426.64	1744.96	1353.45	1795.39	1508.81	1721.8	1509.14	1305.45	1503.23	1393.55	1482.45	1302.16	Similar to Protein SOF1.
Os01t0239000-01	46.2152	36.4916	48.1751	41.7826	55.7906	39.9717	47.3489	59.1467	42.4064	53.3698	52.4141	70.0207	Hypothetical conserved gene.
Os01t0239000-02	108.505	110.581	116.347	101.291	119.786	94.2728	114.498	138.361	96.5111	117.414	110.943	135.524	Similar to Phosphate starvation regulator protein (Regulatory protein of P- starvation acclimation response Psr1).
Os01t0239100-01	330.539	364.916	381.765	467.206	452.068	469.855	519.116	467.893	513.263	511.164	535.498	496.921	Heat shock protein DnaJ family protein.
Os01t0239100-02	706.288	694.446	791.708	816.661	807.323	802.45	749.835	685.468	693.125	727.016	753.89	723.924	Heat shock protein DnaJ family protein.
Os01t0239150-00	152.711	160.342	159.978	187.389	202.651	198.35	231.579	208.07	213.494	230.083	220.139	203.286	Hypothetical protein.
Os01t0239200-01	789.676	746.419	900.783	719.168	818.81	739.098	465.741	453.106	391.893	504.049	525.015	545.484	Similar to Phophate translocator (Fragment).
Os01t0239300-01	7.03274	16.5871	8.18068	15.1937	9.02496	16.592	5.16534	9.50573	10.236	7.11598	9.60926	5.64683	Conserved hypothetical protein.
Os01t0239700-01	1637.62	1322.54	1550.69	1154.72	1393.95	1101.86	1340.4	1563.16	1278.04	1384.06	1515.64	1594.67	Similar to Leucine-rich receptor-like protein kinase.
Os01t0239700-02	1667.76	1362.35	1588.87	1186.37	1430.87	1132.03	1383.45	1601.19	1304.36	1407.78	1557.57	1628.55	Similar to Leucine-rich receptor-like protein kinase.
Os01t0239700-03	1012.71	902.338	1012.59	762.217	921.366	721.752	862.611	1060.42	861.288	890.683	925.983	962.22	Similar to predicted protein.
Os01t0240600-01	11.0515	3.31742	13.6345	11.3953	8.20451	17.3462	9.46978	15.8429	7.31144	15.418	15.7242	20.3286	Hypothetical conserved gene.
Os01t0240700-00	18.0842	18.7987	26.36	31.6535	28.7158	40.7258	37.0182	31.6858	35.0949	23.7199	45.4256	45.1747	Hypothetical conserved gene.
Os01t0240725-00	6.02806	5.52903	7.27171	17.726	10.6659	15.8378	18.9396	10.5619	13.1606	8.30198	18.3449	15.8111	Hypothetical protein.
Os01t0241000-01	24.1123	15.4813	21.8151	26.589	23.7931	17.3462	29.2702	45.4162	19.0098	34.3939	40.1842	25.9754	Conserved hypothetical protein.
Os01t0241100-01	347.618	300.779	386.31	265.89	341.307	284.327	363.295	381.285	367.035	366.473	401.842	390.761	Conserved hypothetical protein.
Os01t0241400-01	2.00935	2.21161	3.63586	2.53228	0.820451	1.50836	0.860889	0	5.84916	2.37199	0	1.12937	Thioredoxin fold domain containing protein.
Os01t0242200-01	120.561	100.628	114.529	91.1621	117.324	67.8764	179.065	159.485	124.295	118.6	172.093	138.912	Zinc finger, C2H2-type domain containing protein.
Os01t0242300-01	155.725	166.977	163.614	163.332	146.04	166.674	169.595	170.047	210.57	168.412	184.323	160.37	Optic atrophy 3 family protein.
Os01t0242333-00	15.0702	19.9045	15.4524	12.6614	10.6659	12.8211	29.2702	17.9553	20.472	22.5339	22.7128	15.8111	Non-protein coding transcript.
Os01t0242400-01	1.00468	0	2.72689	0	0.820451	0	2.58267	0	0	0	0	1.12937	Lateral organ boundaries, LOB domain containing protein.
Os01t0242450-00	0	0	0.908964	0	0	0	0	0	0	0	0	1.12937	Non-protein coding transcript.
Os01t0242500-01	130.608	161.448	159.069	182.324	142.758	177.987	178.204	143.642	163.776	179.085	153.748	134.395	D-tyrosyl-tRNA(Tyr) deacylase family protein.
Os01t0242600-01	178.833	166.977	197.245	186.123	155.886	165.92	133.438	156.316	138.917	134.018	138.024	163.758	C2 calcium-dependent membrane targeting domain containing protein.
Os01t0242600-02	178.833	165.871	195.427	182.324	155.886	161.395	129.133	156.316	135.993	134.018	137.15	162.629	C2 calcium-dependent membrane targeting domain containing protein.
Os01t0242800-00	0	1.10581	0.908964	2.53228	2.46135	0.754182	2.58267	3.16858	1.46229	2.37199	0.873569	0	Hypothetical protein.
Os01t0242900-01	177.828	179.141	171.794	241.833	176.397	172.708	182.509	132.024	204.72	158.924	154.622	134.395	Similar to 60S ribosomal protein L18A.
Os01t0242900-02	89.4163	103.946	97.2592	121.55	90.2496	91.256	97.2805	55.9782	109.672	83.0198	81.2419	74.5382	Conserved hypothetical protein.
Os01t0243000-01	24.1123	25.4335	34.5406	49.3795	41.0225	48.2677	38.74	35.9105	27.7835	24.9059	35.8163	30.4929	Similar to triacylglycerol lipase.
Os01t0243100-01	484.254	333.953	526.29	336.793	415.148	412.538	371.904	435.151	323.166	457.795	386.117	524.026	Similar to Kinesin.
Os01t0243200-01	191.893	190.199	223.605	182.324	161.629	187.791	199.726	172.159	185.711	192.131	151.127	203.286	Similar to integral membrane transporter family protein.
Os01t0243200-02	160.748	175.823	191.791	157.001	137.836	156.87	164.43	157.373	171.088	163.668	128.415	156.982	Biopterin transport-related protein BT1 family protein.
Os01t0243300-01	9.0421	7.74064	9.08964	12.6614	13.1272	15.0836	18.9396	6.33715	7.31144	14.232	6.11498	11.2937	Hypothetical protein.
Os01t0243400-01	116.543	133.803	109.985	130.413	127.99	111.619	120.525	145.754	141.842	137.576	129.288	100.514	Hypothetical conserved gene.
Os01t0243450-00	178.833	189.093	139.072	231.704	185.422	174.97	219.527	204.901	209.107	155.366	158.99	149.076	Non-protein coding transcript.
Os01t0243600-00	19.0889	12.1639	11.8165	26.589	24.6135	24.1338	17.2178	17.9553	17.5475	11.86	15.7242	14.6818	Conserved hypothetical protein.
Os01t0243700-01	127.594	133.803	132.709	141.808	133.733	134.999	204.031	173.215	174.012	162.482	144.139	116.325	Similar to Beta-1,3-glucanase-like protein.
Os01t0243700-02	123.575	134.908	129.073	139.275	127.99	132.736	199.726	166.878	169.626	156.552	135.403	116.325	Similar to Beta-1,3-glucanase-like protein.
Os01t0243800-01	36.1684	51.9729	37.2675	59.5086	37.7407	64.1055	30.992	34.8543	45.331	33.2079	32.322	44.0453	Hypothetical conserved gene.
Os01t0243901-00	8.03742	13.2697	7.27171	2.53228	7.38406	6.78764	26.6876	16.8991	14.6229	14.232	9.60926	18.0699	Hypothetical protein.
Os01t0244000-00	8.03742	5.52903	5.45378	10.1291	12.3068	9.05019	14.6351	13.7305	14.6229	7.11598	15.7242	10.1643	Domain of unknown function DUF1618 domain containing protein.
Os01t0245532-00	2.00935	0	0	0	4.10225	0	0	1.05619	0	0	0	0	Similar to J075123K08, full insert sequence.
Os01t0245600-00	0	0	0	0	0	0	0	0	2.92458	0	0	0	Conserved hypothetical protein.
Os01t0245700-00	0	2.21161	0	1.26614	1.6409	0.754182	0	2.11238	0	0	1.74714	1.12937	Domain of unknown function DUF1618 domain containing protein.
Os01t0245901-00	0	2.21161	0	0	1.6409	0.754182	0	2.11238	0	0	1.74714	1.12937	Domain of unknown function DUF1618 domain containing protein.
Os01t0246100-01	447.081	276.451	479.933	281.083	316.694	288.852	280.65	325.307	343.638	411.541	346.807	517.25	Zinc finger, RING/FYVE/PHD-type domain containing protein.
Os01t0246200-00	6.02806	7.74064	7.27171	5.06456	2.46135	6.03346	10.3307	11.6181	8.77373	17.7899	17.4714	10.1643	Similar to TCP-domain protein.
Os01t0246400-01	5.02339	4.42322	4.54482	3.79842	0.820451	3.77091	16.3569	9.50573	7.31144	14.232	19.2185	10.1643	Similar to Low molecular mass early light-inducible protein HV90, chloroplast precursor (ELIP).
Os01t0246500-01	221.029	249.912	223.605	257.027	258.442	297.148	259.128	262.992	241.278	237.199	244.599	225.873	Similar to Minus dominance protein.
Os01t0246700-01	67.3134	63.0309	39.9944	21.5244	41.843	27.1506	53.3751	45.4162	54.1047	36.7659	34.9428	40.6572	Similar to WRKY transcription factor 1.
Os01t0247500-01	9.0421	2.21161	7.27171	6.3307	7.38406	6.78764	3.44356	5.28096	7.31144	11.86	1.74714	5.64683	Protein kinase, core domain containing protein.
Os01t0247550-00	2.00935	0	0.908964	2.53228	0.820451	1.50836	0.860889	2.11238	1.46229	1.186	0	2.25873	Hypothetical protein.
Os01t0247600-01	143.669	230.008	157.251	289.946	196.088	324.298	88.6716	100.338	115.521	98.4377	82.1155	120.842	Conserved hypothetical protein.
Os01t0247700-01	0	0	2.72689	1.26614	0	0	0	0	1.46229	3.55799	1.74714	1.12937	Similar to inner membrane transport protein.
Os01t0247900-01	2.00935	6.63484	6.36275	6.3307	6.56361	3.77091	8.60889	9.50573	5.84916	4.74399	5.24141	7.90557	AWPM-19-like family protein.
Os01t0248000-01	2.00935	0	0	0	0	0	0	0	0	0	0	0	Stigma-specific protein Stig1 family protein.
Os01t0248300-00	7.03274	3.31742	7.27171	2.53228	5.74315	6.78764	2.58267	4.22477	5.84916	9.48797	0.873569	4.51747	Similar to Pathogen-related protein.
Os01t0248350-00	3.01403	1.10581	4.54482	0	1.6409	3.01673	0.860889	2.11238	1.46229	5.92998	0.873569	2.25873	Hypothetical protein.
Os01t0248400-01	400.866	340.588	388.128	382.375	313.412	304.69	279.789	311.577	337.789	302.429	312.738	347.845	Similar to Isocitrate dehydrogenase (Fragment).
Os01t0248450-00	46.2152	44.2322	45.4482	34.1858	43.4839	39.9717	24.9658	29.5734	40.9441	36.7659	41.9313	42.9159	Non-protein coding transcript.
Os01t0248500-01	46.2152	43.1264	51.811	58.2425	45.1248	44.4967	24.1049	41.1915	33.6326	27.2779	39.3106	30.4929	Similar to Pathogen-related protein.
Os01t0248600-01	392.829	530.787	436.303	541.908	428.275	650.859	453.689	407.69	424.064	368.845	380.876	325.258	GINS complex, Psf2 component family protein.
Os01t0248701-00	51.2385	56.3961	66.3544	58.2425	68.0974	36.9549	74.0365	44.3601	84.8128	41.5099	46.2991	57.5977	Terpenoid synthase domain containing protein.
Os01t0248800-01	4.01871	3.31742	2.72689	5.06456	2.46135	3.01673	3.44356	4.22477	1.46229	2.37199	2.62071	0	Conserved hypothetical protein.
Os01t0248850-00	6.02806	0	3.63586	2.53228	3.2818	2.26255	3.44356	3.16858	0	4.74399	2.62071	2.25873	Hypothetical gene.
Os01t0249050-00	0	0	0	1.26614	0	0	0	0	0	0	0	0	Hypothetical protein.
Os01t0249100-00	0	0	0	1.26614	0	0	0	0	0	0	0	0	Similar to Expansin-A9.
Os01t0249200-01	27.1263	36.4916	29.9958	36.7181	35.2794	37.7091	29.2702	36.9667	26.3212	32.0219	22.7128	33.881	Similar to Nectarin 1 precursor (EC 1.15.1.1) (Superoxide dismutase [Mn]).
Os01t0249300-01	565.633	561.749	513.565	581.159	621.902	558.095	580.24	567.175	672.653	585.882	500.555	514.991	Lg106-like family protein.
Os01t0249300-02	568.647	586.077	545.378	610.28	643.233	582.229	625.006	591.467	693.125	595.37	520.647	539.837	Lg106-like family protein.
Os01t0249700-00	1.00468	0	0	0	0.820451	0	0	0	0	0	0	0	Heavy metal-associated domain, HMA domain containing protein.
Os01t0249800-00	37.1731	36.4916	27.2689	32.9197	24.6135	28.6589	42.1836	34.8543	17.5475	15.418	26.2071	29.3635	Heavy metal-associated domain, HMA domain containing protein.
Os01t0249900-01	132.617	176.929	139.072	220.309	164.911	252.651	195.422	202.789	212.032	174.341	189.564	162.629	Protein of unknown function DUF573 family protein.
Os01t0250200-00	35.1637	42.0206	30.9048	56.9763	50.0475	52.7927	44.7663	40.1353	48.2555	35.5799	32.322	30.4929	Conserved hypothetical protein.
Os01t0250600-01	524.442	663.484	447.21	639.401	618.62	678.764	572.492	517.534	532.273	481.515	469.98	451.747	Conserved hypothetical protein.
Os01t0250900-01	643.998	557.326	703.538	538.11	538.216	536.978	419.253	460.5	406.516	463.725	492.693	536.449	HAD superfamily (subfamily IG) hydrolase, 5'-Nucleotidase protein.
Os01t0251000-01	1229.73	1365.67	1271.64	1571.28	1437.43	1659.2	1360.21	1314.96	1453.52	1238.18	1354.03	1262.63	Protein of unknown function DUF3769 domain containing protein.
Os01t0251100-01	659.068	685.6	663.544	705.24	738.406	717.981	692.155	690.749	750.154	693.808	680.51	634.704	Similar to 50S ribosomal protein L3-2, chloroplast precursor.
Os01t0251100-02	628.928	676.753	638.093	682.45	716.253	693.093	676.659	668.569	716.522	680.762	660.418	612.117	Similar to 50S ribosomal protein L3-2, chloroplast precursor.
Os01t0251200-01	408.904	411.36	428.122	355.786	414.328	328.823	405.479	462.612	409.441	451.865	455.129	553.39	Zinc finger, C2H2-like domain containing protein.
Os01t0251200-02	101.472	95.0993	99.0771	59.5086	80.4042	72.4015	74.0365	113.013	65.803	94.8797	93.4719	132.136	Hypothetical conserved gene.
Os01t0251400-01	25593.2	30471.6	20211.7	27812.1	28493.4	25252.3	33935.4	29745.5	35624.3	26040.9	27740.2	20989.3	Conserved hypothetical protein.
Os01t0252100-01	6415.87	5828.7	6899.04	5606.47	6551.3	5543.24	7222	7661.62	6890.31	6978.4	7561.61	7099.2	Similar to Glycogen synthase kinase-3 homolog MsK-3 (EC 2.7.1.-).
Os01t0252100-02	6058.2	5496.96	6519.09	5177.25	6152.56	5240.06	6829.44	7130.35	6416.52	6524.17	7186.85	6691.5	Similar to Glycogen synthase kinase-3 homolog MsK-3 (EC 2.7.1.-).
Os01t0252100-03	5785.94	5313.4	6283.67	4918.96	5934.32	5040.2	6561.7	6871.58	6138.69	6245.46	6920.41	6421.58	Similar to Glycogen synthase kinase-3 homolog MsK-3 (EC 2.7.1.-).
Os01t0252150-00	1119.21	1072.63	1268.91	945.807	1188.01	979.683	1318.02	1457.54	1229.79	1241.74	1469.34	1345.08	Hypothetical protein.
Os01t0252200-01	178.833	232.219	178.157	260.825	210.035	242.847	185.091	174.272	190.098	173.155	143.265	145.688	Zinc finger, CCCH-type domain containing protein.
Os01t0252300-01	1.00468	1.10581	0.908964	1.26614	1.6409	1.50836	0	0	0	1.186	0	0	Conserved hypothetical protein.
Os01t0252400-01	1.00468	1.10581	1.81793	2.53228	2.46135	1.50836	0.860889	0	0	2.37199	0.873569	1.12937	Hypothetical gene.
Os01t0252600-00	0	0	0	1.26614	2.46135	0.754182	0.860889	2.11238	0	4.74399	1.74714	2.25873	Similar to predicted protein.
Os01t0252900-01	292.361	262.076	325.409	302.608	315.874	347.678	297.868	303.127	312.93	275.151	338.945	257.496	Zinc finger, CCHC-type domain containing protein.
Os01t0253000-01	4.01871	1.10581	3.63586	3.79842	0.820451	2.26255	2.58267	5.28096	2.92458	5.92998	2.62071	2.25873	Similar to LpimPth3.
Os01t0253050-00	4.01871	3.31742	3.63586	3.79842	1.6409	3.01673	5.16534	6.33715	1.46229	3.55799	2.62071	4.51747	Conserved hypothetical protein.
Os01t0253100-01	1074	881.327	1186.2	933.146	1053.46	984.208	1175.11	1299.12	1206.39	1208.53	1281.53	1260.37	Similar to Avr9/Cf-9 induced kinase 1.
Os01t0253100-02	941.383	786.228	1042.58	792.604	918.084	867.309	1034.79	1144.91	1060.16	1056.72	1116.42	1081.93	Hypothetical conserved gene.
Os01t0253200-00	0	0	0	0	0	0.754182	0	0	0	0	0	0	Similar to pectinesterase inhibitor domain containing protein.
Os01t0253300-01	8420.2	9452.43	8981.47	10952.1	9906.12	12018.6	9567.93	9354.69	9519.5	8787.05	9872.2	8901.67	Importin alpha-1a subunit.
Os01t0253300-02	8377	9422.57	8949.66	10887.5	9860.18	11979.4	9534.35	9311.39	9482.94	8743.17	9828.52	8856.49	Importin alpha-1a subunit.
Os01t0253400-01	10.0468	7.74064	11.8165	7.59685	9.84541	9.80437	13.7742	8.44953	13.1606	13.046	7.86212	7.90557	Protein of unknown function DUF1218 family protein.
Os01t0253500-01	4.01871	6.63484	0	1.26614	4.10225	3.01673	0	1.05619	1.46229	4.74399	2.62071	1.12937	Conserved hypothetical protein.
Os01t0253600-01	964.49	1072.63	935.324	1134.46	1100.22	1073.2	1263.79	1216.73	1174.22	1057.91	1094.58	878.647	Replication factor A protein 3 domain containing protein.
Os01t0253800-00	0	0	0	1.26614	0	0	0	0	0	0	0	0	Conserved hypothetical protein.
Os01t0253900-01	50.2339	39.809	49.993	53.1779	51.6884	28.6589	46.488	43.3039	46.7932	54.5558	43.6784	47.4334	Similar to triacylglycerol lipase.
Os01t0253900-02	41.1918	34.28	48.1751	37.9842	45.1248	25.6422	39.6009	35.9105	40.9441	46.2539	37.5635	37.2691	Lipase, class 3 family protein.
Os01t0254000-01	2082.7	2268.01	2052.44	2566.47	2627.08	2881.73	2923.58	2786.23	2822.22	2812	2809.4	2362.64	Similar to NTGB2 (Fragment).
Os01t0254100-01	1579.35	1151.14	1478.88	871.105	1110.07	920.102	1355.9	1560	1377.48	1316.46	1472.84	1587.89	Similar to CTV.2.
Os01t0254100-02	1249.82	805.027	1178.02	634.337	831.937	718.736	1007.24	1168.15	1023.6	1050.79	1200.28	1252.47	Similar to Lissencephaly type-1-like homology motif; CTLH, C-terminal to LisH motif; Nitrous oxide reductase, N-terminal; WD40-like; Quinonprotein alcohol dehydrogenase-like.
Os01t0254200-01	459.138	570.596	458.118	458.343	573.495	521.894	612.092	600.973	682.889	571.65	551.222	484.498	Conserved hypothetical protein.
Os01t0254300-00	37.1731	32.0684	30.9048	25.3228	32.818	24.1338	35.2965	38.0229	30.7081	34.3939	39.3106	37.2691	Pectinesterase (EC 3.1.1.11) (Fragment).
Os01t0254350-00	18.0842	13.2697	16.3614	15.1937	18.0499	12.8211	18.9396	21.1238	11.6983	13.046	23.5864	22.5873	Hypothetical gene.
Os01t0254400-00	0	0	0	0	0	0	0	0	1.46229	0	0	0	Hypothetical conserved gene.
Os01t0254800-01	458.133	502.036	477.206	471.004	424.993	532.453	473.489	454.162	469.395	437.633	403.589	501.439	Hypothetical conserved gene.
Os01t0254850-00	0	1.10581	0	0	0	0.754182	0	0	1.46229	0	0.873569	0	Hypothetical conserved gene.
Os01t0254900-01	1326.17	1367.88	1306.18	1528.23	1398.87	1488	1436.82	1465.99	1430.12	1457.59	1403.82	1280.7	Similar to Syntaxin 22 (AtSYP22) (AtVAM3).
Os01t0254950-01	137.641	110.581	101.804	188.655	143.579	137.261	104.168	132.024	135.993	110.298	114.438	95.9962	Hypothetical gene.
Os01t0255000-01	754.513	1040.56	697.175	1181.31	985.361	1170.49	910.821	854.459	776.475	782.758	855.224	748.77	Similar to Soluble epoxide hydrolase.
Os01t0255100-01	18.0842	27.6451	10.9076	26.589	22.9726	24.1338	21.5222	16.8991	16.0852	15.418	22.7128	24.8461	Similar to Soluble epoxide hydrolase.
Os01t0255700-00	9.0421	18.7987	13.6345	24.0567	16.409	21.1171	18.9396	7.39334	16.0852	14.232	15.7242	12.423	Conserved hypothetical protein.
Os01t0256300-00	0	0	0	0	0	0.754182	0.860889	0	0	0	0	0	Conserved hypothetical protein.
Os01t0256400-01	1063.95	1311.49	1018.95	1394.02	1269.24	1470.66	1280.14	1120.62	1196.15	1097.05	1165.34	993.843	Similar to Dynein light chain 1 protein DLC-1 (Fragment).
Os01t0256500-02	6658	18416.1	6770.87	27694.3	10743	23260.5	8350.63	5183.79	6261.52	5166.2	5147.94	4110.89	Similar to ZnI.
Os01t0256600-01	603.811	746.419	575.374	892.629	730.201	968.37	648.25	590.411	668.266	596.556	628.096	504.827	Ribosomal protein L18/L5 domain containing protein.
Os01t0256800-01	439.044	411.36	488.114	331.729	415.148	333.348	470.046	496.41	465.008	418.657	479.589	546.613	Similar to zinc finger helicase family protein.
Os01t0256800-02	278.296	278.663	311.775	239.301	297.003	220.975	315.946	360.161	307.081	264.477	317.105	364.785	Hypothetical conserved gene.
Os01t0256900-01	908.228	845.941	1034.4	995.187	1037.87	1016.64	968.501	1164.98	1073.32	1079.26	922.489	908.011	Similar to SmX6 protein.
Os01t0257100-01	1150.36	1207.54	922.599	1367.43	1191.29	1210.46	1217.3	1160.75	1497.38	1121.95	1002.86	819.92	Rapid ALkalinization Factor family protein.
Os01t0257300-01	0	0	0	0	0.820451	0	0	0	0	1.186	0	0	Similar to FPF1.
Os01t0257400-01	882.107	677.859	906.237	622.941	761.378	569.407	792.018	877.695	827.656	808.85	856.971	813.144	Zinc finger, CCCH-type domain containing protein.
Os01t0257900-01	77.3602	84.0412	84.5337	79.7669	89.4291	101.06	80.0627	79.2144	58.4916	80.6478	100.46	80.185	Hypothetical protein.
Os01t0258000-01	60.2806	70.7716	48.1751	54.4441	59.8929	74.664	66.2885	66.5401	39.4818	61.6718	83.8626	50.8215	Conserved hypothetical protein.
Os01t0258100-01	37.1731	51.9729	81.8068	51.9118	34.4589	58.8262	32.7138	26.4048	45.331	52.1838	50.667	59.8564	Hypothetical conserved gene.
Os01t0258100-02	62.29	76.3006	99.0771	72.17	48.4066	82.2058	49.9316	40.1353	58.4916	79.4618	66.3912	98.2549	Hypothetical conserved gene.
Os01t0258600-00	315.469	403.619	309.957	514.053	377.407	451.001	403.757	358.049	473.782	370.031	380.876	300.412	Similar to predicted protein.
Os01t0258700-01	635.961	507.565	561.74	464.674	520.986	454.018	525.143	547.107	568.83	539.628	572.188	613.246	Zinc finger, CCCH-type domain containing protein.
Os01t0258700-03	634.956	506.459	559.013	463.408	516.884	451.755	525.143	544.995	568.83	538.442	571.314	609.858	Similar to zinc finger CCCH type domain-containing protein ZFN-like 1.
Os01t0259200-01	152.711	160.342	157.251	144.34	151.783	138.015	112.777	116.181	134.531	138.762	122.3	133.265	Similar to serine/threonine protein kinase PBS1.
Os01t0259200-02	145.678	158.13	151.797	141.808	151.783	141.032	108.472	114.069	135.993	136.39	127.541	128.748	Similar to Protein kinase.
Os01t0259300-01	0	0	0	0	0	0.754182	0	0	0	0	0	0	Non-protein coding transcript.
Os01t0259400-01	1152.36	953.205	1238.92	676.119	842.603	708.177	918.569	1010.78	997.281	997.423	1117.29	1290.87	Armadillo-type fold domain containing protein.
Os01t0259600-01	476.217	463.333	489.932	511.521	466.016	483.431	463.159	490.073	424.064	506.421	487.451	527.414	Similar to phosphoadenosine phosphosulfate (PAPS) reductase family protein.
Os01t0259900-00	294.37	312.943	276.325	396.302	367.562	423.096	323.694	266.16	277.835	301.243	288.278	263.142	Conserved hypothetical protein.
Os01t0259933-00	47.2198	33.1742	32.7227	40.5165	49.227	26.3964	21.5222	34.8543	55.567	35.5799	32.322	22.5873	Non-protein coding transcript.
Os01t0259966-00	1.00468	0	0.908964	0	0	0.754182	0	0	1.46229	1.186	2.62071	1.12937	Non-protein coding transcript.
Os01t0260000-01	18.0842	24.3277	23.6331	22.7905	30.3567	18.1004	25.8267	17.9553	26.3212	20.1619	18.3449	22.5873	Protein prenyltransferase domain containing protein.
Os01t0260100-01	4.01871	1.10581	1.81793	3.79842	8.20451	4.52509	5.16534	6.33715	4.38687	11.86	2.62071	6.7762	Similar to Kinesin heavy chain (Fragment).
Os01t0260500-01	57.2666	51.9729	56.3558	43.0488	53.3293	56.5637	55.0969	46.4724	51.1801	39.1379	62.897	62.1152	Hypothetical conserved gene.
Os01t0260700-01	1787.32	1816.84	1780.66	1696.63	1981.39	1545.32	2094.54	2156.74	2051.59	1969.94	2060.75	1797.95	Similar to PUR ALPHA-1.
Os01t0260800-01	154.72	141.543	173.612	206.381	173.115	223.238	167.873	173.215	157.927	228.897	131.909	151.335	Conserved hypothetical protein.
Os01t0261000-01	24.1123	12.1639	33.6317	16.4598	31.1771	22.6255	40.4618	29.5734	42.4064	36.7659	13.1035	36.1397	Hypothetical gene.
Os01t0261100-01	1015.73	1054.94	1138.93	962.267	1007.51	1055.85	1145.84	1191.38	1155.21	1099.42	1145.25	1167.77	Zinc finger, RING-type domain containing protein.
Os01t0261200-01	802.737	753.054	733.534	686.248	718.715	665.189	839.367	813.268	817.42	806.478	867.454	815.403	No apical meristem (NAM) protein domain containing protein.
Os01t0261200-02	564.629	561.749	519.019	455.811	516.063	460.051	599.179	609.423	596.614	560.976	596.647	546.613	Similar to NAC domain-containing protein 74.
Os01t0261500-01	116.543	162.553	137.254	124.082	123.888	123.686	111.055	118.293	102.36	109.112	112.69	137.783	Similar to Nucleoside-diphosphate-sugar epimerase.
Os01t0261500-02	85.3976	131.591	112.712	100.025	95.9927	97.2895	87.8107	95.0573	84.8128	92.5077	87.3569	115.195	NAD(P)-binding domain containing protein.
Os01t0261500-03	86.4023	122.744	98.1681	110.154	98.4541	80.6975	83.5063	86.6077	86.275	96.0657	90.8512	97.1255	Similar to Nucleoside-diphosphate-sugar epimerase.
Os01t0261600-00	0	1.10581	0.908964	0	0	0.754182	0.860889	2.11238	0	1.186	1.74714	1.12937	Similar to agmatine coumaroyltransferase.
Os01t0262000-00	0	1.10581	0.908964	0	0	0.754182	0.860889	2.11238	0	1.186	1.74714	1.12937	Similar to agmatine coumaroyltransferase.
Os01t0262401-00	0	2.21161	0	0	0	0	0	1.05619	0	0	0	0	Hypothetical genes.
Os01t0262500-01	169.79	168.082	136.345	108.888	130.452	103.323	121.385	151.035	160.852	130.46	142.392	126.489	TRAM/LAG1/CLN8 homology domain domain containing protein.
Os01t0262600-01	755.517	738.678	820.795	830.588	816.348	797.925	738.643	783.694	659.492	749.55	786.212	753.288	Glycosyl transferase, group 1 domain containing protein.
Os01t0262700-01	204.954	212.315	200.881	255.76	207.574	254.159	206.613	175.328	144.767	207.549	221.886	189.734	Similar to predicted protein.
Os01t0262700-02	284.324	327.319	301.776	363.382	297.003	352.957	292.702	272.497	207.645	304.801	296.14	278.954	Hypothetical conserved gene.
Os01t0263000-00	0	0	0	1.26614	2.46135	0	0	1.05619	0	0	0	0	Similar to Peroxidase.
Os01t0263300-01	103.482	117.215	159.069	172.195	198.549	245.863	163.569	176.384	146.229	206.363	179.082	210.062	Similar to Peroxidase 72 precursor (EC 1.11.1.7) (Atperox P72) (PRXR8) (ATP6a).
Os01t0263400-00	47.2198	15.4813	36.3586	29.1212	18.0499	18.8546	17.2178	25.3486	29.2458	23.7199	22.7128	45.1747	Pentatricopeptide repeat domain containing protein.
Os01t0263500-01	363.693	362.704	395.399	358.318	398.739	331.086	422.697	479.511	447.46	450.679	405.336	406.572	Similar to predicted protein.
Os01t0263600-01	291.356	268.711	333.59	229.172	238.751	273.014	223.831	212.295	269.061	254.989	240.231	311.705	U5 snRNP-associated 102 kDa protein (U5-102 kDa protein).
Os01t0263600-02	163.762	161.448	205.426	126.614	146.04	163.658	118.803	134.136	169.626	142.32	151.127	186.345	Similar to U5 snRNP-associated 102 kDa protein (U5-102 kDa protein).
Os01t0263900-00	240.118	280.875	236.331	167.131	136.195	184.775	476.072	499.579	457.696	466.097	413.198	455.135	Hypothetical protein.
Os01t0264000-01	409.908	468.862	377.22	272.22	246.135	306.952	783.409	800.593	837.892	699.738	629.843	695.69	Zinc finger, Dof-type domain containing protein.
Os01t0264100-00	8.03742	3.31742	11.8165	7.59685	3.2818	4.52509	1.72178	2.11238	1.46229	4.74399	4.36784	4.51747	Similar to UDP-glucose pyrophosphorylase.
Os01t0264125-00	0	0	0	0	0	0.754182	0	0	0	0	0	0	Non-protein coding transcript.
Os01t0264400-01	354.651	394.773	273.598	449.48	388.894	426.113	534.612	462.612	542.509	477.957	420.187	333.163	Conserved hypothetical protein.
Os01t0264500-01	166.776	269.817	216.333	308.938	254.34	316.002	274.624	232.362	279.297	260.919	221.886	212.321	Similar to T11I18.15 protein.
Os01t0264600-00	3.01403	1.10581	0.908964	0	0	0.754182	0.860889	0	1.46229	0	0.873569	2.25873	Conserved hypothetical protein.
Os01t0264700-01	612.853	687.811	717.173	734.362	795.837	823.567	712.817	735.109	706.286	668.902	732.924	721.665	Cellular retinaldehyde binding/alpha-tocopherol transport family protein.
Os01t0264900-01	112.524	192.41	140.889	162.066	137.836	171.954	191.978	182.721	156.465	151.808	177.334	151.335	Non-protein coding transcript.
Os01t0265000-00	187.875	203.468	146.343	174.727	196.088	149.328	205.753	200.676	150.616	174.341	178.208	145.688	Aromatic-ring hydroxylase-like domain containing protein.
Os01t0265100-01	417.946	472.179	349.042	448.214	471.759	412.538	460.576	430.926	486.942	418.657	393.98	373.82	Similar to ADP-ribosylation factor.
Os01t0265200-01	377.759	325.107	338.135	301.342	298.644	278.293	332.303	307.352	377.271	341.567	358.163	355.75	Mitochondrial carrier protein domain containing protein.
Os01t0265400-01	106.496	98.4167	109.076	93.6944	78.7633	109.356	58.5405	58.0905	84.8128	83.0198	69.0119	115.195	Conserved hypothetical protein.
Os01t0265400-02	12.0561	21.0103	9.99861	7.59685	9.84541	15.8378	6.02623	9.50573	11.6983	16.604	7.86212	16.9405	Conserved hypothetical protein.
Os01t0265700-01	322.501	383.715	308.139	349.455	350.332	321.282	334.886	315.801	346.562	339.195	324.968	250.719	Conserved hypothetical protein.
Os01t0265800-01	2483.56	2046.85	2286.04	2173.96	2390.79	1787.41	2240.03	2494.73	2503.44	2203.58	2321.07	2321.98	RNA-binding region RNP-1 (RNA recognition motif) domain containing protein.
Os01t0265800-02	2428.31	2004.83	2229.69	2133.45	2352.23	1758.75	2198.71	2444.03	2444.95	2153.77	2292.24	2282.45	RNA-binding region RNP-1 (RNA recognition motif) domain containing protein.
Os01t0265900-00	463.156	589.395	440.848	530.513	569.393	543.011	503.62	472.118	546.896	418.657	479.589	454.005	Similar to translin family protein.
Os01t0266000-01	904.21	621.463	899.874	552.037	614.518	451.755	578.518	776.301	630.247	747.178	768.741	873	RNA-binding protein Lupus La domain containing protein.
Os01t0266100-01	1.00468	8.84645	0.908964	2.53228	1.6409	2.26255	2.58267	0	2.92458	1.186	0	0	Similar to RING finger family protein.
Os01t0266200-01	105.491	87.3587	139.98	92.4283	77.9428	101.815	65.4276	58.0905	81.8882	98.4377	70.7591	120.842	Conserved hypothetical protein.
Os01t0266400-01	21.0982	39.809	24.542	39.2504	22.9726	53.5469	29.2702	43.3039	45.331	43.8819	44.552	24.8461	Conserved hypothetical protein.
Os01t0266500-01	153.716	153.707	134.527	117.751	133.733	97.2895	98.1414	145.754	125.757	103.182	96.0926	92.6081	Phenazine biosynthesis PhzC/PhzF protein family protein.
Os01t0266600-01	1338.23	1737.22	1387.99	2034.69	1749.2	2013.67	1553.91	1619.14	1529.55	1599.91	1469.34	1404.93	Thioredoxin fold domain containing protein.
Os01t0266600-02	1303.07	1719.53	1377.08	2001.77	1718.02	1977.47	1541.85	1592.74	1490.07	1572.63	1449.25	1383.47	Thioredoxin fold domain containing protein.
Os01t0266800-01	217.01	228.902	259.055	314.003	237.11	304.69	116.22	97.1696	146.229	142.32	130.162	155.853	Cystinosin/ERS1p repeat containing protein.
Os01t0267050-01	53.2479	78.5122	44.5392	164.598	93.5314	123.686	39.6009	35.9105	54.1047	29.6499	43.6784	25.9754	Non-protein coding transcript.
Os01t0267100-01	1765.22	1597.89	1797.02	1733.35	1738.53	1762.52	1556.49	1548.38	1533.94	1582.12	1840.61	1799.08	MT-A70 family protein.
Os01t0267200-01	3110.48	3369.39	3013.22	3390.73	3542.71	3344.04	3508.99	3632.24	3478.79	3416.86	3385.08	3038	Similar to 26S proteasome non-ATPase regulatory subunit 14 (26S proteasome regulatory subunit rpn11).
Os01t0267300-00	6.02806	6.63484	3.63586	5.06456	4.10225	6.78764	5.16534	13.7305	0	5.92998	3.49428	6.7762	Hypothetical conserved gene.
Os01t0267400-01	114.533	144.861	102.713	138.009	131.272	158.378	142.908	108.788	134.531	134.018	108.323	99.3843	Similar to cell number regulator 5.
Os01t0267600-01	529.465	508.671	528.108	431.754	580.059	451.755	581.961	574.568	599.538	566.906	566.073	569.201	Sad1/UNC-like, C-terminal domain containing protein.
Os01t0267800-00	38.1777	54.1845	46.3572	62.0409	58.252	44.4967	71.4538	44.3601	36.5572	35.5799	58.5291	54.2096	Serine/threonine protein kinase domain containing protein.
Os01t0267900-01	3011.02	3621.51	3157.74	3984.55	3745.36	4561.29	3526.2	3463.25	3610.39	3352.81	3545.82	2982.66	Similar to Calmodulin NtCaM3 (Calmodulin NtCaM4) (Calmodulin NtCaM5) (Calmodulin NtCaM6) (Calmodulin NtCaM7) (Calmodulin NtCaM8) (Calmodulin NtCaM11) (Calmodulin NtCaM12).
Os01t0268000-01	70.3274	84.0412	93.6233	175.994	121.427	162.903	40.4618	45.4162	57.0293	50.9979	47.1727	62.1152	Hypothetical protein.
Os01t0268100-01	213.996	227.796	210.88	124.082	138.656	125.948	183.369	149.979	174.012	176.713	155.495	149.076	Similar to Major facilitator superfamily antiporter.
Os01t0268201-00	58.2713	40.9148	58.1737	30.3874	27.0749	31.6756	38.74	33.7981	32.1704	46.2539	25.3335	32.7516	Non-protein coding transcript.
Os01t0268300-01	2048.54	1565.82	2058.8	1499.11	1654.03	1488.76	1730.39	2039.51	1857.11	1695.98	1886.03	2094.98	Similar to DNA gyrase B subunit.
Os01t0268300-02	1315.12	1037.25	1274.37	964.799	1052.64	965.353	1090.75	1330.8	1175.68	1126.7	1168.83	1383.47	Similar to DNA gyrase subunit B, chloroplastic/mitochondrial.
Os01t0268600-01	3.01403	3.31742	2.72689	3.79842	3.2818	2.26255	0.860889	4.22477	1.46229	7.11598	4.36784	4.51747	Glycoside hydrolase, family 31 protein.
Os01t0268700-00	0	0	0	0	1.6409	0	0	0	0	0	0	0	Protein of unknown function DUF617, plant domain containing protein.
Os01t0268733-00	0	0	0	0	1.6409	0	0	0	0	0	0	0	Hypothetical gene.
Os01t0268800-01	333.553	280.875	296.322	245.631	274.031	251.897	319.39	311.577	315.854	301.243	276.921	334.293	Ubiquitin-associated/translation elongation factor EF1B, N-terminal, eukaryote domain containing protein.
Os01t0268800-02	331.544	280.875	295.413	243.099	271.569	248.126	316.807	309.464	315.854	298.871	276.048	328.646	Ubiquitin-associated/translation elongation factor EF1B, N-terminal, eukaryote domain containing protein.
Os01t0268900-01	167.781	213.421	151.797	150.671	167.372	171.199	191.117	175.328	184.248	154.18	192.185	153.594	Conserved hypothetical protein.
Os01t0269000-01	196.917	160.342	174.521	162.066	157.527	165.166	159.265	166.878	162.314	174.341	171.219	201.027	Similar to Hydroxymethylglutaryl-CoA lyase.
Os01t0269100-01	534.488	490.978	575.374	527.981	480.784	553.57	521.699	514.365	479.631	524.21	585.291	569.201	Similar to Rab proteins geranylgeranyltransferase component A 2 (Rab escort protein 2) (REP-2) (Choroideraemia-like protein).
Os01t0269500-01	70.3274	71.8774	79.9888	36.7181	58.252	80.6975	62.8449	52.8096	57.0293	94.8797	77.7476	88.0906	Conserved hypothetical protein.
Os01t0269550-01	18.0842	25.4335	9.99861	12.6614	5.74315	12.0669	6.88712	9.50573	14.6229	3.55799	6.98855	13.5524	Hypothetical protein.
Os01t0269800-00	3.01403	2.21161	0	1.26614	0	3.01673	6.02623	1.05619	1.46229	1.186	2.62071	1.12937	NB-ARC domain containing protein.
Os01t0269900-01	463.156	452.275	483.569	407.697	462.734	379.354	525.143	517.534	495.716	482.701	473.474	461.911	Actin/actin-like family protein.
Os01t0269950-00	229.066	238.854	240.875	217.776	228.085	186.283	263.432	253.486	251.514	268.035	253.335	240.555	Hypothetical protein.
Os01t0270100-01	1450.75	1336.92	1280.73	1716.89	1556.39	1546.83	1412.72	1422.69	1419.88	1473.01	1335.69	1321.36	Similar to Cysteine protease inhibitor.
Os01t0270100-02	1251.83	1189.85	1143.48	1487.72	1371.79	1392.97	1246.57	1263.21	1219.55	1312.9	1177.57	1159.86	Similar to cDNA clone:001-200-C04, full insert sequence.
Os01t0270300-01	496.311	528.575	457.209	465.94	522.627	457.034	538.917	536.545	472.319	525.396	568.693	423.512	Similar to Cationic peroxidase isozyme 40K precursor.
Os01t0270300-02	469.184	508.671	436.303	452.012	496.373	439.688	519.116	523.871	459.159	511.164	545.107	406.572	Similar to Cationic peroxidase isozyme 40K precursor.
Os01t0270501-00	266.24	285.298	243.602	287.414	306.849	274.522	307.338	279.891	245.665	283.453	307.496	220.226	Hypothetical protein.
Os01t0271000-01	322.501	318.472	305.412	374.778	344.589	346.17	327.138	369.667	355.336	364.101	353.795	292.506	Conserved hypothetical protein.
Os01t0271200-01	580.704	506.459	542.652	479.867	541.497	527.173	542.36	602.029	520.575	517.094	595.774	538.708	Similar to Glutamyl-tRNA synthetase.
Os01t0271400-00	454.114	527.469	466.299	568.497	558.727	678.01	519.977	424.589	473.782	425.773	502.302	432.547	Peptidase S14, ClpP family protein.
Os01t0271500-01	1382.44	1232.97	1315.27	1269.94	1291.39	1220.27	1394.64	1469.16	1392.1	1296.29	1308.61	1332.65	Similar to RUB-activating enzyme (Ubiquitin activating enzyme E1-like protein).
Os01t0271700-01	337.572	361.599	299.958	497.593	415.148	451.755	411.505	410.859	406.516	421.029	339.818	285.73	Conserved hypothetical protein.
Os01t0272600-01	48.2245	32.0684	48.1751	48.1134	41.843	46.7593	55.9578	40.1353	42.4064	71.1598	50.667	49.6921	Similar to Root determined nodulation 1.
Os01t0272650-00	16.0748	7.74064	10.9076	11.3953	13.9477	15.8378	18.9396	6.33715	16.0852	20.1619	13.1035	15.8111	Hypothetical protein.
Os01t0272700-00	48.2245	19.9045	19.9972	41.7826	26.2544	18.1004	31.8529	44.3601	36.5572	27.2779	43.6784	23.7167	Hypothetical conserved gene.
Os01t0272800-01	85.3976	81.8296	82.7157	94.9606	97.6336	101.815	51.6534	59.1467	39.4818	65.2298	48.9199	54.2096	Conserved hypothetical protein.
Os01t0272850-00	101.472	101.734	90.8964	126.614	119.786	119.915	60.2623	67.5963	55.567	74.7178	62.897	66.6326	Hypothetical protein.
Os01t0273000-01	1600.45	1937.37	1588.87	2415.8	2137.27	2095.87	2185.8	2062.74	2501.98	2045.84	1737.53	1627.42	Similar to 26 proteasome complex subunit DSS1 (Deleted in split hand/split foot protein 1) (Split hand/foot deleted protein 1).
Os01t0273100-01	1574.33	1773.71	1372.54	2091.66	1917.39	1927.69	1902.57	1880.02	2096.92	1700.72	2003.97	1503.19	Similar to Ubiquitin conjugating protein-like (Ubiquitin-conjugating enzyme) (Ubiquitinating enzyme).
Os01t0273150-00	28.131	32.0684	37.2675	51.9118	28.7158	39.9717	31.8529	21.1238	38.0195	40.3239	27.0806	29.3635	Hypothetical gene.
Os01t0273200-00	11.0515	9.95225	13.6345	17.726	8.20451	12.8211	12.0525	8.44953	7.31144	14.232	8.73569	12.423	Conserved hypothetical protein.
Os01t0273300-01	1102.13	972.003	1036.22	1071.16	1215.09	980.437	1127.77	1196.67	1172.76	1125.51	1193.29	1071.77	BSD domain containing protein.
Os01t0273500-01	112.524	71.8774	94.5323	62.0409	76.3019	48.2677	72.3147	57.0344	89.1996	79.4618	63.7705	111.807	Heat shock protein DnaJ, N-terminal domain containing protein.
Os01t0273800-01	14.0655	6.63484	8.18068	12.6614	17.2295	7.54182	6.02623	9.50573	4.38687	10.674	8.73569	3.3881	FAD-dependent pyridine nucleotide-disulphide oxidoreductase domain containing protein.
Os01t0273850-00	4.01871	1.10581	0.908964	1.26614	4.9227	0.754182	0.860889	3.16858	1.46229	3.55799	1.74714	1.12937	Hypothetical gene.
Os01t0273900-00	0	0	0	1.26614	0	0	0	1.05619	0	0	0	0	Conserved hypothetical protein.
Os01t0274100-00	14.0655	17.6929	11.8165	10.1291	9.84541	4.52509	6.02623	8.44953	1.46229	7.11598	6.11498	4.51747	Similar to disulfide oxidoreductase/ monooxygenase/ oxidoreductase.
Os01t0274201-00	6.02806	3.31742	1.81793	3.79842	2.46135	1.50836	0	2.11238	0	2.37199	0.873569	0	Hypothetical gene.
Os01t0274300-01	0	1.10581	0	2.53228	3.2818	2.26255	3.44356	3.16858	2.92458	0	1.74714	1.12937	Hypothetical protein.
Os01t0274500-00	0	0	0	0	0	0	0	0	0	0	0	1.12937	Similar to Expansin-A11.
Os01t0274601-01	2.00935	2.21161	1.81793	2.53228	2.46135	1.50836	0.860889	1.05619	1.46229	0	0.873569	3.3881	Hypothetical gene.
Os01t0274800-01	435.025	371.551	478.115	529.247	523.448	477.397	445.08	467.893	406.516	472.027	502.302	413.348	R2R3-type MYB transcription factor, Sugar partitioning into anther
Os01t0274901-01	1.00468	0	0.908964	2.53228	1.6409	0.754182	0.860889	1.05619	2.92458	1.186	0.873569	0	Hypothetical conserved gene.
Os01t0275300-01	316.473	454.486	324.5	598.885	391.355	554.324	313.364	295.734	296.845	340.381	289.151	293.635	Conserved hypothetical protein.
Os01t0275500-00	1.00468	0	3.63586	0	0	0.754182	2.58267	1.05619	0	1.186	0.873569	1.12937	Similar to Protein argonaute 15.
Os01t0275600-01	13877.6	11644.1	15025.2	12794.4	14317.7	12932.7	14221.9	15867.2	14289.5	13960.4	15868.4	16339.7	Similar to Argonaute 4 protein.
Os01t0275600-02	4030.77	4335.86	4545.73	4323.87	4704.46	4167.61	4601.45	5194.35	4331.3	4118.97	4555.66	4545.7	Similar to Protein argonaute 4A.
Os01t0275800-01	7.03274	13.2697	4.54482	13.9275	10.6659	14.3295	8.60889	2.11238	0	7.11598	2.62071	10.1643	Hypothetical gene.
Os01t0275900-00	6.02806	8.84645	6.36275	13.9275	8.20451	6.03346	10.3307	11.6181	5.84916	14.232	10.4828	14.6818	Hypothetical conserved gene.
Os01t0275950-00	1.00468	3.31742	0	3.79842	4.9227	3.77091	0	1.05619	0	1.186	0	3.3881	Hypothetical conserved gene.
Os01t0276000-01	7137.23	9287.66	6506.37	8989.6	8483.46	10254.6	7761.78	7195.83	8330.66	6894.2	7249.75	6010.49	Similar to 60S ribosomal protein L30.
Os01t0276033-00	308.436	359.387	321.773	389.971	386.432	484.939	350.382	308.408	352.412	336.823	338.071	328.646	Non-protein coding transcript.
Os01t0276066-00	22.1029	39.809	43.6303	49.3795	32.818	37.7091	40.4618	27.461	51.1801	32.0219	34.0692	27.1048	Non-protein coding transcript.
Os01t0276100-01	1374.4	1276.1	1373.44	1201.57	1302.06	1149.37	1302.53	1421.63	1374.55	1306.97	1444.01	1387.99	Similar to 3-isopropylmalate dehydrogenase, chloroplast precursor (EC 1.1.1.85) (Beta-IPM dehydrogenase) (IMDH) (3-IPM-DH).
Os01t0276200-00	822.831	806.132	826.248	788.806	886.907	704.406	872.081	947.404	938.79	926.263	921.615	946.409	Similar to Mitochondrial import receptor subunit TOM40.
Os01t0276300-01	7.03274	2.21161	3.63586	8.86299	10.6659	12.8211	1.72178	5.28096	16.0852	13.046	4.36784	7.90557	Similar to Group 3 late embryogenesis abundant protein (Fragment).
Os01t0276400-01	293.366	304.097	272.689	325.398	295.362	321.282	291.842	310.52	298.307	264.477	324.968	242.814	Similar to presenilin.
Os01t0276500-01	456.124	538.527	455.391	553.304	489.809	579.212	389.983	362.274	350.949	362.915	359.037	334.293	Similar to Histidine biosynthesis bifunctional protein hisIE, chloroplast precursor [Includes: Phosphoribosyl-AMP cyclohydrolase (EC 3.5.4.19) (PRA-CH); Phosphoribosyl-ATP pyrophosphatase (EC 3.6.1.31) (PRA-PH)].
Os01t0276500-02	445.072	534.104	451.755	543.174	473.4	570.162	383.096	353.824	346.562	349.869	349.428	321.869	Similar to Histidine biosynthesis bifunctional protein hisIE, chloroplast precursor [Includes: Phosphoribosyl-AMP cyclohydrolase (EC 3.5.4.19) (PRA-CH); Phosphoribosyl-ATP pyrophosphatase (EC 3.6.1.31) (PRA-PH)].
Os01t0276600-01	574.675	874.692	498.112	1149.66	781.069	1112.42	670.633	510.141	505.952	532.512	583.544	423.512	Zinc finger, RING/FYVE/PHD-type domain containing protein.
Os01t0276650-00	174.814	338.377	151.797	402.633	233.828	374.074	216.083	159.485	131.606	180.271	228.875	108.419	Non-protein coding transcript.
Os01t0276700-01	2435.34	2680.47	2538.74	2443.65	2611.49	2791.23	2803.06	2839.04	2773.96	2452.64	2716.8	2380.7	Similar to Pyruvate kinase, cytosolic isozyme (EC 2.7.1.40) (PK).
Os01t0276700-02	2454.43	2695.95	2549.64	2462.64	2627.9	2807.82	2822.86	2855.94	2798.82	2464.5	2718.55	2388.61	Similar to Pyruvate kinase, cytosolic isozyme (EC 2.7.1.40) (PK).
Os01t0276700-03	1618.54	1869.92	1656.13	1637.12	1795.15	1862.83	1894.82	1916.99	1841.02	1637.86	1782.95	1540.46	Similar to Pyruvate kinase.
Os01t0276700-04	1507.02	1760.44	1542.51	1516.84	1674.54	1742.91	1763.1	1799.75	1709.42	1515.7	1657.16	1419.61	Similar to Pyruvate kinase.
Os01t0276800-01	2949.73	2573.21	2682.35	2622.18	2571.29	2695.45	2340.76	2535.92	2598.49	2791.84	2630.32	2817.77	Mannose-6-phosphate receptor, binding domain containing protein.
Os01t0276800-02	568.647	542.951	540.834	546.973	552.984	582.983	488.985	509.084	567.368	559.79	522.394	590.659	Similar to predicted protein.
Os01t0276800-03	1327.18	1177.68	1217.1	1129.4	1132.22	1230.83	1062.34	1154.42	1213.7	1257.16	1110.31	1277.31	Hypothetical conserved gene.
Os01t0276800-04	1229.73	1037.25	1121.66	1086.35	1039.51	1067.17	940.952	1055.14	998.743	1162.28	1121.66	1122.59	Similar to predicted protein.
Os01t0276800-05	1203.6	1016.24	1087.12	1061.03	1008.33	1038.51	926.317	1025.56	976.809	1124.32	1099.82	1083.06	Similar to predicted protein.
Os01t0276900-01	0	0	0	0	0	1.50836	0	0	0	0	0	0	Conserved hypothetical protein.
Os01t0277100-01	4.01871	14.3755	7.27171	13.9275	8.20451	8.296	3.44356	4.22477	7.31144	1.186	3.49428	9.03493	Hypothetical protein.
Os01t0277500-01	591.755	486.555	511.747	492.529	523.448	525.665	529.447	520.703	523.499	431.703	569.567	421.254	Zinc finger, Dof-type domain containing protein.
Os01t0277600-00	251.169	182.458	244.511	126.614	169.013	162.903	189.396	218.632	207.645	230.083	237.611	283.471	Similar to aminophospholipid ATPase.
Os01t0277700-01	543.53	706.61	582.646	834.387	728.56	822.058	658.58	638.996	662.417	639.252	646.441	534.19	Similar to Glycosyl hydrolases family 17 protein.
Os01t0278000-00	128.599	15.4813	55.4468	7.59685	7.38406	10.5585	29.2702	38.0229	165.239	27.2779	76.0005	27.1048	VQ domain containing protein.
Os01t0278050-00	0	0	0	0	0	0	0	0	0	0	0.873569	0	Hypothetical conserved gene.
Os01t0278100-01	1.00468	0	0.908964	1.26614	0	0.754182	0	0	0	1.186	0.873569	1.12937	Conserved hypothetical protein.
Os01t0278200-01	56.2619	74.089	58.1737	50.6456	57.4315	70.1389	55.0969	40.1353	62.8784	46.2539	47.1727	40.6572	Similar to Ran-binding protein 17.
Os01t0278466-00	78.3648	81.8296	91.8054	102.557	87.7882	131.982	80.0627	88.7201	71.6522	69.9738	76.0005	68.8914	Non-protein coding transcript.
Os01t0278600-01	99.4631	101.734	127.255	113.953	118.145	84.4684	138.603	122.518	108.209	144.692	114.438	114.066	PDZ/DHR/GLGF domain containing protein.
Os01t0278600-02	104.486	117.215	145.434	129.146	132.913	94.2728	148.073	151.035	131.606	151.808	117.932	132.136	PDZ/DHR/GLGF domain containing protein.
Os01t0278900-01	150.702	143.755	108.167	183.59	178.038	179.495	145.49	132.024	152.078	132.832	110.943	133.265	Similar to 50S ribosomal protein L40.
Os01t0278950-00	221.029	147.072	174.521	102.557	134.554	78.4349	149.795	156.316	162.314	155.366	207.036	150.206	Similar to predicted protein.
Os01t0278975-00	145.678	91.7819	117.256	60.7748	86.1473	54.3011	107.611	92.9449	100.898	101.996	113.564	95.9962	Hypothetical protein.
Os01t0279000-01	4.01871	5.52903	4.54482	2.53228	6.56361	1.50836	6.88712	4.22477	2.92458	9.48797	4.36784	7.90557	Zinc finger, DHHC-type domain containing protein.
Os01t0279100-01	365.703	440.111	346.315	368.447	461.914	429.13	626.728	604.142	583.453	559.79	623.728	537.579	Similar to Basic leucine zipper transcription factor CAT103 (Fragment).
Os01t0279100-02	122.571	178.035	133.618	119.017	178.038	175.724	251.38	235.531	236.891	225.339	220.139	201.027	Similar to Magnesium-protoporphyrin ix monomethyl ester cyclase (Fragment).
Os01t0279200-01	493.297	380.397	483.569	426.689	463.555	411.783	433.888	476.343	418.215	502.863	450.761	589.529	Similar to COP9 signalosome complex subunit 2.
Os01t0279200-02	1409.56	1242.93	1470.7	1257.28	1371.79	1261.75	1312	1471.28	1329.22	1437.43	1356.65	1669.2	Similar to COP9 signalosome complex subunit 2 (Signalosome subunit 2) (FUSCA protein 12) (FUSCA12).
Os01t0279200-03	496.311	483.237	540.834	449.48	539.036	469.101	491.568	508.028	501.565	521.838	453.382	547.743	Similar to COP9 signalosome complex subunit 2.
Os01t0279300-01	1897.84	2369.74	2006.99	2185.36	2266.08	2206.74	2568.03	2464.1	2860.24	2508.38	2542.96	2102.88	Similar to Calmodulin 1 (Fragment).
Os01t0279400-01	1082.04	1068.21	1304.36	1106.61	1388.2	1133.54	1451.46	1640.27	1381.86	1355.59	1457.11	1456.88	Major facilitator superfamily antiporter.
Os01t0279500-01	22.1029	24.3277	24.542	25.3228	22.1522	27.1506	34.4356	27.461	19.0098	29.6499	33.1956	42.9159	Hypothetical gene.
Os01t0279700-01	109.51	96.2051	112.712	92.4283	109.94	102.569	92.1152	80.2706	87.7373	92.5077	90.8512	112.937	Major facilitator superfamily protein.
Os01t0279700-02	104.486	97.3109	112.712	93.6944	111.581	104.077	90.3934	81.3268	89.1996	92.5077	89.9776	112.937	Major facilitator superfamily protein.
Os01t0279700-03	18.0842	19.9045	39.0855	17.726	18.8704	25.6422	19.8005	17.9553	19.0098	16.604	13.9771	25.9754	Non-protein coding transcript.
Os01t0279800-01	1803.4	2013.67	1860.65	1815.65	2065.07	2050.62	2153.08	2241.24	2048.67	2150.21	2167.32	1983.17	Similar to LRR protein.
Os01t0279800-02	367.712	335.059	329.954	422.891	397.919	392.929	442.497	427.758	388.969	462.539	412.324	380.597	Similar to BRASSINOSTEROID INSENSITIVE 1-associated receptor kinase 1.
Os01t0279900-01	556.591	548.48	638.093	486.198	619.44	526.419	592.292	593.58	574.68	571.65	628.096	676.491	Similar to Transcription factor TGA6 (AtbZIP45). Splice isoform 2.
Os01t0280000-01	931.336	1043.88	898.966	1115.47	977.157	1296.44	940.952	901.988	989.97	910.845	1087.59	885.423	Similar to Histone mRNA exonuclease 1.
Os01t0280000-02	675.143	800.603	702.629	796.403	715.433	965.353	730.895	704.48	719.446	667.716	828.143	691.172	Similar to Histone mRNA exonuclease 1.
Os01t0280200-01	42.1964	43.1264	34.5406	56.9763	47.5861	59.5804	49.9316	32.7419	39.4818	33.2079	36.6899	44.0453	IQ motif, EF-hand binding site domain containing protein.
Os01t0280400-00	1840.57	1488.41	1808.84	1507.97	1660.59	1325.85	1633.11	1905.37	1773.76	1675.81	1793.44	1720.03	DNA-binding protein.
Os01t0280500-01	2.00935	1.10581	0	0	0.820451	0	0	0	0	1.186	0.873569	0	Similar to Eukaryotic translation initiation factor 6 (eIF-6) (B4 integrin interactor) (CAB) (p27(BBP)) (B(2)GCN homolog).
Os01t0280600-01	0	0	0	0	0	0	0	1.05619	1.46229	2.37199	0	2.25873	Conserved hypothetical protein.
Os01t0281000-01	901.196	1000.75	908.055	1186.37	936.955	1274.57	928.039	828.054	824.731	952.355	968.788	926.081	Cyclin-like F-box domain containing protein.
Os01t0281050-00	147.688	153.707	125.437	192.453	147.681	200.612	129.133	129.912	133.068	131.646	127.541	155.853	Hypothetical protein.
Os01t0281100-01	127.594	272.028	141.798	145.606	111.581	173.462	424.419	470.005	375.808	782.758	603.636	644.868	Conserved hypothetical protein.
Os01t0281200-01	139.65	162.553	180.884	186.123	247.776	158.378	225.553	214.407	197.409	236.013	236.737	255.237	Similar to Type B-like cyclin (Fragment).
Os01t0281250-00	34.159	32.0684	37.2675	43.0488	61.5338	35.4466	63.7058	50.6972	67.2653	53.3698	56.782	66.6326	Hypothetical protein.
Os01t0281301-00	0	0	0.908964	1.26614	0.820451	0	0	1.05619	1.46229	0	1.74714	0	Protein of unknown function DUF1645 domain containing protein.
Os01t0281400-00	2765.88	2563.26	2853.24	2429.72	2828.91	2433.75	2900.34	2861.22	2847.08	2718.3	3161.45	3025.57	Coatomer, beta subunit domain containing protein.
Os01t0281600-01	175.819	179.141	150.888	131.679	178.038	116.144	279.789	213.351	248.589	185.015	208.783	203.286	Cupredoxin domain containing protein.
Os01t0282251-01	63.2947	39.809	37.2675	54.4441	43.4839	48.2677	38.74	22.18	35.0949	32.0219	38.437	40.6572	Similar to CAA30375.1 protein.
Os01t0282800-02	14280.5	14186.4	13271.8	11280	14585.2	10612.1	17204.9	17496.9	16962.6	14841.6	16811	14341.8	Similar to Tubulin beta-5 chain (Beta-5 tubulin).
Os01t0282866-00	10442.6	10096	9583.21	7938.7	10601	7620.26	12527.7	12538.1	11989.3	10752.2	12708.7	10747.1	Hypothetical protein.
Os01t0283000-01	258.202	228.902	252.692	200.05	199.37	184.02	250.519	267.217	223.73	240.757	214.898	258.625	Conserved hypothetical protein.
Os01t0283000-02	244.137	206.786	238.149	191.187	183.781	174.216	237.606	253.486	210.57	221.781	202.668	238.296	Conserved hypothetical protein.
Os01t0283100-01	2595.08	2816.49	2447.84	3027.34	2978.24	3331.98	2684.25	2761.94	2792.97	2543.96	2652.15	2447.34	Similar to Ferripyochelin-binding protein-like.
Os01t0283100-02	2532.79	2762.3	2396.94	2975.43	2915.06	3285.22	2642.93	2684.84	2722.78	2488.22	2593.63	2395.39	Similar to Ferripyochelin-binding protein-like.
Os01t0283300-01	158.739	168.082	185.429	170.929	181.32	184.775	181.648	209.126	190.098	156.552	153.748	154.723	Conserved hypothetical protein.
Os01t0283300-02	157.734	168.082	185.429	170.929	181.32	184.02	180.787	209.126	190.098	154.18	152.875	154.723	Conserved hypothetical protein.
Os01t0283400-01	0	5.52903	0	1.26614	2.46135	2.26255	1.72178	0	1.46229	3.55799	0	0	Conserved hypothetical protein.
Os01t0283500-01	21.0982	19.9045	19.9972	26.589	23.7931	26.3964	30.1311	16.8991	19.0098	32.0219	27.9542	21.458	Similar to predicted protein.
Os01t0283500-02	147.688	149.284	129.982	163.332	164.09	153.099	193.7	188.002	194.484	205.177	192.185	178.44	Peptidase S54, rhomboid domain containing protein.
Os01t0283600-00	1.00468	0	0.908964	0	0	0	0	2.11238	0	0	3.49428	0	Similar to Cinnamoyl CoA reductase.
Os01t0283700-01	1.00468	0	0	0	0	0	0	0	0	1.186	0	0	Similar to Cinnamoyl-CoA reductase (EC 1.2.1.44).
Os01t0284500-01	474.208	772.958	394.49	577.36	709.69	719.49	763.609	527.04	554.208	526.582	466.486	431.418	Similar to Nectarin 1 precursor (EC 1.15.1.1) (Superoxide dismutase [Mn]).
Os01t0284700-01	232.08	255.441	182.702	201.316	228.906	208.154	231.579	239.756	254.438	228.897	232.369	225.873	Similar to Peptidyl-prolyl cis-trans isomerase.
Os01t0284900-01	14.0655	17.6929	15.4524	20.2583	24.6135	14.3295	32.7138	21.1238	35.0949	22.5339	26.2071	25.9754	Conserved hypothetical protein.
Os01t0285200-01	17.0795	13.2697	16.3614	11.3953	14.7681	18.8546	16.3569	5.28096	29.2458	13.046	8.73569	7.90557	Conserved hypothetical protein.
Os01t0285300-01	19.0889	18.7987	20.9062	7.59685	17.2295	9.05019	18.0787	24.2924	16.0852	27.2779	24.4599	24.8461	Myb transcription factor domain containing protein.
Os01t0286000-01	207.968	200.151	176.339	172.195	182.961	198.35	167.873	184.834	203.258	164.854	166.852	181.828	Snf7 family protein.
Os01t0286100-01	76.3555	56.3961	72.7171	39.2504	51.6884	52.7927	72.3147	95.0573	61.4161	61.6718	70.7591	72.2795	Helix-loop-helix DNA-binding domain containing protein.
Os01t0286200-01	31.145	30.9626	28.1779	12.6614	20.5113	20.3629	31.8529	33.7981	21.9343	22.5339	32.322	32.7516	Hypothetical protein.
Os01t0286500-00	16.0748	32.0684	17.2703	34.1858	24.6135	18.1004	19.8005	24.2924	17.5475	26.0919	22.7128	12.423	Conserved hypothetical protein.
Os01t0286550-00	20.0935	9.95225	15.4524	15.1937	22.1522	15.8378	14.6351	12.6743	17.5475	11.86	16.5978	16.9405	Hypothetical gene.
Os01t0286600-01	283.319	255.441	268.144	219.042	237.931	212.679	250.519	243.98	305.618	230.083	259.45	273.307	Similar to Plastidal protoporphyrinogen oxidase.
Os01t0286900-01	2.00935	5.52903	2.72689	11.3953	4.10225	6.03346	5.16534	7.39334	4.38687	4.74399	3.49428	9.03493	Similar to Auxin-responsive protein IAA31 (Indoleacetic acid-induced protein 31).
Os01t0287400-01	3.01403	6.63484	9.08964	12.6614	9.02496	11.3127	17.2178	2.11238	8.77373	11.86	11.3564	10.1643	Similar to Hydrophobic protein LTI6A (Low temperature-induced protein 6A).
Os01t0287600-01	30.1403	21.0103	22.7241	13.9275	15.5886	15.0836	31.8529	26.4048	23.3966	45.0679	39.3106	24.8461	Similar to Chitinase 10.
Os01t0287700-01	18.0842	27.6451	28.1779	25.3228	28.7158	27.1506	13.7742	19.0115	20.472	15.418	12.23	30.4929	Hypothetical conserved gene.
Os01t0287900-00	3.01403	3.31742	2.72689	3.79842	1.6409	3.01673	3.44356	4.22477	5.84916	2.37199	6.98855	1.12937	Hypothetical protein.
Os01t0288200-01	1.00468	0	0.908964	0	0	0	0	2.11238	4.38687	2.37199	0	2.25873	Conserved hypothetical protein.
Os01t0288700-01	9.0421	29.8568	12.7255	15.1937	13.1272	10.5585	6.88712	9.50573	8.77373	2.37199	12.23	4.51747	Hypothetical gene.
Os01t0288800-01	345.609	454.486	304.503	250.696	312.592	159.887	321.973	296.79	364.11	253.803	268.186	275.565	Conserved hypothetical protein.
Os01t0289600-00	1.00468	0	0	1.26614	0	0.754182	0.860889	0	0	1.186	4.36784	1.12937	Similar to WRKY transcription factor 28.
Os01t0289732-01	1.00468	0	0	1.26614	0	0.754182	0.860889	0	0	1.186	4.36784	1.12937	Similar to WRKY transcription factor 6-like (WRKY transcription factor 9).
Os01t0289900-00	0	0	0.908964	2.53228	1.6409	0.754182	0.860889	0	0	1.186	0.873569	3.3881	Transferase domain containing protein.
Os01t0289950-01	0	0	0.908964	2.53228	1.6409	0.754182	0.860889	0	0	1.186	0.873569	3.3881	Conserved hypothetical protein.
Os01t0290000-01	712.316	803.921	1005.31	992.654	971.414	1031.72	427.001	491.129	416.752	540.814	502.302	606.47	Similar to Cyprosin precursor (EC 3.4.23.-) (Fragment).
Os01t0290000-02	692.223	785.122	988.044	958.469	955.005	1012.87	420.975	476.343	405.054	526.582	497.061	600.823	Similar to Cyprosin precursor (EC 3.4.23.-) (Fragment).
Os01t0290000-03	671.124	760.794	952.594	933.146	921.366	972.141	404.618	458.387	388.969	502.863	480.463	579.365	Similar to Cyprosin precursor (EC 3.4.23.-) (Fragment).
Os01t0290000-04	443.063	560.644	620.823	634.337	658.001	647.842	278.067	321.082	238.353	330.893	324.094	360.268	Similar to retrotransposon protein SINE subclass.
Os01t0290100-01	2752.82	2624.08	2584.19	2763.99	2741.13	2632.1	2856.43	2697.51	2551.69	2555.82	2777.95	2500.42	Pyridoxal phosphate-dependent transferase, major region, subdomain 1 domain containing protein.
Os01t0290600-00	101.472	110.581	123.619	124.082	133.733	125.194	165.291	132.024	121.37	132.832	113.564	100.514	Similar to isopenicillin N epimerase.
Os01t0290650-00	75.3508	68.56	59.9916	40.5165	45.1248	41.48	50.7925	51.7534	39.4818	61.6718	38.437	64.3739	Non-protein coding transcript.
Os01t0290700-01	235.095	207.892	193.609	144.34	184.601	158.378	150.656	189.058	168.163	163.668	140.645	197.639	Similar to CjMDR1.
Os01t0290800-01	274.277	127.168	262.691	139.275	142.758	104.077	135.16	161.597	153.54	174.341	144.139	249.59	Hypothetical protein.
Os01t0291500-01	0	1.10581	0.908964	0	0.820451	0.754182	0	1.05619	2.92458	0	0	1.12937	Transferase family protein.
Os01t0291500-02	0	1.10581	0.908964	0	0	0.754182	0	1.05619	2.92458	0	0	1.12937	Transferase family protein.
Os01t0291733-00	0	0	0.908964	0	0	0.754182	0	0	2.92458	0	0	1.12937	Hypothetical protein.
Os01t0292200-01	1146.34	1135.66	1617.96	1429.47	1521.94	1494.03	1227.63	1627.59	1544.18	1452.85	1525.25	1574.34	Serine/threonine protein kinase domain containing protein.
Os01t0292200-02	679.162	740.89	1070.76	874.903	975.516	982.699	790.297	1029.79	947.563	847.988	958.305	905.752	Similar to CBL-interacting protein kinase 1.
Os01t0292200-03	254.183	264.288	394.49	316.535	375.766	352.957	289.259	389.735	374.346	289.383	304.002	316.223	Similar to CBL-interacting protein kinase 1.
Os01t0292250-00	283.319	281.98	359.95	395.036	392.175	340.89	280.65	379.173	343.638	410.355	366.025	403.184	Non-protein coding transcript.
Os01t0292900-01	421.964	382.609	546.287	395.036	436.48	455.526	405.479	452.05	384.582	477.957	411.451	516.121	Similar to Squamosa-promoter binding-like protein 2.
Os01t0292900-02	428.997	389.244	563.558	402.633	443.043	467.593	410.644	464.724	390.431	488.631	423.681	520.638	Similar to Squamosa-promoter binding-like protein 2.
Os01t0293000-01	14.0655	11.0581	3.63586	10.1291	12.3068	10.5585	18.9396	20.0676	7.31144	20.1619	13.1035	11.2937	Similar to S-adenosylmethionine synthetase 1 (EC 2.5.1.6) (Methionine adenosyltransferase 1) (AdoMet synthetase 1) (Fragment).
Os01t0293100-01	66.3087	44.2322	56.3558	77.2346	85.3269	72.4015	45.6271	61.2591	68.7276	84.2058	79.4948	63.2445	Basic helix-loop-helix dimerisation region bHLH domain containing protein.
Os01t0293200-01	232.08	224.479	289.96	303.874	233.828	276.785	204.031	243.98	228.117	218.223	197.427	281.212	Similar to predicted protein.
Os01t0293900-00	0	0	0	0	0	0	0.860889	0	0	0	0.873569	0	Similar to peroxidase 1.
Os01t0294500-00	0	2.21161	0	1.26614	0.820451	0	0	0	0	0	0	0	Similar to Class III peroxidase 9.
Os01t0294700-01	1.00468	3.31742	0.908964	1.26614	2.46135	2.26255	3.44356	0	0	4.74399	1.74714	0	Haem peroxidase, plant/fungal/bacterial family protein.
Os01t0295600-01	0	0	0	0	0	0	0.860889	0	0	0	0	0	Hypothetical conserved gene.
Os01t0295700-01	124.58	119.427	142.707	125.348	109.94	117.652	80.9236	94.0011	74.5767	92.5077	110.07	99.3843	Similar to Protein phosphatase-2C.
Os01t0295900-01	51.2385	48.6555	59.9916	44.3149	26.2544	36.2007	37.8791	40.1353	39.4818	37.9519	36.6899	51.9509	Similar to cDNA clone:J023064I01, full insert sequence.
Os01t0296000-01	70.3274	70.7716	61.8096	97.4928	63.1747	92.0102	67.1494	71.821	54.1047	45.0679	52.4141	62.1152	Protein kinase, core domain containing protein.
Os01t0296100-01	945.401	932.194	939.869	872.371	884.446	1016.64	920.291	890.37	903.695	959.471	997.616	926.081	Similar to Shaggy-related protein kinase alpha (EC 2.7.1.-) (ASK-alpha).
Os01t0296100-02	915.261	893.491	899.874	836.919	849.166	967.616	897.908	844.953	875.911	915.589	952.19	900.105	Similar to Glycogen synthase kinase.
Os01t0296100-03	881.102	855.894	851.699	801.467	812.246	927.644	860.889	818.549	845.203	868.149	912.879	862.836	Similar to Glycogen synthase kinase.
Os01t0296133-00	132.617	119.427	130.891	138.009	95.1723	143.295	129.994	122.518	105.285	103.182	124.92	129.877	Non-protein coding transcript.
Os01t0296166-00	14.0655	4.42322	13.6345	8.86299	12.3068	15.0836	31.8529	29.5734	19.0098	23.7199	14.8507	19.1992	Hypothetical protein.
Os01t0296200-00	10.0468	4.42322	7.27171	6.3307	7.38406	11.3127	25.8267	22.18	13.1606	11.86	13.9771	14.6818	Similar to polygalacturonase.
Os01t0296450-00	276.286	248.806	200.881	107.622	150.963	85.9768	190.257	147.867	201.796	179.085	192.185	171.664	Hypothetical protein.
Os01t0296700-01	251.169	251.018	186.338	108.888	140.297	81.4517	173.039	144.698	175.475	173.155	168.599	149.076	Glycoside hydrolase, family 3, N-terminal domain containing protein.
Os01t0297200-01	0	5.52903	3.63586	1.26614	4.10225	2.26255	3.44356	3.16858	0	1.186	0.873569	1.12937	ATPase, AAA-type, core domain containing protein.
Os01t0297700-01	0	0	0	0	0.820451	0	0	0	0	0	1.74714	0	Protein of unknown function DUF6, transmembrane domain containing protein.
Os01t0297950-00	0	0	0	0	0	0	0	0	0	0	0.873569	0	Hypothetical protein.
Os01t0298301-01	56.2619	72.9832	52.7199	58.2425	61.5338	59.5804	61.984	58.0905	62.8784	64.0438	61.1498	46.304	Hypothetical conserved gene.
Os01t0298400-01	1.00468	2.21161	0.908964	1.26614	0	0	1.72178	3.16858	0	2.37199	3.49428	2.25873	Myb transcription factor domain containing protein.
Os01t0298500-00	6.02806	17.6929	6.36275	11.3953	3.2818	10.5585	10.3307	10.5619	14.6229	9.48797	5.24141	18.0699	Conserved hypothetical protein.
Os01t0299100-00	34.159	45.338	45.4482	44.3149	56.6111	36.2007	54.236	68.6525	51.1801	96.0657	57.6555	79.0557	Conserved hypothetical protein.
Os01t0299150-00	5.02339	12.1639	8.18068	3.79842	5.74315	10.5585	2.58267	5.28096	8.77373	4.74399	8.73569	6.7762	Pentatricopeptide repeat domain containing protein.
Os01t0299200-00	18.0842	27.6451	36.3586	17.726	26.2544	27.9047	24.1049	20.0676	14.6229	15.418	16.5978	37.2691	Pentatricopeptide repeat domain containing protein.
Os01t0299300-00	11.0515	13.2697	11.8165	8.86299	9.84541	11.3127	6.88712	6.33715	0	11.86	9.60926	12.423	Hypothetical conserved gene.
Os01t0299400-01	432.011	538.527	337.226	606.481	498.834	629.742	468.324	415.083	451.847	419.843	434.164	354.621	Sterile alpha motif homology domain containing protein.
Os01t0299500-01	334.558	275.346	379.038	315.269	268.287	273.768	268.598	299.958	269.061	287.011	269.059	307.188	Conserved hypothetical protein.
Os01t0299700-01	2.00935	0	0	1.26614	0.820451	0	0	0	0	0	0	0	3'-5' exonuclease domain containing protein.
Os01t0299801-00	2.00935	0	0	1.26614	0.820451	0	0	0	0	0	0	0	Conserved hypothetical protein.
Os01t0300200-01	2963.8	2335.46	2869.6	2282.85	2555.7	2490.31	2666.17	3005.92	2820.76	2726.61	3147.47	2884.4	Similar to ATP-citrate lyase subunit B.
Os01t0300200-02	2959.78	2332.14	2866.87	2279.05	2552.42	2488.8	2663.59	2997.47	2820.76	2721.86	3142.23	2881.01	Similar to ATP-citrate lyase subunit B.
Os01t0300200-03	2393.14	1971.65	2404.21	1895.41	2142.2	2043.83	2241.76	2504.23	2319.19	2241.53	2610.22	2340.05	Similar to ACLB-1 (ATP-citrate lyase B-1).
Os01t0300400-01	2.00935	0	2.72689	0	0.820451	0	0	0	1.46229	3.55799	0.873569	3.3881	Hypothetical conserved gene.
Os01t0300600-01	895.168	769.641	873.515	538.11	750.712	556.586	704.208	882.976	745.767	847.988	797.568	897.846	Similar to carbohydrate binding.
Os01t0300900-01	2328.84	1951.75	2053.35	1553.55	1891.96	1347.72	2022.23	2444.03	2042.82	1972.31	1961.16	1951.55	Galactose oxidase/kelch, beta-propeller domain containing protein.
Os01t0300900-02	1880.76	1611.16	1668.86	1225.62	1544.91	1114.68	1652.05	1978.25	1609.98	1599.91	1565.44	1560.78	Hypothetical conserved gene.
Os01t0301000-01	992.621	1134.56	1062.58	1467.46	1280.72	1623	1081.28	1117.45	1166.91	1070.95	1136.51	1037.89	Pentatricopeptide repeat domain containing protein.
Os01t0301100-01	17.0795	18.7987	9.08964	24.0567	9.84541	22.6255	12.0525	9.50573	11.6983	17.7899	9.60926	11.2937	Conserved hypothetical protein.
Os01t0301300-01	22.1029	27.6451	32.7227	49.3795	26.2544	38.4633	29.2702	20.0676	45.331	23.7199	24.4599	18.0699	Hypothetical protein.
Os01t0301500-01	1.00468	0	0	0	0	1.50836	0	0	0	1.186	0	0	Pentatricopeptide repeat domain containing protein.
Os01t0301700-01	302.408	276.451	283.597	227.905	239.572	248.88	290.12	314.745	293.92	277.523	291.772	292.506	Tetratricopeptide-like helical domain containing protein.
Os01t0301700-02	51.2385	46.4438	39.9944	49.3795	40.2021	49.776	58.5405	43.3039	38.0195	56.9278	36.6899	40.6572	Hypothetical conserved gene.
Os01t0302000-00	0	0	0.908964	0	0	2.26255	0	0	0	0	0	0	Hypothetical conserved gene.
Os01t0302100-01	79.3695	140.437	91.8054	97.4928	102.556	119.915	85.2281	78.1582	77.5013	72.3458	77.7476	86.9612	Conserved hypothetical protein.
Os01t0302250-01	9.0421	17.6929	8.18068	21.5244	9.84541	19.6087	13.7742	11.6181	17.5475	7.11598	8.73569	10.1643	Conserved hypothetical protein.
Os01t0302500-01	1386.45	1524.91	1344.36	1229.42	1475.17	1279.09	1562.51	1423.75	1443.28	1344.92	1305.11	1380.09	Knotted1-type homeobox protein OSH6.
Os01t0302800-01	356.66	461.121	331.772	529.247	504.577	571.67	405.479	391.847	425.526	417.471	402.715	353.492	Conserved hypothetical protein.
Os01t0302900-01	4.01871	0	1.81793	6.3307	4.9227	3.77091	5.16534	1.05619	1.46229	1.186	1.74714	7.90557	Conserved hypothetical protein.
Os01t0303000-02	37.1731	40.9148	23.6331	36.7181	23.7931	40.7258	16.3569	20.0676	8.77373	20.1619	25.3335	14.6818	Similar to CP12 (Fragment).
Os01t0303100-01	0	1.10581	0	0	0	0	0	2.11238	0	1.186	0	0	Similar to Chitinase precursor (EC 3.2.1.17).
Os01t0303200-01	616.872	461.121	650.818	434.286	506.218	429.13	565.604	610.479	650.719	659.414	612.372	757.805	Conserved hypothetical protein.
Os01t0303300-01	7.03274	9.95225	9.99861	16.4598	13.1272	7.54182	7.74801	13.7305	4.38687	13.046	6.11498	4.51747	Similar to Stress-inducible membrane pore protein.
Os01t0303401-00	2.00935	3.31742	4.54482	8.86299	1.6409	1.50836	2.58267	2.11238	1.46229	2.37199	0.873569	0	Hypothetical gene.
Os01t0303600-01	9.0421	4.42322	5.45378	8.86299	4.10225	6.03346	5.16534	10.5619	5.84916	4.74399	3.49428	7.90557	Zinc finger, RING/FYVE/PHD-type domain containing protein.
Os01t0303800-01	340.586	422.418	229.968	633.07	255.16	813.762	165.291	201.733	135.993	201.619	183.449	161.499	UspA domain containing protein.
Os01t0303800-02	367.712	472.179	260.873	696.377	283.055	888.427	182.509	230.25	146.229	227.711	206.162	180.699	UspA domain containing protein.
Os01t0304000-01	2915.57	3458.96	2961.41	3603.44	3606.7	3552.2	3506.4	3366.08	4075.4	3205.75	3022.55	2914.9	Similar to Ribosomal protein L29.
Os01t0304050-01	26.1216	26.5393	31.8137	24.0567	18.8704	19.6087	22.3831	9.50573	23.3966	29.6499	24.4599	38.3985	Non-protein coding transcript.
Os01t0304100-00	22.1029	14.3755	24.542	15.1937	12.3068	17.3462	13.7742	6.33715	11.6983	17.7899	17.4714	28.2342	Similar to Cation chloride cotransporter.
Os01t0304200-00	18.0842	15.4813	15.4524	25.3228	19.6908	17.3462	21.5222	12.6743	10.236	26.0919	20.9657	14.6818	Similar to Transcription factor PCF7.
Os01t0304300-01	209.978	192.41	258.146	148.138	194.447	149.328	216.083	200.676	188.635	207.549	258.576	260.884	Similar to predicted protein.
Os01t0304400-00	2.00935	0	0	0	0.820451	0	0.860889	0	1.46229	0	0.873569	0	Conserved hypothetical protein.
Os01t0304500-00	192.898	217.844	215.424	234.236	222.342	260.947	210.057	184.834	172.55	180.271	192.185	181.828	Hypothetical conserved gene.
Os01t0305200-01	0	1.10581	0	0	0	0.754182	0	1.05619	0	1.186	0	0	Lg106-like family protein.
Os01t0305900-01	193.903	210.103	267.235	270.954	308.489	245.863	334.886	381.285	302.694	321.405	331.083	254.107	Similar to R2R3 Myb transcription factor MYB-IF35.
Os01t0306100-01	494.301	529.681	427.213	669.789	551.343	532.453	569.048	504.86	571.755	507.607	526.762	475.463	Plant specific eukaryotic initiation factor 4B family protein.
Os01t0306200-01	0	0	0	0	1.6409	0	0	0	0	0	0	1.12937	Protein of unknown function DUF3511 domain containing protein.
Os01t0306400-01	16.0748	34.28	26.36	48.1134	33.6385	36.9549	19.8005	17.9553	16.0852	14.232	15.7242	16.9405	Hypothetical conserved gene.
Os01t0306800-01	495.306	581.654	513.565	524.182	562.009	625.971	593.153	564.006	580.529	556.232	573.935	533.061	Conserved hypothetical protein.
Os01t0306800-02	410.913	500.93	409.034	431.754	470.118	518.123	484.681	443.601	467.932	457.795	452.509	434.806	Hypothetical conserved gene.
Os01t0306900-01	124.58	139.332	169.976	110.154	121.427	146.311	129.133	123.574	116.983	117.414	131.909	123.101	Protein of unknown function DUF789 family protein.
Os01t0307562-00	28.131	18.7987	31.8137	20.2583	28.7158	26.3964	18.9396	17.9553	27.7835	13.046	21.8392	14.6818	Similar to JD1.
Os01t0307624-01	3.01403	0	3.63586	3.79842	2.46135	1.50836	0.860889	2.11238	0	0	1.74714	1.12937	Conserved hypothetical protein.
Os01t0307686-00	0	0	0	0	0	0	0	0	0	0	0	1.12937	Similar to embryonic abundant protein-like.
Os01t0308200-01	6.02806	8.84645	4.54482	16.4598	4.10225	7.54182	4.30445	5.28096	10.236	8.30198	5.24141	7.90557	Hypothetical protein.
Os01t0308200-02	2.00935	3.31742	6.36275	10.1291	4.10225	6.03346	2.58267	1.05619	8.77373	7.11598	6.11498	5.64683	Hypothetical protein.
Os01t0308300-00	6.02806	8.84645	4.54482	15.1937	4.10225	7.54182	3.44356	5.28096	10.236	8.30198	5.24141	7.90557	NB-ARC domain containing protein.
Os01t0308600-00	216.006	320.684	214.516	408.964	336.385	380.862	262.571	220.744	226.655	160.11	204.415	173.922	Conserved hypothetical protein.
Os01t0308700-00	2.00935	0	0	3.79842	2.46135	2.26255	0.860889	2.11238	2.92458	0	0.873569	0	Similar to H0315A08.1 protein.
Os01t0309100-01	290.352	275.346	243.602	219.042	260.903	271.506	242.771	262.992	323.166	253.803	290.898	243.943	Similar to anther-specific protein SF18.
Os01t0309800-01	46.2152	49.7613	49.0841	75.9685	40.2021	76.9266	6.02623	11.6181	10.236	14.232	6.11498	14.6818	Similar to Hydrogenase expression/formation protein hypB.
Os01t0309900-01	414.932	377.08	432.667	424.157	373.305	414.046	342.634	343.262	331.94	340.381	342.439	356.88	Lipase, class 3 family protein.
Os01t0309966-00	68.3181	55.2903	58.1737	58.2425	60.7134	55.8095	46.488	55.9782	38.0195	48.6259	49.7934	49.6921	Hypothetical protein.
Os01t0310032-00	0	7.74064	1.81793	1.26614	1.6409	2.26255	2.58267	5.28096	0	4.74399	0.873569	4.51747	Similar to Cold-regulated protein.
Os01t0310100-01	132.617	117.215	130.891	86.0976	99.2745	89.7477	80.9236	97.1696	81.8882	124.53	99.5868	155.853	Similar to PLDP1 (PHOSPHOLIPASE D P1); phospholipase D.
Os01t0310500-01	364.698	404.725	436.303	384.907	317.514	418.571	222.97	227.081	241.278	290.569	228.001	377.208	Protein kinase, catalytic domain domain containing protein.
Os01t0310500-02	369.721	419.1	447.21	424.157	328.18	412.538	243.632	261.936	252.976	304.801	261.197	405.443	Conserved hypothetical protein.
Os01t0310550-01	182.851	245.489	202.699	262.091	198.549	259.439	127.412	141.53	140.38	151.808	116.185	166.017	Non-protein coding transcript.
Os01t0310600-01	118.552	196.833	134.527	396.302	227.265	354.466	111.916	88.7201	78.9636	111.484	113.564	145.688	Non-protein coding transcript.
Os01t0310800-01	186.87	164.765	239.967	172.195	164.911	154.607	141.186	184.834	157.927	217.037	157.242	187.475	Similar to Pto kinase interactor 1.
Os01t0311100-00	24.1123	17.6929	17.2703	26.589	18.8704	17.3462	18.9396	11.6181	32.1704	16.604	18.3449	15.8111	Similar to RING-H2 finger protein ATL2L.
Os01t0311300-01	18.0842	34.28	18.1793	48.1134	40.2021	52.0386	36.1574	26.4048	29.2458	18.9759	45.4256	22.5873	Similar to Sorbitol transporter.
Os01t0311400-00	41.1918	47.5497	19.0882	45.5811	27.8953	49.0218	73.1756	47.5286	55.567	53.3698	55.0348	36.1397	Zinc finger, RING/FYVE/PHD-type domain containing protein.
Os01t0311500-01	1698.91	1499.47	1744.3	1616.86	1701.61	1720.29	1628.8	1844.11	1656.77	1783.74	1893.02	1958.32	Similar to PHS1 (PROPYZAMIDE-HYPERSENSITIVE 1); phosphoprotein phosphatase/ protein tyrosine/serine/threonine phosphatase.
Os01t0311500-02	784.653	723.197	775.346	719.168	807.323	760.216	762.748	868.19	706.286	807.664	808.925	871.871	Similar to predicted protein.
Os01t0311600-01	1.00468	0	0	0	3.2818	0	0	1.05619	0	2.37199	0	0	Sulfotransferase family protein.
Os01t0311800-01	8.03742	2.21161	9.99861	7.59685	8.20451	6.03346	12.0525	10.5619	11.6983	18.9759	10.4828	5.64683	Similar to Pectin methylesterase 8 (Fragment).
Os01t0311800-02	4.01871	0	2.72689	1.26614	4.10225	1.50836	2.58267	3.16858	2.92458	7.11598	5.24141	3.3881	Similar to Pectinesterase.
Os01t0312500-01	209.978	165.871	159.069	130.413	221.522	137.261	232.44	191.171	212.032	187.387	192.185	151.335	Similar to Pectinesterase.
Os01t0312600-00	95.4443	75.1948	59.0827	54.4441	95.9927	60.3346	125.69	94.0011	114.059	88.9497	83.8626	53.0802	Hypothetical protein.
Os01t0312800-01	3596.74	3524.2	3512.24	2366.42	3259.65	2061.18	4059.09	4093.8	3222.88	3000.57	3371.1	3094.46	Similar to CEL4=CELLULASE 4 (Fragment).
Os01t0313050-00	2187.18	2138.63	2058.8	1425.67	1973.18	1234.6	2537.9	2383.82	1811.78	1720.88	2063.37	1828.44	Hypothetical protein.
Os01t0313300-01	103.482	63.0309	53.6289	81.033	44.3043	73.1557	45.6271	28.5172	67.2653	54.5558	48.0463	27.1048	Similar to EREBP-3 protein (Fragment).
Os01t0313600-01	0	0	0	0	0.820451	0	0	0	0	0	0	0	Conserved hypothetical protein.
Os01t0314000-01	66.3087	71.8774	61.8096	75.9685	70.5588	71.6473	104.168	73.9334	67.2653	86.5777	82.989	68.8914	Protein of unknown function DUF3615 domain containing protein.
Os01t0314000-02	33.1544	47.5497	39.9944	43.0488	28.7158	30.9215	53.3751	33.7981	32.1704	52.1838	34.9428	32.7516	Protein of unknown function DUF3615 domain containing protein.
Os01t0314000-03	51.2385	55.2903	50.902	60.7748	47.5861	56.5637	82.6454	53.8658	51.1801	68.7878	61.1498	51.9509	Protein of unknown function DUF3615 domain containing protein.
Os01t0314100-01	715.33	651.32	734.443	662.192	668.667	690.077	457.132	459.443	432.838	429.331	440.279	512.732	Catalytic domain of components of various dehydrogenase complexes containing protein.
Os01t0314300-01	1967.16	2055.69	1776.12	2046.08	2036.36	2098.13	1864.69	1881.08	1899.51	1896.41	1735.78	1665.82	Uncharacterized domain 2 containing protein.
Os01t0314300-02	1897.84	1957.28	1727.94	1989.11	1969.08	2037.8	1813.03	1822.99	1800.08	1832.36	1664.15	1605.96	Uncharacterized domain 2 containing protein.
Os01t0314800-01	2.00935	1.10581	0	0	0.820451	2.26255	0.860889	3.16858	1.46229	1.186	0.873569	2.25873	Late embryogenesis abundant protein 3 family protein.
Os01t0315600-01	47.2198	56.3961	35.4496	54.4441	59.8929	76.9266	56.8187	53.8658	49.7178	47.4399	41.0577	58.7271	Similar to Monoglyceride lipase.
Os01t0315700-01	88.4116	151.495	102.713	125.348	159.988	180.25	111.055	122.518	92.1242	131.646	137.15	93.7374	Similar to Monoglyceride lipase.
Os01t0315800-01	537.502	496.507	470.843	445.682	499.654	501.531	501.899	480.567	511.801	505.235	500.555	454.005	UDP-glucuronic acid decarboxylase (EC 4.1.1.35).
Os01t0315800-02	379.768	358.281	353.587	324.132	362.639	361.253	360.713	352.768	409.441	356.985	351.175	311.705	Similar to DTDP-glucose 4-6-dehydratase-like protein (Fragment).
Os01t0315850-00	304.417	276.451	274.507	270.954	293.721	319.773	299.59	296.79	290.996	276.337	305.749	246.202	Hypothetical protein.
Os01t0316001-01	0	0	0	0	0	0	0	0	1.46229	1.186	0	0	Hypothetical conserved gene.
Os01t0316100-00	25.1169	13.2697	11.8165	22.7905	25.434	19.6087	20.6613	23.2362	13.1606	26.0919	21.8392	13.5524	FAD dependent oxidoreductase family protein.
Os01t0316500-01	468.18	569.49	546.287	660.926	631.747	615.413	605.205	591.467	615.624	633.322	530.256	573.718	Conserved hypothetical protein.
Os01t0316600-01	31.145	48.6555	52.7199	63.307	21.3317	52.0386	25.8267	23.2362	32.1704	36.7659	27.0806	66.6326	Similar to pre-mRNA-splicing factor SF2.
Os01t0316800-01	1595.43	1971.65	1310.73	2167.63	1795.15	2086.82	1838.86	1713.14	1981.4	1732.74	1588.15	1298.77	Similar to Deleted in split hand/splt foot protein (Fragment).
Os01t0316900-01	801.733	756.371	818.977	729.297	791.735	806.221	705.929	780.526	677.04	783.944	778.35	842.508	Conserved hypothetical protein.
Os01t0317125-00	304.417	286.404	322.682	276.019	315.874	288.098	268.598	314.745	273.448	269.221	282.163	302.67	Hypothetical protein.
Os01t0317500-00	56.2619	53.0787	39.0855	84.8314	82.8655	64.1055	72.3147	63.3715	74.5767	66.4158	77.7476	55.339	Similar to esterase/lipase/thioesterase family protein.
Os01t0317800-01	2414.24	2355.37	1960.64	2498.1	2836.3	2316.09	2710.94	2727.09	2697.92	2447.9	2660.89	2075.78	Alpha/beta hydrolase family protein.
Os01t0318000-00	41.1918	48.6555	29.0869	50.6456	54.1497	39.2175	41.3227	54.922	65.803	56.9278	53.2877	45.1747	Similar to esterase/lipase/thioesterase family protein.
Os01t0318201-01	4.01871	0	0.908964	1.26614	3.2818	2.26255	0	0	1.46229	1.186	1.74714	1.12937	Non-protein coding transcript.
Os01t0318202-01	669.115	492.084	431.758	534.311	526.729	589.77	591.431	723.491	706.286	627.392	627.222	564.683	Hypothetical gene.
Os01t0318400-00	289.347	252.124	194.518	240.567	223.163	269.997	254.823	324.251	298.307	284.639	266.438	213.45	Conserved hypothetical protein.
Os01t0318600-00	197.921	183.564	205.426	138.009	196.088	169.691	179.065	180.609	200.334	188.573	171.219	211.192	Hypothetical protein.
Os01t0318700-01	116.543	145.966	126.346	83.5653	122.247	115.39	133.438	105.619	150.616	115.042	111.817	138.912	Similar to ABC1 protein (Fragment).
Os01t0319000-01	1.00468	1.10581	0	0	0.820451	0	0	0	0	0	1.74714	0	Similar to Pectin acetylesterase (Fragment).
Os01t0319000-02	1.00468	1.10581	0	0	0.820451	0	0	0	0	0	1.74714	0	Similar to Pectin acetylesterase (Fragment).
Os01t0319066-00	0	1.10581	0	0	0	0	0	0	0	0	0	0	Hypothetical protein.
Os01t0320700-01	461.147	589.395	404.489	759.685	609.595	736.836	377.93	364.386	440.149	389.007	374.761	320.74	Hypothetical protein.
Os01t0321300-00	384.791	288.615	464.481	295.011	351.153	319.019	317.668	398.184	312.93	313.103	330.209	440.453	Similar to Protein translocase subunit secA.
Os01t0321700-01	458.133	391.455	462.663	293.745	351.153	281.31	399.453	429.87	402.129	487.445	516.279	589.529	Similar to predicted protein.
Os01t0321700-02	209.978	191.304	195.427	125.348	165.731	148.574	166.152	193.283	179.862	230.083	209.657	269.919	Similar to predicted protein.
Os01t0321800-01	390.819	393.667	404.489	496.327	480.784	501.531	420.114	412.971	432.838	428.145	418.439	356.88	Gas vesicle protein GvpC repeat containing protein.
Os01t0321900-00	2.00935	1.10581	0.908964	0	1.6409	0	0	0	0	1.186	2.62071	0	Hypothetical conserved gene.
Os01t0322300-00	2.00935	2.21161	1.81793	0	2.46135	0	2.58267	0	1.46229	0	1.74714	0	Similar to soluble inorganic pyrophosphatase.
Os01t0322700-01	50.2339	108.369	137.254	25.3228	13.9477	13.5753	1.72178	4.22477	20.472	0	11.3564	4.51747	Non-protein coding transcript.
Os01t0322800-01	1050.89	918.925	1002.59	811.596	974.695	785.104	1051.15	1105.83	1039.69	967.773	1006.35	1036.76	WD40 repeat-like domain containing protein.
Os01t0323000-01	895.168	799.498	984.408	643.2	792.555	704.406	919.43	991.764	1014.83	923.891	986.259	1031.11	Similar to Ser Thr specific protein kinase-like protein.
Os01t0323000-02	549.559	503.142	579.919	403.899	501.295	441.197	563.022	659.064	643.407	571.65	607.13	630.187	Similar to BRASSINOSTEROID INSENSITIVE 1-associated receptor kinase 1.
Os01t0323100-01	202.945	224.479	249.056	308.938	241.212	312.986	164.43	190.115	169.626	199.247	225.381	161.499	Similar to Pto kinase interactor 1.
Os01t0323300-00	70.3274	59.7135	59.0827	54.4441	54.1497	53.5469	33.5747	36.9667	46.7932	35.5799	48.9199	67.762	RNA-binding, CRM domain domain containing protein.
Os01t0323500-01	40.1871	55.2903	44.5392	70.9039	51.6884	64.1055	60.2623	40.1353	49.7178	50.9979	61.1498	55.339	Conserved hypothetical protein.
Os01t0323600-01	3432.98	4026.24	2857.78	4677.12	3710.9	4408.95	4440.47	4027.26	4160.21	3903.11	4356.49	3324.86	Similar to S-adenosylmethionine synthase 2.
Os01t0323775-00	3140.62	3760.85	2608.73	4270.69	3412.25	4068.81	4143.46	3730.47	3782.94	3542.57	4018.42	2965.72	Hypothetical protein.
Os01t0324400-01	19.0889	48.6555	44.5392	43.0488	36.9203	30.9215	23.244	32.7419	51.1801	34.3939	37.5635	37.2691	Hypothetical conserved gene.
Os01t0324400-02	124.58	161.448	139.98	111.42	108.299	103.323	94.6978	91.8887	128.681	104.368	104.828	147.947	Protein of unknown function DUF3615 domain containing protein.
Os01t0324400-03	108.505	138.226	110.894	79.7669	87.7882	79.9433	81.7845	71.821	90.6619	74.7178	76.8741	124.23	Similar to cDNA clone:J033110L02, full insert sequence.
Os01t0326000-01	671.124	698.869	608.097	783.741	803.221	836.388	710.234	619.985	587.84	735.318	727.683	600.823	Similar to Peroxidase (Fragment).
Os01t0326000-02	522.432	568.384	471.752	609.014	647.336	667.451	576.796	491.129	491.329	562.162	552.095	486.757	Similar to Class III peroxidase 13.
Os01t0326100-02	3.01403	0	0	0	0	0	0	0	0	0	0	0	Non-protein coding transcript.
Os01t0326300-01	0	0	0	0	0	0	0.860889	0	0	0	0.873569	1.12937	Haem peroxidase, plant/fungal/bacterial family protein.
Os01t0327000-01	11.0515	12.1639	9.99861	6.3307	4.9227	3.77091	6.88712	9.50573	7.31144	10.674	13.1035	7.90557	Similar to Class III peroxidase 14.
Os01t0327100-01	5.02339	5.52903	5.45378	3.79842	8.20451	12.8211	11.1916	5.28096	2.92458	4.74399	8.73569	6.7762	Haem peroxidase family protein.
Os01t0327100-02	5.02339	5.52903	5.45378	2.53228	8.20451	12.0669	11.1916	5.28096	2.92458	4.74399	8.73569	6.7762	Similar to Peroxidase 8.
Os01t0327250-00	5.02339	5.52903	4.54482	3.79842	7.38406	12.0669	11.1916	5.28096	2.92458	4.74399	8.73569	6.7762	Hypothetical protein.
Os01t0327400-01	77.3602	103.946	71.8082	126.614	132.093	174.216	118.803	107.732	84.8128	92.5077	112.69	76.7969	Similar to Peroxidase (Fragment).
Os01t0327500-01	6888.07	8230.51	6198.23	10634.3	9453.23	10631	8763.86	8402.01	8520.76	8194.05	8088.37	6754.74	Conserved hypothetical protein.
Os01t0327600-01	380.773	289.721	421.759	303.874	314.233	273.014	279.789	318.97	304.156	368.845	344.186	412.219	Conserved hypothetical protein.
Os01t0327600-02	386.801	290.827	426.304	316.535	317.514	274.522	279.789	327.419	304.156	366.473	345.933	414.478	Hypothetical conserved gene.
Os01t0327900-00	28.131	22.1161	27.2689	31.6535	23.7931	32.4298	25.8267	22.18	23.3966	42.6959	24.4599	44.0453	Hypothetical conserved gene.
Os01t0328300-01	166.776	201.257	179.066	143.074	150.963	161.395	153.238	141.53	150.616	169.598	184.323	180.699	Similar to cDNA clone:J033084P10, full insert sequence.
Os01t0328300-02	81.3789	102.84	103.622	84.8314	88.6087	77.6808	79.2018	87.6639	89.1996	88.9497	103.955	105.031	Hypothetical conserved gene.
Os01t0328300-03	156.73	186.881	161.796	136.743	145.22	153.853	142.047	129.912	137.455	158.924	167.725	168.276	Protein of unknown function DUF295 domain containing protein.
Os01t0328400-01	10191.4	11812.2	8031.61	11876.4	11405.1	11192.1	12101.5	10674.9	12600.5	10441.5	10463.6	8411.52	Ubiquitin.
Os01t0328500-01	628.928	656.849	604.461	738.16	728.56	797.925	692.155	702.368	760.39	625.02	664.786	617.764	Bucentaur or craniofacial development family protein.
Os01t0328600-01	137.641	151.495	145.434	150.671	123.068	163.658	156.682	145.754	143.304	148.25	157.242	137.783	Similar to cyclase/dehydrase.
Os01t0328700-01	2348.94	2064.54	2302.41	2041.02	2414.59	1913.36	2667.04	2967.9	2788.59	2612.75	2815.51	2617.87	FAD-dependent pyridine nucleotide-disulphide oxidoreductase domain containing protein.
Os01t0328900-01	217.01	183.564	228.15	159.534	212.497	174.97	192.839	246.093	160.852	208.735	221.013	223.615	Glycosyl transferase, family 31 domain containing protein.
Os01t0329000-01	0	0	1.81793	0	0	0	0	0	0	0	0	0	Phospholipid/glycerol acyltransferase domain containing protein.
Os01t0329075-00	0	0	0.908964	0	0	0	0	0	0	0	0	0	Hypothetical protein.
Os01t0329150-00	0	0	0	0	0	0	0	0	1.46229	0	0	0	Non-protein coding transcript.
Os01t0329300-01	10.0468	7.74064	8.18068	10.1291	19.6908	10.5585	43.0445	35.9105	24.8589	43.8819	41.9313	33.881	Pectin lyase fold domain containing protein.
Os01t0329350-00	8.03742	2.21161	4.54482	3.79842	7.38406	6.78764	20.6613	16.8991	11.6983	11.86	20.9657	16.9405	Hypothetical protein.
Os01t0329400-01	474.208	593.818	518.11	703.974	536.575	659.909	603.484	605.198	652.181	613.16	527.636	552.26	Mitochondrial substrate carrier family protein.
Os01t0329400-02	365.703	465.544	389.037	498.86	420.071	483.431	490.707	470.005	495.716	469.655	388.738	399.796	Similar to predicted protein.
Os01t0329800-01	381.777	348.329	357.223	282.349	354.435	254.914	377.07	391.847	473.782	354.613	435.037	438.194	YT521-B-like protein family protein.
Os01t0329800-02	216.006	233.325	200.881	164.598	231.367	162.149	213.501	223.913	280.759	205.177	214.898	228.132	Hypothetical conserved gene.
Os01t0329900-01	583.718	466.65	475.388	445.682	530.011	437.426	593.153	491.129	535.198	542	507.543	529.673	Similar to Lipase homolog (Fragment).
Os01t0329900-02	150.702	159.236	134.527	134.211	163.27	110.111	178.204	125.687	156.465	155.366	131.035	153.594	Hypothetical conserved gene.
Os01t0330001-00	38.1777	30.9626	28.1779	25.3228	28.7158	21.8713	30.992	22.18	26.3212	28.4639	33.1956	36.1397	Non-protein coding transcript.
Os01t0330100-01	633.951	532.998	649.909	516.585	498.834	489.464	457.132	421.421	421.139	551.488	442.899	609.858	Similar to Alpha-L-fucosidase 2.
Os01t0330200-00	2.00935	2.21161	2.72689	2.53228	1.6409	0	0	0	0	1.186	0.873569	0	Peptidase C1A, papain family protein.
Os01t0330650-01	2.00935	3.31742	0	15.1937	2.46135	2.26255	4.30445	4.22477	5.84916	0	4.36784	0	Hypothetical gene.
Os01t0331100-01	1.00468	1.10581	0.908964	0	0	1.50836	0	0	0	0	0	0	Similar to Alpha-L-fucosidase 2.
Os01t0331500-00	1.00468	0	0	0	0	0	0	0	0	0	0	0	Non-protein coding transcript.
Os01t0331900-01	545.54	601.558	574.465	601.417	544.779	642.563	581.1	613.647	624.397	508.793	572.188	524.026	Protein of unknown function DUF846, eukaryotic family protein.
Os01t0331900-02	516.404	586.077	556.286	574.828	522.627	613.15	559.578	592.524	584.916	481.515	547.728	500.309	Protein of unknown function DUF846, eukaryotic family protein.
Os01t0332100-01	542.526	436.793	479.933	363.382	376.587	393.683	346.938	349.599	367.035	308.359	340.692	391.89	Similar to Neutral invertase-like protein (Fragment).
Os01t0332100-02	305.422	283.086	293.595	217.776	213.317	241.338	214.361	212.295	216.419	168.412	205.289	239.426	Similar to Invertase.
Os01t0332150-00	256.193	203.468	229.059	158.268	175.576	177.987	145.49	177.44	179.862	157.738	167.725	168.276	Hypothetical protein.
Os01t0332200-01	1.00468	1.10581	0.908964	3.79842	0	3.77091	1.72178	1.05619	1.46229	0	1.74714	1.12937	Similar to OsGA2ox1.
Os01t0332500-01	245.141	207.892	242.693	158.268	218.24	147.82	194.561	231.306	204.72	265.663	216.645	256.366	Similar to Serine carboxypeptidase II-like protein.
Os01t0332700-00	1.00468	0	0	0	0	1.50836	0.860889	0	1.46229	1.186	3.49428	5.64683	Similar to predicted protein.
Os01t0332800-01	2.00935	0	0.908964	0	2.46135	2.26255	1.72178	2.11238	0	3.55799	0	1.12937	Similar to Serine carboxypeptidase II-like protein.
Os01t0332800-02	3.01403	0	2.72689	0	3.2818	2.26255	4.30445	2.11238	0	5.92998	1.74714	1.12937	Similar to SCPL33.
Os01t0332900-01	3261.18	3120.58	3476.79	3703.46	3775.71	3199.24	3211.12	3520.29	3382.27	3346.88	3321.31	3436.66	Similar to immediate-early protein RSP40.
Os01t0332900-02	3049.2	2925.96	3240.46	3359.07	3514.81	2997.87	2997.62	3273.14	3148.31	3084.78	3086.32	3159.97	Similar to immediate-early protein RSP40.
Os01t0333001-00	410.913	273.134	425.395	520.384	471.759	354.466	396.009	463.668	441.611	454.237	387.865	511.603	Non-protein coding transcript.
Os01t0333600-00	2.00935	0	1.81793	3.79842	0.820451	4.52509	1.72178	3.16858	2.92458	2.37199	1.74714	3.3881	Protein of unknown function DUF594 domain containing protein.
Os01t0335600-01	1.00468	1.10581	0.908964	0	6.56361	0	0.860889	0	1.46229	0	1.74714	0	Conserved hypothetical protein.
Os01t0335700-01	410.913	343.906	405.398	335.527	370.844	319.773	383.957	453.106	438.687	419.843	460.371	389.631	NB-ARC domain containing protein.
Os01t0336300-00	0	5.52903	2.72689	3.79842	6.56361	3.77091	5.16534	1.05619	1.46229	0	3.49428	1.12937	Hypothetical conserved gene.
Os01t0337160-00	86.4023	149.284	68.1723	138.009	109.12	145.557	121.385	79.2144	137.455	86.5777	74.2533	63.2445	Conserved hypothetical protein.
Os01t0337180-01	10.0468	11.0581	2.72689	8.86299	6.56361	6.78764	13.7742	4.22477	20.472	4.74399	3.49428	3.3881	Hypothetical gene.
Os01t0337500-00	3.01403	0	0.908964	0	1.6409	0.754182	0.860889	1.05619	0	1.186	0	0	Similar to H+-pyrophosphatase (Fragment).
Os01t0337600-01	220.024	106.157	189.065	101.291	114.863	103.323	116.22	124.631	128.681	122.158	165.978	230.391	Similar to predicted protein.
Os01t0337600-02	963.486	648.002	960.775	583.691	621.081	557.341	640.502	754.121	782.325	810.036	792.327	980.29	Similar to binding.
Os01t0337700-01	2.00935	4.42322	6.36275	7.59685	3.2818	3.01673	2.58267	3.16858	5.84916	1.186	6.11498	1.12937	Conserved hypothetical protein.
Os01t0337700-02	3.01403	12.1639	10.9076	17.726	9.84541	9.05019	6.02623	10.5619	10.236	5.92998	10.4828	6.7762	Conserved hypothetical protein.
Os01t0337900-01	860.004	716.562	909.873	729.297	781.069	650.105	773.94	906.213	736.994	829.012	830.764	915.916	Similar to Dihydrolipoamide dehydrogenase.
Os01t0338000-01	1446.74	1409.9	1383.44	1358.57	1576.91	1319.06	1703.7	1703.64	1658.24	1506.22	1653.67	1384.6	Similar to GTP-binding protein SAR1A.
Os01t0338000-02	1513.04	1480.67	1454.34	1419.34	1653.21	1383.92	1793.23	1805.03	1745.97	1577.38	1727.92	1430.91	Similar to GTP-binding protein SAR1A.
Os01t0338100-00	323.506	353.858	312.684	416.56	361.819	414.046	343.495	303.127	293.92	320.219	321.473	229.261	Similar to Transcription initiation factor IID, 18kD subunit family protein.
Os01t0338150-01	529.465	614.828	527.199	744.491	594.006	707.423	648.25	533.377	545.434	572.836	562.578	460.782	Hypothetical gene.
Os01t0338200-01	601.802	566.173	626.276	452.012	520.986	533.961	581.1	554.501	584.916	607.23	589.659	573.718	Mov34/MPN/PAD-1 family protein.
Os01t0338401-01	0	0	0	0	0.820451	0	0	0	0	0	0.873569	0	Hypothetical gene.
Os01t0338600-01	136.636	145.966	135.436	131.679	143.579	101.06	142.047	156.316	146.229	155.366	138.024	136.653	Similar to cysteine sulfinate desulfinase/cysteine desulfurase and related enzymes.
Os01t0339001-00	41.1918	49.7613	40.9034	30.3874	45.1248	33.184	46.488	53.8658	51.1801	52.1838	39.3106	35.0104	Non-protein coding transcript.
Os01t0339400-00	55.2573	57.5019	53.6289	46.8472	50.8679	36.2007	73.1756	66.5401	78.9636	47.4399	47.1727	49.6921	Conserved hypothetical protein.
Os01t0339500-01	5.02339	12.1639	13.6345	7.59685	5.74315	5.27927	10.3307	1.05619	5.84916	5.92998	2.62071	3.3881	Similar to No apical meristem protein.
Os01t0339600-01	16.0748	25.4335	38.1765	27.8551	18.8704	26.3964	14.6351	7.39334	24.8589	18.9759	13.1035	23.7167	Proteasome assembly chaperone 3 domain containing protein.
Os01t0339851-01	0	3.31742	0	1.26614	2.46135	0.754182	1.72178	0	0	0	1.74714	0	Conserved hypothetical protein.
Os01t0339900-01	1018.74	871.375	902.601	777.411	870.498	833.371	899.63	938.955	849.59	948.797	970.535	915.916	Thioredoxin domain 2 containing protein.
Os01t0339950-01	382.782	363.81	349.042	315.269	347.871	325.052	338.33	362.274	318.779	371.217	359.91	335.422	Non-protein coding transcript.
Os01t0340100-00	0	0	0	0	0	0	0	0	0	0	1.74714	0	Transcription factor, MADS-box domain containing protein.
Os01t0340600-00	0	0	0.908964	0	0.820451	1.50836	0	0	0	0	0.873569	1.12937	Conserved hypothetical protein.
Os01t0340801-01	2.00935	0	0	1.26614	0.820451	0.754182	0	0	0	0	0	2.25873	Non-protein coding transcript.
Os01t0341000-00	216.006	207.892	142.707	168.397	198.549	178.741	269.458	202.789	195.947	224.153	231.496	205.545	Conserved hypothetical protein.
Os01t0341200-01	397.852	508.671	389.037	449.48	523.448	535.469	484.681	459.443	386.044	431.703	477.842	381.726	Tubulin, conserved site domain containing protein.
Os01t0341300-01	5.02339	2.21161	4.54482	1.26614	0.820451	2.26255	0.860889	0	2.92458	1.186	9.60926	1.12937	Conserved hypothetical protein.
Os01t0341750-00	1.00468	0	0	0	0.820451	0	0	0	0	0	0	0	Hypothetical protein.
Os01t0342500-00	1.00468	0	0	1.26614	0	0	0	1.05619	0	3.55799	0.873569	2.25873	Hypothetical conserved gene.
Os01t0342750-01	11.0515	16.5871	10.9076	3.79842	9.02496	10.5585	1.72178	6.33715	1.46229	2.37199	5.24141	12.423	Hypothetical conserved gene.
Os01t0342800-01	141.66	171.4	153.615	244.365	190.345	211.925	148.073	133.08	171.088	132.832	134.53	92.6081	Similar to UPF0631 protein.
Os01t0342900-01	33.1544	38.7032	25.451	26.589	49.227	181.758	29.2702	28.5172	19.0098	43.8819	40.1842	33.881	Similar to Adenosine monophosphate binding protein 1 AMPBP1.
Os01t0343001-00	18.0842	25.4335	18.1793	16.4598	33.6385	130.474	22.3831	22.18	17.5475	24.9059	30.5749	18.0699	Hypothetical gene.
Os01t0343100-01	0	0	0	0	0	0	0	0	0	0	0	1.12937	Protein of unknown function DUF594 family protein.
Os01t0343200-01	405.89	341.694	364.495	306.406	357.716	304.69	297.868	276.722	293.92	327.335	311.864	360.268	Similar to Importin alpha-1b subunit.
Os01t0343200-02	192.898	165.871	166.34	141.808	148.502	150.836	143.769	140.474	152.078	156.552	127.541	152.464	AT-IMP (Arabidopsis thaliana importin alpha); protein transporter.
Os01t0343300-01	5.02339	5.52903	3.63586	1.26614	5.74315	12.0669	7.74801	2.11238	5.84916	3.55799	1.74714	9.03493	Zinc finger, NHR/GATA-type domain containing protein.
Os01t0343350-00	0	2.21161	0.908964	0	0	2.26255	1.72178	1.05619	0	0	0	1.12937	Hypothetical protein.
Os01t0343400-00	1.00468	2.21161	1.81793	2.53228	0	0	0.860889	0	0	0	0	0	Conserved hypothetical protein.
Os01t0343500-01	29.1356	39.809	46.3572	50.6456	54.9702	58.8262	55.9578	38.0229	32.1704	64.0438	49.7934	57.5977	Similar to TPR repeat.
Os01t0343780-00	6.02806	3.31742	12.7255	10.1291	9.84541	18.1004	16.3569	3.16858	5.84916	20.1619	9.60926	11.2937	Hypothetical gene.
Os01t0344620-01	0	2.21161	5.45378	3.79842	3.2818	0.754182	2.58267	0	1.46229	1.186	1.74714	1.12937	Hypothetical gene.
Os01t0346400-01	106.496	108.369	78.1709	105.09	100.915	87.4851	93.837	85.5515	102.36	64.0438	110.07	88.0906	Conserved hypothetical protein.
Os01t0346600-01	0	1.10581	0	2.53228	0.820451	1.50836	2.58267	1.05619	0	4.74399	3.49428	3.3881	Conserved hypothetical protein.
Os01t0346700-01	187.875	185.775	165.431	213.978	202.651	174.216	191.978	219.688	244.202	192.131	165.104	177.311	Conserved hypothetical protein.
Os01t0347000-01	132.617	88.4645	118.165	117.751	88.6087	87.4851	116.22	107.732	93.5865	135.204	102.208	141.171	Similar to PROPYZAMIDE-HTPERSENSITIVE 1.
Os01t0347100-01	147.688	150.39	148.161	158.268	149.322	156.87	134.299	127.799	103.823	131.646	120.552	175.052	Protein of unknown function DUF1399 family protein.
Os01t0347150-00	10.0468	17.6929	14.5434	7.59685	10.6659	13.5753	13.7742	8.44953	4.38687	9.48797	10.4828	12.423	Non-protein coding transcript.
Os01t0347200-01	5.02339	7.74064	4.54482	2.53228	8.20451	3.01673	6.02623	4.22477	8.77373	10.674	8.73569	5.64683	Conserved hypothetical protein.
Os01t0347300-01	0	1.10581	0	1.26614	0	0	0	1.05619	1.46229	0	0	2.25873	Conserved hypothetical protein.
Os01t0347500-00	0	0	0	0	0	0	0	0	1.46229	0	0	0	Similar to Papain-like cysteine proteinase (Fragment).
Os01t0347600-01	0	0	0	0	0	0	2.58267	1.05619	0	0	0.873569	0	Ervatamin B (EC 3.4.22.-) (ERV-B).
Os01t0348000-00	0	0	0	0	0	0	0	0	1.46229	0	0	0	Similar to Papain-like cysteine proteinase (Fragment).
Os01t0348600-01	1318.14	1121.29	1404.35	1068.62	1206.06	897.477	1066.64	1213.56	1150.82	1175.32	1244.84	1355.24	Similar to MFP2 (Fatty acid multifunctional protein) (AtMFP2).
Os01t0348600-02	641.989	580.548	693.54	550.771	626.824	457.789	536.334	641.108	603.925	574.022	563.452	625.669	Similar to glyoxysomal fatty acid beta-oxidation multifunctional protein MFP-a.
Os01t0348600-03	551.568	508.671	587.191	476.069	538.216	389.912	464.019	520.703	516.188	499.305	476.969	518.379	Similar to glyoxysomal fatty acid beta-oxidation multifunctional protein MFP-a.
Os01t0348700-01	3851.93	4816.89	4056.71	5395.03	4707.75	5915.05	4404.31	4291.31	4762.68	4192.5	4111.01	3538.31	Similar to 60S ribosomal protein L23a (L25).
Os01t0348900-01	1.00468	2.21161	7.27171	5.06456	0	3.01673	0.860889	2.11238	2.92458	0	2.62071	1.12937	SalT gene product (Salt-induced protein).
Os01t0349000-01	39.1824	36.4916	25.451	55.7102	34.4589	51.2844	47.3489	40.1353	16.0852	28.4639	27.0806	29.3635	Conserved hypothetical protein.
Os01t0349400-01	484.254	416.889	486.296	558.368	516.884	555.078	463.159	525.984	489.867	448.307	476.969	463.04	Similar to Serine/threonine protein phosphatase PP1 (EC 3.1.3.16) (Fragment).
Os01t0349600-01	661.078	1029.51	600.825	1618.13	963.209	1466.13	764.47	577.737	687.276	591.812	623.728	604.211	Hypothetical protein.
Os01t0349800-01	7.03274	4.42322	5.45378	10.1291	10.6659	6.78764	12.0525	12.6743	0	16.604	12.23	9.03493	Similar to Cytochrome P450.
Os01t0350000-01	0	0	0	0	0	0	0.860889	1.05619	0	0	0.873569	0	Transferase family protein.
Os01t0350100-00	0	2.21161	1.81793	2.53228	0	0	0	1.05619	0	2.37199	0	1.12937	Hypothetical protein.
Os01t0350300-00	0	0	1.81793	0	0	2.26255	2.58267	5.28096	5.84916	2.37199	2.62071	1.12937	Disease resistance protein domain containing protein.
Os01t0350900-01	841.92	810.556	968.047	982.525	910.7	908.035	1037.37	1005.49	913.931	942.867	923.362	919.304	Similar to VIP2 protein.
Os01t0350900-02	708.298	743.102	843.519	829.322	782.71	805.466	920.291	868.19	791.098	815.966	814.166	797.333	Similar to VIP2 protein.
Os01t0351100-00	14.0655	9.95225	15.4524	12.6614	9.84541	16.592	8.60889	9.50573	4.38687	5.92998	5.24141	12.423	Similar to Poly.
Os01t0351200-00	714.326	545.162	742.624	545.707	685.076	541.503	680.103	869.246	766.239	735.318	831.637	837.99	Similar to Poly.
Os01t0351300-01	1181.5	1062.68	1115.3	887.565	1083.82	895.214	1177.7	1181.88	1109.88	1073.33	1288.51	1113.56	Exocyst complex subunit Sec15-like family protein.
Os01t0351800-01	63.2947	59.7135	59.0827	56.9763	57.4315	64.8597	86.0889	80.2706	73.1144	68.7878	62.897	89.22	2OG-Fe(II) oxygenase domain containing protein.
Os01t0352100-01	0	0	0	1.26614	1.6409	0.754182	0	1.05619	0	0	0	0	2OG-Fe(II) oxygenase domain containing protein.
Os01t0352200-00	0	0	0	0	0	0.754182	0	0	0	0	0	0	Hypothetical protein.
Os01t0353600-00	74.3461	96.2051	76.353	98.759	87.7882	111.619	86.9498	96.1135	77.5013	73.5318	91.7247	89.22	Similar to AP-3 complex subunit sigma-2.
Os01t0353900-01	65.304	54.1845	55.4468	67.1055	33.6385	63.3513	38.74	25.3486	35.0949	43.8819	32.322	62.1152	Similar to cDNA clone:J023055K12, full insert sequence.
Os01t0353900-02	47.2198	37.5974	32.7227	41.7826	27.8953	44.4967	28.4094	25.3486	24.8589	23.7199	20.9657	36.1397	Conserved hypothetical protein.
Os01t0354175-00	0	0	0.908964	0	0	0	0	0	0	0	0	0	Hypothetical protein.
Os01t0354200-01	200.935	184.67	182.702	170.929	187.063	202.875	203.17	232.362	185.711	233.641	222.76	201.027	Similar to Sterol C-14 reductase.
Os01t0354450-00	3.01403	0	3.63586	5.06456	4.10225	2.26255	4.30445	3.16858	8.77373	8.30198	0.873569	1.12937	Similar to ATP binding protein.
Os01t0354700-00	52.2432	58.6077	74.5351	77.2346	93.5314	77.6808	106.75	77.102	76.039	64.0438	56.782	64.3739	Pre-mRNA cleavage complex II Clp1 domain containing protein.
Os01t0355100-01	103.482	115.004	116.347	101.291	122.247	107.848	130.855	122.518	140.38	141.134	136.277	116.325	Pentatricopeptide repeat domain containing protein.
Os01t0355175-00	64.2994	65.2425	81.8068	54.4441	75.4815	60.3346	79.2018	65.4839	83.3505	96.0657	76.0005	65.5033	Hypothetical protein.
Os01t0355400-01	1.00468	0	0	0	0	0	0	0	0	0	0.873569	0	Similar to BPM3; protein binding.
Os01t0355500-01	79.3695	51.9729	84.5337	51.9118	73.0201	34.6924	68.8712	55.9782	64.3407	65.2298	55.9084	88.0906	Hypothetical conserved gene.
Os01t0355500-02	217.01	169.188	215.424	174.727	160.808	117.652	164.43	182.721	191.56	166.04	155.495	251.849	Heat shock protein DnaJ, N-terminal domain containing protein.
Os01t0355600-01	704.279	584.971	709.901	412.762	521.807	409.521	547.526	643.221	602.463	634.508	619.36	793.945	Galactose-binding like domain containing protein.
Os01t0355800-00	3.01403	2.21161	0.908964	2.53228	9.02496	8.296	6.88712	2.11238	0	1.186	4.36784	1.12937	Similar to Esterase PIR7A.
Os01t0355900-01	546.544	398.09	529.926	406.431	433.198	397.454	405.479	509.084	473.782	514.722	461.244	543.225	Peptidase C48, SUMO/Sentrin/Ubl1 family protein.
Os01t0356400-01	633.951	464.438	543.561	393.77	549.702	383.879	575.935	634.771	612.699	571.65	616.74	650.515	Similar to multidrug resistance protein ABC transporter family.
Os01t0356500-01	91.4256	72.9832	108.167	65.8393	85.3269	92.7644	71.4538	94.0011	78.9636	88.9497	87.3569	82.4438	Thiamin pyrophosphokinase, eukaryotic domain containing protein.
Os01t0356800-00	1.00468	0	1.81793	0	1.6409	0.754182	0	0	1.46229	0	0	0	Domain of unknown function DUF3406, chloroplast translocase domain containing protein.
Os01t0357100-01	610.844	632.521	686.268	683.716	590.724	625.971	430.445	426.701	353.874	525.396	390.485	520.638	Ferredoxin-nitrite reductase (EC 1.7.7.1).
Os01t0357100-02	594.769	625.886	655.363	659.659	580.059	622.2	412.366	407.69	348.025	493.375	376.508	495.792	Similar to Ferredoxin-nitrite reductase.
Os01t0357150-00	586.732	613.722	642.638	648.264	573.495	607.117	409.783	408.746	339.251	487.445	367.772	489.016	Hypothetical protein.
Os01t0357500-00	19.0889	21.0103	27.2689	18.9921	19.6908	24.1338	19.8005	17.9553	21.9343	18.9759	13.9771	23.7167	Similar to Ferredoxin-nitrite reductase.
Os01t0357800-01	236.099	224.479	349.951	188.655	163.27	229.271	132.577	146.811	112.596	195.689	115.311	354.621	Pentatricopeptide repeat domain containing protein.
Os01t0357900-01	1416.6	1474.04	1144.39	1558.62	1456.3	1328.87	1824.22	1555.77	1930.22	1422.01	1680.75	1183.58	Similar to RALF.
Os01t0358100-01	25.1169	28.751	25.451	40.5165	34.4589	36.2007	44.7663	25.3486	30.7081	28.4639	48.9199	24.8461	Rapid ALkalinization Factor family protein.
Os01t0358300-01	33.1544	34.28	49.0841	37.9842	41.0225	40.7258	28.4094	36.9667	26.3212	34.3939	38.437	29.3635	Tetratricopeptide-like helical domain containing protein.
Os01t0358300-03	4.01871	1.10581	3.63586	7.59685	3.2818	4.52509	1.72178	3.16858	4.38687	1.186	2.62071	2.25873	Non-protein coding transcript.
Os01t0358400-01	2859.31	3589.45	2727.8	3944.03	3248.98	3935.32	3590.77	3361.86	3515.34	3019.55	3253.17	2589.64	Similar to 40S ribosomal protein S4.
Os01t0358551-00	1803.4	2356.47	1793.39	2441.12	2122.51	2549.89	2283.08	2206.38	2186.12	1998.4	2093.94	1721.15	Conserved hypothetical protein.
Os01t0358700-01	0	0	1.81793	1.26614	1.6409	0	2.58267	0	0	1.186	0.873569	0	Similar to Powdery mildew resistance protein PM3b.
Os01t0358900-00	3.01403	2.21161	7.27171	6.3307	4.10225	3.77091	5.16534	7.39334	4.38687	2.37199	3.49428	2.25873	Similar to GDHB glutamate dehydrogenase.
Os01t0359400-01	14.0655	16.5871	20.9062	10.1291	18.0499	19.6087	10.3307	4.22477	7.31144	9.48797	6.11498	11.2937	NB-ARC domain containing protein.
Os01t0359400-02	26.1216	39.809	35.4496	22.7905	31.1771	29.4131	16.3569	9.50573	16.0852	20.1619	19.2185	27.1048	NB-ARC domain containing protein.
Os01t0359400-03	29.1356	39.809	39.9944	30.3874	31.9976	30.9215	16.3569	11.6181	16.0852	21.3479	21.8392	28.2342	NB-ARC domain containing protein.
Os01t0359600-00	11.0515	11.0581	9.99861	11.3953	6.56361	13.5753	5.16534	2.11238	5.84916	4.74399	1.74714	10.1643	Disease resistance protein domain containing protein.
Os01t0359800-00	27.1263	21.0103	35.4496	21.5244	18.0499	25.6422	19.8005	12.6743	21.9343	23.7199	10.4828	32.7516	Similar to NB-ARC domain containing protein.
Os01t0360100-01	9.0421	3.31742	9.99861	12.6614	8.20451	6.78764	6.02623	6.33715	7.31144	2.37199	11.3564	7.90557	Similar to Powdery mildew resistance protein pm3f (Fragment).
Os01t0360150-01	1.00468	0	3.63586	3.79842	6.56361	4.52509	2.58267	4.22477	1.46229	1.186	2.62071	2.25873	Hypothetical protein.
Os01t0360200-01	1138.3	764.112	1230.74	748.289	967.311	761.724	1070.09	1263.21	1052.85	1117.21	1088.47	1397.03	Similar to Respiratory burst oxidase homolog.
Os01t0360200-03	1103.14	766.323	1208.92	747.023	950.082	750.411	1031.35	1232.58	1033.84	1078.07	1072.74	1343.95	Similar to Respiratory burst oxidase homolog.
Os01t0360333-00	662.082	489.872	717.173	448.214	545.6	430.638	632.754	752.009	633.171	665.344	668.28	793.945	Hypothetical protein.
Os01t0360600-01	383.787	468.862	409.943	525.448	532.472	567.899	457.132	434.095	438.687	434.075	415.819	379.467	Dephospho-CoA kinase family protein.
Os01t0361000-01	106.496	105.052	109.985	110.154	89.4291	109.356	82.6454	97.1696	119.908	124.53	103.081	129.877	Conserved hypothetical protein.
Os01t0361000-02	413.927	417.995	425.395	350.721	314.233	362.762	278.067	311.577	399.205	351.055	307.496	450.617	Conserved hypothetical protein.
Os01t0361500-01	10.0468	13.2697	11.8165	8.86299	6.56361	3.77091	7.74801	6.33715	2.92458	8.30198	13.9771	16.9405	Phospholipid/glycerol acyltransferase domain containing protein.
Os01t0361700-01	3.01403	0	0.908964	1.26614	0.820451	1.50836	0.860889	0	0	1.186	0.873569	1.12937	Conserved hypothetical protein.
Os01t0361800-01	26.1216	15.4813	16.3614	13.9275	17.2295	30.1673	12.9133	9.50573	19.0098	21.3479	18.3449	14.6818	Hypothetical conserved gene.
Os01t0361800-02	38.1777	21.0103	24.542	22.7905	26.2544	42.9884	24.1049	16.8991	23.3966	32.0219	29.7013	21.458	Hypothetical protein.
Os01t0362000-01	219.02	310.731	229.059	359.584	286.337	334.103	296.146	259.823	307.081	298.871	283.036	236.038	Conserved hypothetical protein.
Os01t0362100-01	97.4537	69.6658	97.2592	97.4928	74.661	85.2226	69.732	81.3268	52.6424	74.7178	82.1155	97.1255	Esterase/lipase/thioesterase domain containing protein.
Os01t0362400-01	83.3882	85.1471	71.8082	100.025	104.197	141.032	86.0889	95.0573	102.36	98.4377	71.6326	64.3739	Conserved hypothetical protein.
Os01t0362533-01	53.2479	70.7716	49.0841	107.622	58.252	48.2677	74.0365	76.0458	65.803	49.8119	62.0234	46.304	Conserved hypothetical protein.
Os01t0362800-01	2.00935	1.10581	3.63586	8.86299	0.820451	9.05019	1.72178	5.28096	2.92458	4.74399	3.49428	4.51747	Conserved hypothetical protein.
Os01t0363300-01	45.2105	76.3006	28.1779	69.6377	54.9702	48.2677	74.0365	44.3601	43.8687	62.8578	44.552	44.0453	Uncharacterised protein family UPF0497, trans-membrane plant subgroup domain containing protein.
Os01t0363300-02	46.2152	76.3006	26.36	69.6377	55.7906	48.2677	74.8974	43.3039	42.4064	64.0438	44.552	46.304	Uncharacterised protein family UPF0497, trans-membrane plant subgroup domain containing protein.
Os01t0363500-01	185.865	187.987	189.065	267.156	178.858	242.847	119.664	110.9	114.059	179.085	116.185	219.097	Similar to predicted protein.
Os01t0363500-02	203.95	214.526	206.335	327.93	201.01	313.74	157.543	153.148	138.917	200.433	141.518	243.943	Similar to PAP fibrillin domain containing protein,expressed.
Os01t0363500-03	219.02	231.113	229.968	331.729	210.856	299.41	182.509	160.541	143.304	220.595	143.265	255.237	Conserved hypothetical protein.
Os01t0363500-04	225.048	236.642	239.058	359.584	218.24	338.628	163.569	160.541	143.304	211.107	152.001	273.307	Similar to PAP fibrillin domain containing protein,expressed.
Os01t0363500-05	106.496	136.014	115.438	178.526	109.12	171.199	93.837	73.9334	87.7373	118.6	70.7591	146.818	Similar to predicted protein.
Os01t0363600-01	50.2339	91.7819	58.1737	64.5732	66.4565	63.3513	63.7058	63.3715	59.9538	54.5558	70.7591	57.5977	Similar to hydroxyethylthiazole kinase family protein.
Os01t0363900-01	907.224	638.05	879.877	505.19	625.183	525.665	592.292	683.356	633.171	738.876	774.855	888.812	Similar to HASTY.
Os01t0363950-00	9.0421	9.95225	8.18068	3.79842	8.20451	11.3127	8.60889	3.16858	8.77373	7.11598	13.1035	5.64683	Hypothetical gene.
Os01t0364000-01	20.0935	16.5871	36.3586	21.5244	4.9227	28.6589	17.2178	17.9553	19.0098	20.1619	27.9542	38.3985	Hypothetical gene.
Os01t0364000-02	15.0702	13.2697	30.9048	16.4598	4.9227	19.6087	12.0525	17.9553	16.0852	14.232	21.8392	29.3635	Hypothetical gene.
Os01t0364100-00	15.0702	14.3755	9.08964	7.59685	9.84541	12.0669	12.0525	10.5619	17.5475	14.232	12.23	21.458	Similar to OSIGBa0145M07.8 protein.
Os01t0364400-00	2.00935	0	0.908964	1.26614	0	1.50836	0	0	0	0	0	0	Protein kinase, catalytic domain domain containing protein.
Os01t0364412-00	1.00468	0	0	0	0	0	0	0	0	0	0	0	Non-protein coding transcript.
Os01t0364900-01	8.03742	8.84645	4.54482	20.2583	3.2818	11.3127	6.02623	9.50573	7.31144	13.046	25.3335	3.3881	Conserved hypothetical protein.
Os01t0366100-01	39.1824	50.8671	35.4496	34.1858	41.843	33.184	32.7138	24.2924	35.0949	29.6499	20.0921	33.881	Similar to cDNA clone:J023120H23, full insert sequence.
Os01t0366300-01	1.00468	0	0	0	0	0.754182	0	0	0	1.186	0	1.12937	Similar to Receptor protein kinase.
Os01t0366400-00	1.00468	0	0	0	0	0.754182	0	0	0	0	0	1.12937	Hypothetical protein.
Os01t0366501-01	1.00468	0	0	0	0	0	0	0	0	0	0	0	Hypothetical gene.
Os01t0367100-01	221.029	228.902	234.513	232.97	242.853	252.651	190.257	202.789	222.268	218.223	195.679	197.639	NAD(P)-binding domain containing protein.
Os01t0367100-02	202.945	208.997	223.605	212.712	228.906	239.076	180.787	180.609	204.72	212.293	180.829	175.052	NAD(P)-binding domain containing protein.
Os01t0367100-03	109.51	140.437	121.801	116.485	149.322	154.607	109.333	116.181	137.455	123.344	100.46	91.4787	Similar to binding / catalytic.
Os01t0367100-04	221.029	228.902	234.513	232.97	242.033	252.651	190.257	202.789	222.268	218.223	195.679	196.51	NAD(P)-binding domain containing protein.
Os01t0367201-00	69.3227	47.5497	68.1723	49.3795	44.3043	66.368	48.2098	43.3039	54.1047	50.9979	40.1842	46.304	Non-protein coding transcript.
Os01t0367300-01	1650.68	1350.19	1660.68	1283.87	1404.61	1264.76	1473.84	1551.55	1349.69	1418.45	1586.4	1566.43	Nucleotide-binding, alpha-beta plait domain containing protein.
Os01t0367300-02	1204.61	998.543	1165.29	947.073	1029.67	929.907	1093.33	1148.08	975.347	1044.86	1119.92	1074.03	Conserved hypothetical protein.
Os01t0367400-01	13.0608	8.84645	13.6345	13.9275	11.4863	12.0669	12.0525	12.6743	17.5475	15.418	14.8507	6.7762	Conserved hypothetical protein.
Os01t0367400-02	18.0842	13.2697	16.3614	18.9921	14.7681	13.5753	21.5222	12.6743	19.0098	11.86	17.4714	10.1643	Similar to cDNA clone:001-121-G01, full insert sequence.
Os01t0367450-00	5.02339	7.74064	4.54482	8.86299	5.74315	4.52509	11.1916	5.28096	11.6983	8.30198	5.24141	3.3881	Non-protein coding transcript.
Os01t0367700-01	1463.81	1395.53	1432.53	1358.57	1527.68	1285.13	1425.63	1393.12	1359.93	1413.71	1496.42	1392.51	Similar to Cyclin-dependent protein kinase-like protein.
Os01t0367900-01	8854.22	6554.11	8626.07	5535.57	7046.85	5069.61	7537.09	9144.51	8373.07	7463.48	8539.13	9150.13	Similar to Possible global transcription activator SNF2L1 (SWI/SNF related matrix associated actin dependent regulator of chromatin subfamily A member 1).
Os01t0368000-00	0	2.21161	2.72689	1.26614	1.6409	0.754182	1.72178	1.05619	1.46229	1.186	1.74714	1.12937	Similar to cDNA clone:J023132I08, full insert sequence.
Os01t0368700-01	0	1.10581	0	0	0	0.754182	0	0	0	0	0	1.12937	Protein of unknown function DUF679 domain containing protein.
Os01t0368900-01	3.01403	2.21161	3.63586	7.59685	9.02496	5.27927	3.44356	0	1.46229	3.55799	5.24141	7.90557	Similar to Glutaredoxin-C1.
Os01t0369000-01	3784.62	3402.56	3872.19	3464.16	3485.27	3599.71	3386.74	3531.91	3493.41	3859.23	3990.46	4127.84	Similar to Cullin-1.
Os01t0369000-02	3784.62	3402.56	3867.64	3461.63	3483.63	3597.45	3384.16	3526.62	3487.56	3858.05	3988.71	4126.71	Similar to Cullin-1.
Os01t0369200-01	118.552	78.5122	98.1681	79.7669	79.5837	80.6975	111.916	115.125	111.134	116.228	119.679	99.3843	Similar to Cullin-1.
Os01t0369300-01	0	0	0	1.26614	1.6409	0	3.44356	1.05619	0	2.37199	4.36784	0	Potassium uptake protein, kup domain containing protein.
Os01t0369300-02	3.01403	1.10581	0.908964	5.06456	2.46135	0	6.02623	2.11238	0	8.30198	5.24141	1.12937	Potassium transporter 1 (AtPOT1) (AtKUP1) (AtKT1). Splice isoform 2.
Os01t0369366-00	2.00935	1.10581	0.908964	3.79842	1.6409	0	5.16534	1.05619	0	5.92998	3.49428	1.12937	Hypothetical protein.
Os01t0369500-01	1.00468	1.10581	0	0	0.820451	0	0.860889	0	0	0	0	0	C2 calcium-dependent membrane targeting domain containing protein.
Os01t0369600-01	66.3087	79.618	78.1709	64.5732	61.5338	75.4182	74.0365	57.0344	65.803	75.9038	55.9084	76.7969	Conserved hypothetical protein.
Os01t0369700-01	32.1497	22.1161	24.542	21.5244	41.843	37.7091	28.4094	19.0115	21.9343	30.8359	24.4599	16.9405	Similar to Glutathione S-transferase GST 8 (EC 2.5.1.18).
Os01t0369700-03	31.145	22.1161	24.542	22.7905	43.4839	36.2007	28.4094	19.0115	21.9343	33.2079	24.4599	20.3286	Similar to Glutathione S-transferase GST 8 (EC 2.5.1.18).
Os01t0369800-00	12.0561	12.1639	10.9076	11.3953	18.8704	14.3295	17.2178	10.5619	8.77373	17.7899	17.4714	4.51747	Hypothetical protein.
Os01t0369900-01	3.01403	3.31742	8.18068	1.26614	3.2818	4.52509	1.72178	4.22477	1.46229	7.11598	2.62071	2.25873	Similar to 12-oxo-phytodienoic acid reductase6.
Os01t0369950-00	0	1.10581	2.72689	0	0	1.50836	0	0	1.46229	3.55799	0.873569	0	Hypothetical gene.
Os01t0370200-00	7.03274	6.63484	7.27171	21.5244	9.84541	17.3462	10.3307	10.5619	10.236	11.86	7.86212	15.8111	Similar to Glutathione-S-transferase 19E50.
Os01t0370400-00	6.02806	4.42322	7.27171	16.4598	7.38406	15.8378	10.3307	8.44953	5.84916	8.30198	6.98855	7.90557	Hypothetical protein.
Os01t0370750-01	0	1.10581	0	0	0	0	0	0	0	0	0	0	Non-protein coding transcript.
Os01t0371200-01	39.1824	24.3277	33.6317	29.1212	42.6634	61.0887	48.2098	32.7419	29.2458	62.8578	34.9428	41.7866	Similar to Glutathione-S-transferase 19E50.
Os01t0371300-00	25.1169	11.0581	14.5434	15.1937	18.0499	27.9047	28.4094	14.7867	19.0098	36.7659	14.8507	23.7167	Hypothetical protein.
Os01t0371500-01	1.00468	3.31742	4.54482	1.26614	0.820451	7.54182	0	0	0	1.186	2.62071	0	Similar to Glutathione-S-transferase 19E50.
Os01t0372100-01	3.01403	3.31742	2.72689	3.79842	4.9227	4.52509	0.860889	3.16858	0	4.74399	0	3.3881	Hypothetical gene.
Os01t0372350-01	82.3835	101.734	112.712	107.622	79.5837	113.881	72.3147	70.7649	83.3505	98.4377	95.219	107.29	Conserved hypothetical protein.
Os01t0372400-01	1.00468	0	0	0	0	0	0	0	0	0	0	0	Glutathione S-transferase, C-terminal-like domain containing protein.
Os01t0372450-00	1.00468	0	0	0	0	0	0	0	0	0	0	0	Hypothetical protein.
Os01t0372500-00	1.00468	2.21161	6.36275	2.53228	2.46135	3.01673	1.72178	1.05619	1.46229	1.186	1.74714	0	Similar to Leucoanthocyanidin dioxygenase (EC 1.14.11.19) (LDOX) (Leucocyanidin oxygenase) (Leucoanthocyanidin hydroxylase).
Os01t0372700-01	2529.78	2282.38	2291.5	1880.22	2316.95	1714.26	2530.15	2850.66	2893.87	2358.95	2659.14	2478.96	Similar to Asparaginyl-tRNA synthetase, cytoplasmic 1 (EC 6.1.1.22) (Asparagine-- tRNA ligase 1) (AsnRS 1).
Os01t0372866-00	1720.01	1477.36	1526.15	1216.76	1497.32	1142.59	1650.33	1926.49	1936.07	1561.96	1847.6	1732.45	Hypothetical gene.
Os01t0373400-01	157.734	183.564	159.069	191.187	184.601	197.596	242.771	220.744	204.72	206.363	218.392	188.604	Homeodomain-like containing protein.
Os01t0373500-01	4.01871	5.52903	9.99861	6.3307	5.74315	6.78764	11.1916	8.44953	2.92458	13.046	6.98855	3.3881	Protein of unknown function DUF594 domain containing protein.
Os01t0373700-01	0	0	0.908964	0	0	0	0	0	0	0	0	0	Conserved hypothetical protein.
Os01t0374000-01	0	0	0	0	0.820451	0.754182	0	3.16858	5.84916	1.186	0.873569	0	Similar to Glutathione S-transferase I (EC 2.5.1.18) (GST-I) (GST-29) (GST class- phi).
Os01t0374100-00	0	0	0	0	0	0	0	1.05619	1.46229	0	0.873569	0	Non-protein coding transcript.
Os01t0374200-00	45.2105	42.0206	49.993	44.3149	38.5612	36.2007	37.0182	23.2362	33.6326	42.6959	43.6784	46.304	Pentatricopeptide repeat domain containing protein.
Os01t0374501-01	1.00468	2.21161	0.908964	2.53228	0	0	3.44356	0	4.38687	1.186	2.62071	2.25873	Similar to mTERF family protein.
Os01t0374600-00	0	0	0	0	0	0.754182	0	2.11238	0	1.186	0	0	Similar to Laccase-21.
Os01t0374900-01	890.144	932.194	792.617	1034.44	909.88	1162.19	864.333	846.01	853.977	756.666	882.304	704.725	Zinc finger, RING/FYVE/PHD-type domain containing protein.
Os01t0375000-01	1820.48	1650.97	1968.82	1562.42	1910.01	1516.66	2058.39	2390.16	2219.75	1930.8	2098.31	2115.3	GTP1/OBG domain containing protein.
Os01t0375100-01	1560.26	1642.12	1610.68	1910.61	1831.25	1962.38	1761.38	1900.09	1797.15	1786.11	1950.68	1992.2	Similar to DnAJ-like protein slr0093.
Os01t0375200-01	469.184	363.81	475.388	405.165	448.787	353.711	407.201	439.376	432.838	430.517	436.784	463.04	Similar to shikimate biosynthesis protein aroDE.
Os01t0375200-02	460.142	354.964	469.025	393.77	443.043	342.399	397.731	433.039	419.677	424.587	430.669	454.005	Similar to shikimate biosynthesis protein aroDE.
Os01t0375200-03	371.731	289.721	390.855	319.068	350.332	276.785	341.773	376.004	367.035	311.917	346.807	373.82	Similar to shikimate biosynthesis protein aroDE.
Os01t0375500-00	6.02806	4.42322	13.6345	5.06456	5.74315	3.77091	12.0525	9.50573	7.31144	7.11598	7.86212	10.1643	Similar to Shikimate biosynthesis protein aroDE.
Os01t0376200-01	13.0608	6.63484	17.2703	27.8551	18.0499	21.8713	16.3569	19.0115	19.0098	20.1619	19.2185	9.03493	Non-protein coding transcript.
Os01t0376600-00	0	1.10581	0	0	0	0	0	0	0	0	0	0	Hypothetical conserved gene.
Os01t0376700-01	483.25	458.909	559.922	601.417	516.063	551.307	490.707	540.77	475.244	577.58	492.693	505.956	Similar to Sucrose-phosphatase (EC 3.1.3.24).
Os01t0377000-01	0	0	0.908964	0	0	0	0	0	0	0	0	1.12937	Cytochrome P450 family protein.
Os01t0377250-00	0	0	0.908964	0	0	0	0	0	0	0	0	0	Similar to Cytochrome P450 CYP71K15.
Os01t0377500-01	1397.51	1238.5	1346.18	1334.51	1480.09	1335.66	1318.88	1399.45	1339.46	1365.08	1334.81	1447.85	Similar to Ania-6a type cyclin.
Os01t0377700-01	455.119	431.264	385.401	373.512	442.223	341.644	445.08	499.579	481.093	453.051	476.969	441.582	Similar to NPL4 family protein.
Os01t0377700-02	817.807	868.058	783.527	693.845	826.194	677.256	884.134	973.809	935.865	823.082	907.638	801.85	NPL4 domain containing protein.
Os01t0378100-01	6.02806	7.74064	9.08964	13.9275	27.8953	28.6589	29.2702	20.0676	4.38687	21.3479	30.5749	20.3286	Plant peroxidase domain containing protein.
Os01t0379101-01	54.2526	53.0787	48.1751	40.5165	67.277	42.9884	44.7663	41.1915	35.0949	50.9979	33.1956	45.1747	Conserved hypothetical protein.
[truncated: 38,723 more rows]
