# Supplementary material for: Diverse panicle architecture results from various combinations of Prl5/GA20ox4 and Pbl6/APO1 alleles
Source: Commun Biol. 2020 Jun 11;3:302. doi: 10.1038/s42003-020-1036-8 (PMC7289860; doi:10.1038/s42003-020-1036-8)
Supplement: Supplementary file 4 — Supplemantary Data 2 [file 42003_2020_1036_MOESM4_ESM.xlsx]

## Sheet: Koshihikari vs NILPrl5
RAP-ID	p.value	rank	annotation
Os01t0100100-01	0.0523447	2367	RabGAP/TBC domain containing protein.
Os01t0100200-01	0.742278	22077	Conserved hypothetical protein.
Os01t0100300-00	1	31860	Cytochrome P450 domain containing protein.
Os01t0100400-01	0.0884193	3676	Similar to Pectinesterase-like protein.
Os01t0100466-00	0.520295	15577	Hypothetical protein.
Os01t0100500-01	0.338169	10849	Immunoglobulin-like domain containing protein.
Os01t0100600-01	1	35637	Single-stranded nucleic acid binding R3H domain containing protein.
Os01t0100650-00	1	35573	Hypothetical gene.
Os01t0100700-01	0.584094	17258	Similar to 40S ribosomal protein S5-1.
Os01t0100800-01	0.897468	27702	Protein of unknown function DUF1664 family protein.
Os01t0100900-01	0.27945	9201	Pyridoxal phosphate-dependent decarboxylase domain containing protein.
Os01t0101150-00	0.431178	13273	Hypothetical conserved gene.
Os01t0101175-00	0.696159	20629	Non-protein coding transcript.
Os01t0101200-01	0.87621	27064	2,3-diketo-5-methylthio-1-phosphopentane phosphatase domain containing protein.
Os01t0101200-02	0.732713	21700	2,3-diketo-5-methylthio-1-phosphopentane phosphatase domain containing protein.
Os01t0101300-01	0.335508	10775	Similar to MRNA, partial cds, clone: RAFL22-26-L17. (Fragment).
Os01t0101600-01	0.100356	4123	Immunoglobulin-like fold domain containing protein.
Os01t0101600-02	0.135735	5249	Immunoglobulin-like fold domain containing protein.
Os01t0101600-03	0.286864	9355	Hypothetical conserved gene.
Os01t0101700-00	0.78701	23384	Similar to chaperone protein dnaJ 20.
Os01t0101800-01	0.0757828	3186	Conserved hypothetical protein.
Os01t0101850-00	0.119348	4778	Hypothetical protein.
Os01t0101900-00	1	39017.5	Similar to OSIGBa0075F02.3 protein.
Os01t0102000-01	1	39017.5	Phosphoesterase family protein.
Os01t0102300-01	0.182635	6537	Similar to thylakoid lumenal 17.9 kDa protein, chloroplast.
Os01t0102400-01	1	37216	Histone-fold domain containing protein.
Os01t0102500-01	0.994882	31664	Conserved hypothetical protein.
Os01t0102600-01	0.949577	29765	Shikimate kinase domain containing protein.
Os01t0102600-02	0.304214	9914	Similar to shikimate kinase family protein.
Os01t0102700-01	0.971022	30688	Translocon-associated beta family protein.
Os01t0102800-01	0.0278271	1458	Similar to chromatin remodeling complex subunit.
Os01t0102850-00	0.824782	25527	Similar to nitrilase 2.
Os01t0102900-01	0.00318793	391	Light regulated Lir1 family protein.
Os01t0103000-01	0.618379	18547	Snf7 family protein.
Os01t0103050-01	1	34760	Non-protein coding transcript.
Os01t0103075-00	0.795571	23592	Hypothetical protein.
Os01t0103100-01	0.664523	19861	TGF-beta receptor, type I/II extracellular region family protein.
Os01t0103100-02	0.729379	21554	Similar to predicted protein.
Os01t0103600-01	1	35742	Similar to sterol-8,7-isomerase.
Os01t0103600-02	1	32237	Emopamil-binding family protein.
Os01t0103650-00	1	32646	Hypothetical gene.
Os01t0103700-01	0.47135	14365	Conserved hypothetical protein.
Os01t0103800-01	1	34657	Conserved hypothetical protein.
Os01t0103900-01	0.303948	9906	Polynucleotidyl transferase, Ribonuclease H fold domain containing protein.
Os01t0104000-01	1	35662	C-type lectin domain containing protein.
Os01t0104000-02	1	35100	Similar to predicted protein.
Os01t0104100-01	0.87044	26863	Similar to protein binding / zinc ion binding.
Os01t0104100-02	0.854831	26348	Similar to protein binding / zinc ion binding.
Os01t0104200-00	1	39017.5	No apical meristem (NAM) protein domain containing protein.
Os01t0104350-00	0.0149747	974	Non-protein coding transcript.
Os01t0104400-01	0.0887039	3685	Ricin B-related lectin domain containing protein.
Os01t0104400-02	0.0902561	3747	Ricin B-related lectin domain containing protein.
Os01t0104400-03	0.104123	4248	Ricin B-related lectin domain containing protein.
Os01t0104500-01	0.822133	24809	No apical meristem (NAM) protein domain containing protein.
Os01t0104600-01	0.623299	18666	Similar to Light-mediated development protein DET1 (Deetiolated1 homolog) (tDET1) (High pigmentation protein 2) (Protein dark green).
Os01t0104600-02	0.619645	18579	Similar to Light-mediated development protein DET1 (Deetiolated1 homolog) (tDET1) (High pigmentation protein 2) (Protein dark green).
Os01t0104800-01	0.608958	18175	Sas10/Utp3 family protein.
Os01t0104800-02	0.693697	20577	Hypothetical conserved gene.
Os01t0104900-01	0.27588	9115	Transferase family protein.
Os01t0104900-02	0.28013	9211	Hypothetical conserved gene.
Os01t0105300-01	0.654934	19577	Similar to HAT family dimerisation domain containing protein, expressed.
Os01t0105400-01	0.455673	13944	Similar to Kinesin heavy chain.
Os01t0105700-01	0.0554782	2457	Basic helix-loop-helix dimerisation region bHLH domain containing protein.
Os01t0105800-01	0.938521	29407	Similar to Iron sulfur assembly protein 1.
Os01t0105900-01	0.736054	21841	Carbohydrate/purine kinase domain containing protein.
Os01t0106200-01	0.646143	19298	Similar to RER1A protein (AtRER1A).
Os01t0106300-01	1	34266	Similar to Isoflavone reductase homolog IRL (EC 1.3.1.-).
Os01t0106400-01	0.062704	2688	Similar to Isoflavone reductase homolog IRL (EC 1.3.1.-).
Os01t0106500-01	0.0124762	836	Conserved hypothetical protein.
Os01t0106600-01	0.567069	16781	Similar to Chitin-binding lectin 1 precursor (PL-I).
Os01t0106700-00	0.0496916	2277	Hypothetical conserved gene.
Os01t0106750-00	0.951253	29945	Non-protein coding transcript.
Os01t0106800-01	0.172162	6244	Similar to RING-box protein 1A (Regulator of cullins 1a) (dRbx1).
Os01t0106900-01	0.979436	31019	Similar to 1-deoxy-D-xylulose 5-phosphate reductoisomerase (Fragment).
Os01t0106900-02	1	31884	Similar to 1-deoxy-D-xylulose 5-phosphate reductoisomerase (Fragment).
Os01t0107000-01	0.933931	29297	Similar to peroxin Pex14.
Os01t0107000-02	0.967609	30568	Peroxisome membrane anchor protein Pex14p, N-terminal domain containing protein.
Os01t0107400-01	0.953101	30070	Conserved hypothetical protein.
Os01t0107700-01	0.228258	7792	Similar to LIMONENE cyclase like protein.
Os01t0107750-00	0.26287	8786	Hypothetical protein.
Os01t0107900-01	0.939501	29447	Protein of unknown function DUF3506 domain containing protein.
Os01t0107900-02	0.703077	20812	Protein of unknown function DUF3506 domain containing protein.
Os01t0108000-01	0.182265	6519	Conserved hypothetical protein.
Os01t0108200-01	0.120173	4789	Similar to Prolyl endopeptidase (EC 3.4.21.26) (Post-proline cleaving enzyme) (PE).
Os01t0108400-00	1	39017.5	Helix-loop-helix DNA-binding domain containing protein.
Os01t0108500-00	1	39017.5	Protein of unknown function DUF3778 domain containing protein.
Os01t0108600-01	1	35425	Basic helix-loop-helix dimerisation region bHLH domain containing protein.
Os01t0108600-02	1	34669	Hypothetical conserved gene.
Os01t0108700-01	0.46546	14223	Hypothetical protein.
Os01t0108800-01	0.7115	21085	Protein of unknown function DUF936, plant family protein.
Os01t0109000-01	0.975683	30883	Similar to Late embryogenesis abundant protein, group 3.
Os01t0109201-01	0.830398	25676	Hypothetical gene.
Os01t0109300-01	0.804765	23973	Similar to predicted protein.
Os01t0109366-00	1	39017.5	Hypothetical conserved gene.
Os01t0109432-00	0.21765	7462	Hypothetical gene.
Os01t0109500-01	1	32284	Conserved hypothetical protein.
Os01t0109700-01	0.0034078	410	Similar to Paired amphipathic helix repeat-containing protein / transcription regulator-related.
Os01t0109750-01	0.448166	13718	Paired amphipathic helix domain containing protein.
Os01t0110200-01	0.327933	10569	Conserved hypothetical protein.
Os01t0110400-01	1	31967	Similar to Acetyl-CoA C-acetyltransferase.
Os01t0110500-01	0.0778147	3271	Protein kinase, core domain containing protein.
Os01t0110600-00	0.10868	4440	Hypothetical protein.
Os01t0110700-01	0.226666	7721	Similar to Phosphoenolpyruvate carboxylase (EC 4.1.1.31).
Os01t0110700-02	0.236223	8052	Similar to Phosphoenolpyruvate carboxylase.
Os01t0110800-01	1	34248	Leucine-rich repeat, plant specific containing protein.
Os01t0111000-00	1	39017.5	Pectinesterase inhibitor domain containing protein.
Os01t0111100-01	0.0739907	3111	Cyclophilin-like domain containing protein.
Os01t0111200-01	0.769405	22876	Like-Sm ribonucleoprotein (LSM)-related domain domain containing protein.
Os01t0111300-01	0.208292	7225	Conserved hypothetical protein.
Os01t0111400-01	0.700382	20731	Zinc finger, BED-type predicted domain containing protein.
Os01t0111400-02	0.628483	18780	Similar to transposon protein.
Os01t0111700-01	0.645733	19254	Conserved hypothetical protein.
Os01t0111800-01	0.474485	14450	Conserved hypothetical protein.
Os01t0111800-02	0.427967	13147	Conserved hypothetical protein.
Os01t0111900-01	0.781736	23187	Glutelin family protein.
Os01t0112000-01	0.565514	16707	Conserved hypothetical protein.
Os01t0112050-01	0.313875	10181	Non-protein coding transcript.
Os01t0112100-01	0.822133	24529	Conserved hypothetical protein.
Os01t0112201-01	0.907432	28017	Hypothetical protein.
Os01t0112300-01	0.233483	7982	Hypothetical conserved gene.
Os01t0112400-01	1	39017.5	Major intrinsic protein family protein.
Os01t0112500-01	0.275767	9111	Similar to Plakoglobin/armadillo/beta-catenin-like protein (Fragment).
Os01t0112500-02	0.483581	14677	Similar to Plakoglobin/armadillo/beta-catenin-like protein (Fragment).
Os01t0112600-01	1	39017.5	Conserved hypothetical protein.
Os01t0113000-00	0.472665	14392	Hypothetical conserved gene.
Os01t0113200-01	0.532147	15883	Similar to Receptor serine/threonine kinase.
Os01t0113300-01	1	34281	Similar to ARK protein (Fragment).
Os01t0113325-00	1	34120	Hypothetical protein.
Os01t0113350-00	0.950017	29805	Hypothetical conserved gene.
Os01t0113400-01	1	33305	Similar to Receptor-like kinase.
Os01t0113400-02	0.896138	27656	Similar to Receptor-like kinase.
Os01t0113450-00	1	35454	Hypothetical protein.
Os01t0113500-01	0.370123	11699	Similar to Receptor-like kinase.
Os01t0113600-01	0.0933639	3842	Hypothetical protein.
Os01t0113600-02	0.218413	7502	Hypothetical protein.
Os01t0113650-00	0.156636	5874	Hypothetical conserved gene.
Os01t0113700-00	0.322869	10408	Similar to Receptor-like kinase.
Os01t0113750-00	0.295384	9645	Non-protein coding transcript.
Os01t0113800-01	1	37216	Protein kinase, core domain containing protein.
Os01t0114000-00	0.313875	10182	Similar to H0315A08.1 protein.
Os01t0114100-01	0.217742	7470	Similar to Protein kinase RLK17.
Os01t0114150-00	0.239632	8145	Non-protein coding transcript.
Os01t0114200-01	0.693454	20568	Conserved hypothetical protein.
Os01t0114300-01	0.438636	13477	Similar to Receptor-like protein kinase (Fragment).
Os01t0114400-00	1	39017.5	Similar to Receptor-like kinase.
Os01t0114402-00	1	39017.5	Hypothetical protein.
Os01t0114550-01	0.293402	9580	Non-protein coding transcript.
Os01t0114600-00	1	37064.5	Similar to Receptor-like protein kinase.
Os01t0114650-00	1	39017.5	Non-protein coding transcript.
Os01t0114700-00	0.657539	19640	Similar to Receptor-like kinase.
Os01t0114800-01	0.130648	5103	Similar to H0215A08.3 protein.
Os01t0114900-00	0.367952	11643	Similar to LRK14.
Os01t0115100-01	1	31816	Hypothetical conserved gene.
Os01t0115200-00	1	37064.5	Similar to OSIGBa0140C02.7 protein.
Os01t0115300-01	0.644981	19214	Hypothetical gene.
Os01t0115600-01	0.579994	17139	Similar to LRK14.
Os01t0115700-00	0.822133	25008	Similar to Receptor-like kinase.
Os01t0115725-00	0.822133	25005	Hypothetical protein.
Os01t0115750-00	0.910252	28322	Similar to Receptor-like protein kinase.
Os01t0115752-00	0.910252	28323	Non-protein coding transcript.
Os01t0115800-01	0.13273	5154	Similar to Receptor-like kinase.
Os01t0115900-00	0.815798	24277	Similar to Receptor-like protein kinase.
Os01t0115950-00	0.319714	10339	Hypothetical protein.
Os01t0116000-00	1	39017.5	Similar to Receptor-like protein kinase.
Os01t0116100-01	0.742524	22083	Conserved hypothetical protein.
Os01t0116101-00	1	39017.5	Hypothetical protein.
Os01t0116200-01	1	39017.5	Protein kinase, core domain containing protein.
Os01t0116300-01	0.72097	21320	Similar to Receptor-like kinase.
Os01t0116400-01	0.101126	4140	Protein kinase, core domain containing protein.
Os01t0116600-01	0.63773	19011	Protein synthesis factor, GTP-binding domain containing protein.
Os01t0116600-02	0.652413	19508	Similar to predicted protein.
Os01t0116650-00	0.168978	6172	Hypothetical protein.
Os01t0116800-00	1	39017.5	Similar to Receptor-like kinase.
Os01t0116900-00	0.770685	22908	Protein kinase, catalytic domain domain containing protein.
Os01t0116901-00	1	39017.5	Hypothetical protein.
Os01t0117000-00	0.52088	15602	Similar to Receptor-like kinase ARK1AS.
Os01t0117025-00	0.920477	28862	Hypothetical protein.
Os01t0117050-01	0.508497	15261	Non-protein coding transcript.
Os01t0117100-00	0.955608	30210	Similar to Receptor kinase LRK10.
Os01t0117300-00	0.908212	28040	Similar to Receptor kinase LRK10.
Os01t0117400-00	1	36626	Similar to Receptor-like kinase.
Os01t0117450-00	1	39017.5	Hypothetical protein.
Os01t0117500-00	0.203384	7118	Similar to Receptor kinase LRK10.
Os01t0117600-01	0.48577	14721	Protein kinase, catalytic domain domain containing protein.
Os01t0117650-00	0.982874	31120	Hypothetical protein.
Os01t0117700-00	1	32187	Similar to LRK14.
Os01t0117900-01	0.373877	11778	Similar to nodulin-like protein.
Os01t0117900-02	0.594088	17509	Similar to Nodulin-like protein 5NG4.
Os01t0117900-03	0.994577	31655	Similar to nodulin-like protein.
Os01t0118000-01	0.669268	20002	Similar to Fructose-bisphosphate aldolase (EC 4.1.2.13) (Fragment).
Os01t0118033-00	0.879592	27164	Non-protein coding transcript.
Os01t0118066-01	0.0495338	2271	Non-protein coding transcript.
Os01t0118100-01	0.0197011	1118	Similar to Fructose-bisphosphate aldolase.
Os01t0118300-01	0.698407	20694	Similar to Phosphatidyl serine synthase.
Os01t0118350-00	0.900241	27765	Non-protein coding transcript.
Os01t0118400-01	0.544005	16140	Similar to HGA6.
Os01t0118600-00	0.858448	26443	Similar to Hga5 protein.
Os01t0118700-01	1	33578	Similar to HGA4.
Os01t0119000-01	0.774449	23031	Glycosyltransferase AER61, uncharacterized domain containing protein.
Os01t0119000-02	0.842327	26004	Glycosyltransferase AER61, uncharacterized domain containing protein.
Os01t0119050-01	0.952783	30048	Non-protein coding transcript.
Os01t0119100-00	0.3768	11849	Similar to Glycosyltransferase.
Os01t0119500-01	0.752259	22389	Protein of unknown function DUF1618 domain containing protein.
Os01t0119800-01	1	33161	Non-protein coding transcript.
Os01t0120300-00	0.140586	5393	Similar to EMB2369 (EMBRYO DEFECTIVE 2369); ATP binding / aminoacyl-tRNA ligase/ leucine-tRNA ligase/ nucleotide binding.
Os01t0120400-01	0.459735	14080	Alanyl-tRNA synthetase, class IIc family protein.
Os01t0120400-02	0.459735	14085	Alanyl-tRNA synthetase, class IIc family protein.
Os01t0120500-01	1	34503	Similar to PAP fibrillin domain containing protein,expressed.
Os01t0120600-01	0.64733	19335	Similar to Oxidoreductase NAD-binding domain containing protein, expressed.
Os01t0120700-01	0.23268	7951	Similar to sarcoplasmic reticulum histidine-rich calcium-binding protein.
Os01t0120800-01	0.123398	4887	Similar to Eukaryotic translation initiation factor 3 subunit 10 (eIF-3 theta) (Eukaryotic translation initiation factor 3 large subunit) (eIF3a).
Os01t0120800-02	0.0837279	3521	Similar to Translation initiation factor 3.
Os01t0120800-03	0.116837	4692	Similar to Translation initiation factor 3.
Os01t0120800-04	0.0899629	3732	Similar to Translation initiation factor 3.
Os01t0120800-05	0.0473289	2205	Similar to Translation initiation factor 3.
Os01t0120800-06	0.140381	5389	Similar to Translation initiation factor 3.
Os01t0121100-01	0.0461061	2170	Similar to SLL2.
Os01t0121100-02	0.0225456	1238	Similar to SLL2.
Os01t0121200-01	0.889946	27476	Zinc finger, RING/FYVE/PHD-type domain containing protein.
Os01t0121300-01	1	33150	Conserved hypothetical protein.
Os01t0121400-00	1	34998	Hypothetical protein.
Os01t0121500-01	0.680437	20246	Conserved hypothetical protein.
Os01t0121600-01	0.822133	25414	Conserved hypothetical protein.
Os01t0121700-01	0.717854	21261	ABC transporter-like domain containing protein.
Os01t0121800-01	0.432763	13314	Glycosyl transferase, family 14 protein.
Os01t0121800-02	0.655495	19598	Similar to xylosyltransferase 1.
Os01t0121900-00	1	33319	Seven-in-absentia protein, sina domain containing protein.
Os01t0121950-00	0.0465339	2186	Hypothetical conserved gene.
Os01t0122000-01	0.0094158	698	Conserved hypothetical protein.
Os01t0122200-01	0.0865908	3614	Seven In Absentia Homolog-type domain containing protein.
Os01t0122367-00	0.153466	5758	Hypothetical protein.
Os01t0122534-00	0.858119	26433	Hypothetical protein.
Os01t0122701-00	0.989381	31381	Conserved hypothetical protein.
Os01t0123500-00	1	39017.5	Conserved hypothetical protein.
Os01t0123700-00	0.952524	30024	Zinc finger, RING-type domain containing protein.
Os01t0123800-00	1	36921.5	Seven-in-absentia protein, sina domain containing protein.
Os01t0123900-01	0.750243	22324	Similar to Bowman-Birk type proteinase inhibitor (EBI).
Os01t0124000-01	1	39017.5	Similar to Bowman Birk trypsin inhibitor.
Os01t0124100-01	0.68059	20252	Proteinase inhibitor I12, Bowman-Birk family protein.
Os01t0124200-02	0.356879	11358	Similar to Bowman Birk trypsin inhibitor.
Os01t0124401-01	0.240612	8162	Similar to Bowman-Birk type bran trypsin inhibitor.
Os01t0124650-02	0.73627	21858	Hypothetical conserved gene.
Os01t0124700-01	0.767777	22812	Hypothetical protein.
Os01t0124900-00	1	34271	Seven-in-absentia protein, sina domain containing protein.
Os01t0125000-00	1	36159	Seven-in-absentia protein, sina domain containing protein.
Os01t0125500-00	1	39017.5	Seven-in-absentia protein, sina domain containing protein.
Os01t0125550-01	1	31850	Conserved hypothetical protein.
Os01t0125600-01	0.812582	24180	Heavy metal transport/detoxification protein domain containing protein.
Os01t0125700-01	0.0968565	3960	Conserved hypothetical protein.
Os01t0125800-01	0.486967	14735	WD40/YVTN repeat-like domain containing protein.
Os01t0125850-00	0.373561	11769	Hypothetical protein.
Os01t0125900-01	0.0758829	3200	Ubiquitin-conjugating enzyme/RWD-like domain containing protein.
Os01t0126000-01	1	36519	Hypothetical gene.
Os01t0126100-01	1	39017.5	Cupredoxin domain containing protein.
Os01t0126200-01	0.337707	10834	Similar to LPR1 (Low Phosphate Root1); copper ion binding / oxidoreductase, acting on diphenols and related substances as donors, oxygen as acceptor.
Os01t0126401-01	0.677805	20201	Hypothetical gene.
Os01t0126600-01	0.62523	18701	Similar to X1 (Fragment).
Os01t0126900-01	1	39017.5	Similar to spore coat protein-like protein [Oryza sativa (japonica cultivar-group)].
Os01t0127000-01	1	39017.5	Similar to multi-copper oxidase type I family protein.
Os01t0127100-01	1	39017.5	Hypothetical protein.
Os01t0127200-01	0.317413	10272	Similar to predicted protein.
Os01t0127300-01	0.815093	24266	SufBD family protein.
Os01t0127400-00	1	32059	Protein of unknown function DUF3326 domain containing protein.
Os01t0127450-00	1	36626	Similar to MYBL2 (ARABIDOPSIS MYB-LIKE 2); DNA binding / transcription factor.
Os01t0127500-01	0.318723	10302	NAD(P)-binding domain containing protein.
Os01t0127600-01	0.182314	6524	Similar to Bowman-Birk type proteinase inhibitor D-II precursor (IV).
Os01t0127700-01	0.357347	11368	Conserved hypothetical protein.
Os01t0127900-01	0.593334	17492	Mannose-6-phosphate isomerase domain containing protein.
Os01t0128000-01	0.295813	9669	Myb transcription factor domain containing protein.
Os01t0128100-01	1	33886	Similar to Bifunctional nuclease (Fragment).
Os01t0128200-01	0.319381	10329	Similar to Nuclease I.
Os01t0128250-01	1	33910	Hypothetical gene.
Os01t0128300-00	0.536203	15970	Similar to predicted protein.
Os01t0128400-01	0.200451	7038	Protein of unknown function DUF2359, TMEM214 domain containing protein.
Os01t0128400-02	0.478654	14579	Similar to predicted protein.
Os01t0128700-01	0.0995054	4084	Conserved hypothetical protein.
Os01t0128800-01	0.383412	11993	Similar to plant synaptotagmin.
Os01t0129200-01	0.0707897	2981	C2H2 zinc-finger transcription factor, Floral organ identity, Cellular proliferation
Os01t0129500-02	0.58303	17221	Protein of unknown function DUF1666 family protein.
Os01t0129550-01	0.501342	15104	Hypothetical gene.
Os01t0129600-00	0.219095	7520	Similar to LBD40 (LOB DOMAIN-CONTAINING PROTEIN 40).
Os01t0129800-01	0.0928451	3825	Conserved hypothetical protein.
Os01t0130000-01	0.0891486	3707	Cation efflux protein family protein.
Os01t0130000-02	0.118534	4749	Similar to metal tolerance protein C3.
Os01t0130100-01	0.0344517	1711	Hypothetical gene.
Os01t0130200-00	0.802552	23888	Hypothetical conserved gene.
Os01t0130400-01	0.067385	2845	Similar to Alpha-xylosidase precursor (Fragment).
Os01t0130500-01	0.0614302	2634	Similar to Alpha-xylosidase precursor (Fragment).
Os01t0130900-01	0.0495569	2276	Conserved hypothetical protein.
Os01t0131250-01	0.597189	17787	Hypothetical gene.
Os01t0131300-01	0.00318793	395	Conserved hypothetical protein.
Os01t0131450-00	0.122353	4845	Hypothetical protein.
Os01t0131600-01	0.0226267	1247	Hypothetical conserved gene.
Os01t0131600-02	0.187925	6710	Similar to pathogenesis-related transcriptional activator PTI6.
Os01t0131800-01	0.30592	9971	Signal peptidase 22 kDa subunit family protein.
Os01t0131900-00	1	39017.5	Similar to Wound-induced protease inhibitor (WIP1).
Os01t0132000-01	0.841169	25977	Similar to Wound-induced protease inhibitor (WIP1).
Os01t0132050-01	1	33599	Hypothetical protein.
Os01t0132100-00	1	33344	Leucine-rich repeat domain containing protein.
Os01t0132200-01	0.334731	10743	Conserved hypothetical protein.
Os01t0132400-01	0.812574	24179	Conserved hypothetical protein.
Os01t0132500-01	0.401511	12400	Protein of unknown function DUF1639 domain containing protein.
Os01t0132700-01	0.209594	7270	Surfeit locus 5 family protein.
Os01t0132766-01	0.523034	15674	Zinc finger, C2H2-like domain containing protein.
Os01t0132800-01	1	35596	Peptidyl-tRNA hydrolase family protein.
Os01t0133100-01	0.458289	14025	Conserved hypothetical protein.
Os01t0133100-02	0.413	12677	Hypothetical conserved gene.
Os01t0133200-01	0.0961573	3939	Conserved hypothetical protein.
Os01t0133400-01	0.409639	12571	Similar to Hexose transporter (Fragment).
Os01t0133500-01	0.822133	24643	Beta-lactamase-like domain containing protein.
Os01t0133500-02	0.829431	25643	Similar to predicted protein.
Os01t0133600-00	0.215127	7394	Hypothetical conserved gene.
Os01t0133650-00	0.303283	9874	Hypothetical gene.
Os01t0133700-00	0.168709	6161	Glycosyl transferase, family 14 domain containing protein.
Os01t0133799-00	0.221235	7574	Hypothetical protein.
Os01t0133832-00	0.761302	22669	Hypothetical gene.
Os01t0133866-00	0.929635	29158	Hypothetical protein.
Os01t0133900-00	0.979279	31017	Similar to predicted protein.
Os01t0134200-01	0.859352	26473	Similar to Universal stress protein family protein.
Os01t0134200-02	1	34184	Hypothetical conserved gene.
Os01t0134500-01	0.752002	22379	Similar to Delta-7-sterol-C5(6)-desaturase (EC 1.3.3.-) (Delta-7-C-5 sterol desaturase) (Delta7-sterol-C5-desaturase).
Os01t0134700-01	0.1476	5569	Calmodulin binding protein-like family protein.
Os01t0134800-01	1	39017.5	Similar to (1,4)-beta-xylan endohydrolase, isoenzyme X-II (EC 3.2.1.8) (Fragment).
Os01t0134850-00	1	39017.5	Hypothetical protein.
Os01t0134900-01	0.751876	22374	(1,4)-beta-xylan endohydrolase, isoenzyme X-II (EC 3.2.1.8) (Fragment).
Os01t0135000-01	0.950771	29922	Similar to 1,4-beta-D xylan xylanohydrolase (Fragment).
Os01t0135600-01	0.741439	22062	Conserved hypothetical protein.
Os01t0135700-01	1.72e-06	79	EF-HAND 2 domain containing protein.
Os01t0135800-01	0.910252	28210	Similar to Cytosolic class I small heat shock protein 3B (Fragment).
Os01t0135900-01	8.19e-05	131	Similar to Cytosolic class I small heat shock protein 3C (Fragment).
Os01t0135900-02	0.000175853	155	LMW heat shock protein.
Os01t0136000-00	0.827548	25587	Similar to Cytosolic class I small heat-shock protein HSP17.5.
Os01t0136050-00	0.889831	27471	Similar to 16.9 kDa heat shock protein.
Os01t0136100-01	0.549338	16287	16.9 kDa class I heat shock protein 1.
Os01t0136200-01	0.656889	19625	16.9 kDa class I heat shock protein 1.
Os01t0136300-01	0.156807	5881	Conserved hypothetical protein.
Os01t0136400-01	0.0401257	1937	Protein kinase, core domain containing protein.
Os01t0136450-00	0.693626	20573	Conserved hypothetical protein.
Os01t0136500-00	0.354601	11300	Conserved hypothetical protein.
Os01t0136502-00	1	36626	Hypothetical protein.
Os01t0136600-01	0.108593	4426	Conserved hypothetical protein.
Os01t0136800-01	0.971216	30697	Protein kinase, core domain containing protein.
Os01t0136850-00	0.927895	29093	Hypothetical protein.
Os01t0136900-00	0.675567	20152	Similar to Stress-induced receptor-like kinase 2.
Os01t0137066-00	0.878799	27121	Non-protein coding transcript.
Os01t0137125-00	0.829842	25657	Hypothetical protein.
Os01t0137150-01	1	32439	Non-protein coding transcript.
Os01t0137200-00	1	39017.5	Hypothetical conserved gene.
Os01t0137232-00	0.950017	29795	Non-protein coding transcript.
Os01t0137250-00	0.98982	31396	Similar to Stress-induced receptor-like kinase 2.
Os01t0137266-00	0.598852	17936	Hypothetical protein.
Os01t0137282-00	0.822133	24591	Conserved hypothetical protein.
Os01t0137300-01	1	32831	Hypothetical protein.
Os01t0137400-00	0.621905	18641	Protein kinase, catalytic domain domain containing protein.
Os01t0137500-01	0.802195	23884	Protein kinase, catalytic domain domain containing protein.
Os01t0137550-01	1	33315	Similar to H0215A08.3 protein.
Os01t0137700-01	0.633766	18935	Conserved hypothetical protein.
Os01t0137750-00	0.910252	28209	Non-protein coding transcript.
Os01t0137800-01	0.285322	9326	Non-protein coding transcript.
Os01t0137875-00	0.973289	30803	Non-protein coding transcript.
Os01t0137950-01	0.294034	9598	Similar to predicted protein.
Os01t0138000-00	1	39017.5	Hypothetical protein.
Os01t0138100-01	0.645973	19275	Conserved hypothetical protein.
Os01t0138232-00	1	39017.5	Hypothetical protein.
Os01t0138300-01	1	34187	Conserved hypothetical protein.
Os01t0138300-02	1	34186	Protein kinase, core domain containing protein.
Os01t0138350-00	0.812093	24162	Non-protein coding transcript.
Os01t0138500-01	1	39017.5	Protein of unknown function DUF789 family protein.
Os01t0138600-01	0.444587	13615	phosphotransferase system, PEP-utilising enzyme, N-terminal domain containing protein.
Os01t0138800-01	0.822133	24850	Peptidase C26 domain containing protein.
Os01t0138900-01	0.546079	16192	Mandelate racemase/muconate lactonizing enzyme family protein.
Os01t0139000-00	0.798089	23661	Reticulon family protein.
Os01t0139200-01	0.0605326	2599	Octicosapeptide/Phox/Bem1p domain containing protein.
Os01t0139200-02	0.0609367	2618	Octicosapeptide/Phox/Bem1p domain containing protein.
Os01t0139200-03	0.0458282	2160	Conserved hypothetical protein.
Os01t0139600-01	0.588293	17344	Similar to Lipid phosphate phosphatase 2 (EC 3.1.3.-) (AtLPP2) (Phosphatidic acid phosphatase 2) (AtPAP2) (Prenyl diphosphate phosphatase).
Os01t0139700-01	0.911072	28520	Conserved hypothetical protein.
Os01t0139900-01	0.773521	23003	Conserved hypothetical protein.
Os01t0140100-01	0.465061	14217	Peptidase A1 domain containing protein.
Os01t0140400-01	0.0916852	3800	Similar to leucine-rich repeat protein-related.
Os01t0140400-02	0.0711353	2995	Leucine-rich repeat, N-terminal domain containing protein.
Os01t0140500-01	0.0271023	1428	Similar to 60S ribosomal protein L26B.
Os01t0140700-00	0.753989	22449	Similar to RAV2 (REGULATOR OF THE ATPASE OF THE VACUOLAR MEMBRANE); DNA binding / transcription factor.
Os01t0141000-01	0.26343	8817	Similar to RAV-like protein.
Os01t0141100-01	0.353651	11280	Similar to Salt-induced AAA-Type ATPase.
Os01t0141100-02	0.407528	12521	Similar to Vacuolar sorting protein 4b.
Os01t0141150-00	0.315257	10218	Hypothetical gene.
Os01t0141300-00	1	33922	Similar to vacuolar sorting protein 4b.
Os01t0141450-00	0.404971	12460	Hypothetical gene.
Os01t0141600-01	0.740143	22026	Protein of unknown function DUF647 family protein.
Os01t0141700-01	0.890748	27501	Similar to predicted protein.
Os01t0141900-01	0.404944	12457	Conserved hypothetical protein.
Os01t0142100-01	0.56141	16588	Peptidase M50 family protein.
Os01t0142100-02	0.32383	10444	Similar to Metalloendopeptidase.
Os01t0142200-01	0.822133	24662	Kinase binding protein CGI-121 domain containing protein.
Os01t0142300-01	1	35641	Glycosyl transferase, group 1 domain containing protein.
Os01t0142300-02	1	34803	Glycosyl transferase, group 1 domain containing protein.
Os01t0142500-01	0.928136	29107	Homeodomain-like containing protein.
Os01t0142600-01	0.596024	17552	Conserved hypothetical protein.
Os01t0142800-01	1	35466	Similar to Peptide transporter.
Os01t0142800-02	0.959296	30318	Similar to cDNA clone:J023036E09, full insert sequence (Fragment).
Os01t0142800-03	0.910252	28217	Similar to Peptide transporter.
Os01t0142875-00	1	34953	Hypothetical protein.
Os01t0142950-01	0.60133	17988	Conserved hypothetical protein.
Os01t0143100-01	0.923829	28984	Adenine nucleotide translocator 1 domain containing protein.
Os01t0143300-01	0.676607	20177	Similar to Glycine-rich protein (Fragment).
Os01t0143350-00	0.796501	23623	Hypothetical gene.
Os01t0143700-00	1	36159	Similar to Mitochondrial glycoprotein.
Os01t0143750-00	1	39017.5	Hypothetical protein.
Os01t0143800-01	0.419342	12793	Mitochondrial glycoprotein family protein.
Os01t0143800-03	0.401407	12399	Mitochondrial glycoprotein family protein.
Os01t0143900-01	0.597189	17819	Conserved hypothetical protein.
Os01t0144000-01	0.899949	27758	Conserved hypothetical protein.
Os01t0144100-01	0.239782	8153	Similar to Thylakoid lumenal 15 kDa protein, chloroplast precursor (p15).
Os01t0144200-01	0.645517	19244	Vacuolar import and degradation protein Vid24 domain containing protein.
Os01t0144300-01	0.822133	25041	Conserved hypothetical protein.
Os01t0144340-00	0.376532	11839	Similar to Actin-related protein 5.
Os01t0144380-01	0.856052	26378	Hypothetical gene.
Os01t0144500-00	0.822133	25000	Ubiquitin fusion degradation protein UFD1 domain containing protein.
Os01t0144600-01	0.190278	6765	Conserved hypothetical protein.
Os01t0144700-01	0.0219607	1214	Conserved hypothetical protein.
Os01t0144800-01	1	39017.5	Protein of unknown function DUF3681 domain containing protein.
Os01t0144900-01	1	39017.5	Hypothetical protein.
Os01t0145200-01	1	39017.5	Protein of unknown function DUF3681 domain containing protein.
Os01t0146200-01	0.459239	14063	Protein of unknown function DUF3681 domain containing protein.
Os01t0146600-01	0.822133	25354	Conserved hypothetical protein.
Os01t0146801-00	0.830142	25664	Conserved hypothetical protein.
Os01t0147001-00	1	39017.5	Similar to H0212B02.9 protein.
Os01t0147200-01	0.0826963	3475	IWS1, C-terminal family protein.
Os01t0147200-02	0.233973	8002	Similar to IWS1 C-terminus family protein.
Os01t0147250-01	0.988977	31355	Hypothetical gene.
Os01t0147300-01	1	32991	Similar to membrane protein.
Os01t0147400-00	1	39017.5	Uncharacterised domain XH domain containing protein.
Os01t0147600-00	0.952099	29989	Conserved hypothetical protein.
Os01t0147650-00	0.658187	19651	Non-protein coding transcript.
Os01t0147700-01	0.224898	7671	Region of unknown function XH domain containing protein.
Os01t0147800-01	1	34825	Domain of unknown function DUF547 domain containing protein.
Os01t0147850-00	1	33378	Hypothetical protein.
Os01t0147900-01	1	32062	Triosephosphate isomerase, cytosolic (EC 5.3.1.1) (TIM) (Triose- phosphate isomerase).
Os01t0147950-00	0.88781	27399	Non-protein coding transcript.
Os01t0148000-00	0.0777137	3266	Similar to predicted protein.
Os01t0148050-01	0.0419023	2012	Hypothetical conserved gene.
Os01t0148500-01	0.289132	9454	Protein of unknown function DUF1677, Oryza sativa family protein.
Os01t0148700-01	0.891056	27515	Protein of unknown function DUF1677, Oryza sativa family protein.
Os01t0148700-02	0.876031	27058	Protein of unknown function DUF1677, Oryza sativa family protein.
Os01t0149200-01	0.655429	19594	Hypothetical gene.
Os01t0149350-00	0.873592	26959	NB-ARC domain containing protein.
Os01t0149400-00	0.386565	12089	Hypothetical protein.
Os01t0149500-01	1	35047	Similar to Resistance gene analog PIC23 (Fragment).
Os01t0149600-00	0.440327	13517	Similar to Histone H2B.2.
Os01t0149700-00	1	34569	Hypothetical conserved gene.
Os01t0149750-00	1	39017.5	Hypothetical protein.
Os01t0149800-01	0.000373903	195	Metallothionein-like protein type 2.
Os01t0149900-01	0.259932	8701	Conserved hypothetical protein.
Os01t0150000-01	0.779973	23151	Similar to Synaptic glycoprotein SC2.
Os01t0150000-02	0.803824	23927	3-oxo-5-alpha-steroid 4-dehydrogenase, C-terminal domain containing protein.
Os01t0150100-01	0.737023	21925	Similar to Geranylgeranyltransferase type I beta subunit.
Os01t0150200-01	0.711488	21077	Protein-tyrosine phosphatase-like, PTPLA domain containing protein.
Os01t0150200-02	0.72398	21402	Protein-tyrosine phosphatase-like, PTPLA domain containing protein.
Os01t0150400-00	0.599176	17950	Similar to 3-hydroxyacyl-CoA dehydratase PASTICCINO 2A.
Os01t0150500-00	0.464357	14193	Similar to 3-hydroxyacyl-CoA dehydratase PASTICCINO 2A.
Os01t0150700-00	0.258279	8658	Hypothetical conserved gene.
Os01t0150800-01	0.804098	23934	Protein-tyrosine phosphatase-like, PTPLA domain containing protein.
Os01t0150950-00	1	39017.5	Conserved hypothetical protein.
Os01t0151100-01	0.849401	26183	HSP20-like chaperone domain containing protein.
Os01t0151200-01	0.693391	20565	Similar to Inner membrane protein ALBINO3, chloroplast precursor. Splice isoform 2.
Os01t0151200-02	0.801142	23828	Similar to inner membrane protein ALBINO3.
Os01t0151200-03	0.941616	29519	Similar to inner membrane protein ALBINO3.
Os01t0151400-01	0.697192	20666	Similar to Gamma-glutamyl transferase.
Os01t0151500-00	1	33080	Similar to GGT4 (GAMMA-GLUTAMYL TRANSPEPTIDASE 4); gamma-glutamyltransferase/ glutathione gamma-glutamylcysteinyltransferase.
Os01t0151600-01	0.958181	30291	Conserved hypothetical protein.
Os01t0151700-01	0.802001	23872	Similar to Short-chain dehydrogenase Tic32.
Os01t0151750-00	0.882091	27234	Hypothetical conserved gene.
Os01t0151900-01	1	33472	Pentatricopeptide repeat domain containing protein.
Os01t0152000-01	0.909586	28082	Protein kinase, core domain containing protein.
Os01t0152050-00	1	39017.5	Hypothetical protein.
Os01t0152300-00	0.400922	12384	Similar to Histone H2B.1.
Os01t0152500-00	0.802001	23870	Hypothetical conserved gene.
Os01t0152600-00	0.792789	23545	Protein kinase, catalytic domain domain containing protein.
Os01t0152675-00	1	39017.5	Non-protein coding transcript.
Os01t0152687-00	1	32596	Serine-threonine/tyrosine-protein kinase domain containing protein.
Os01t0152700-01	0.562646	16613	Similar to Histone H2B (CaH2B).
Os01t0152800-01	0.615783	18486	Protein kinase, core domain containing protein.
Os01t0152850-00	0.722476	21367	Hypothetical protein.
Os01t0152900-00	0.321111	10380	Similar to Histone H2B.1.
Os01t0152950-00	1	34225	Cyclin-like F-box domain containing protein.
Os01t0152951-00	0.863179	26618	Hypothetical conserved gene.
Os01t0153000-00	1	32599	Protein kinase, catalytic domain domain containing protein.
Os01t0153050-00	1	33846	Hypothetical protein.
Os01t0153100-00	0.287512	9395	Similar to Histone H2B-3 (Fragment).
Os01t0153150-01	1	35403	Hypothetical conserved gene.
Os01t0153200-00	0.316966	10264	Hypothetical conserved gene.
Os01t0153250-00	0.23814	8112	Hypothetical conserved gene.
Os01t0153275-00	0.258235	8648	Hypothetical protein.
Os01t0153300-00	0.335508	10774	Similar to Histone H2B.1.
Os01t0153400-01	0.457857	14007	Similar to tRNA synthetase class II (D, K and N) family protein.
Os01t0153500-00	0.923761	28979	Protein of unknown function DUF674 domain containing protein.
Os01t0153550-00	0.962219	30380	Hypothetical protein.
Os01t0153600-00	1	39017.5	Protein of unknown function DUF674 domain containing protein.
Os01t0153625-00	1	36748.5	Hypothetical protein.
Os01t0153700-01	0.220493	7543	Conserved hypothetical protein.
Os01t0153800-00	0.456204	13957	Similar to gibberellin receptor GID1L2.
Os01t0153900-00	1	36091.5	Hypothetical conserved gene.
Os01t0153950-00	1	35968.5	Protein of unknown function DUF674 domain containing protein.
Os01t0154000-01	0.822133	24727	Conserved hypothetical protein.
Os01t0154200-00	1	36159	Protein of unknown function DUF674 domain containing protein.
Os01t0154300-00	0.603345	18021	Hypothetical conserved gene.
Os01t0154500-01	0.415014	12707	Protein of unknown function DUF674 domain containing protein.
Os01t0154550-01	1	35401	Non-protein coding transcript.
Os01t0154600-01	1	35007	Protein of unknown function DUF674 domain containing protein.
Os01t0154950-01	1	33587	Hypothetical gene.
Os01t0155200-00	1	36519	Similar to H0525E10.8 protein.
Os01t0155400-01	0.149705	5651	Conserved hypothetical protein.
Os01t0155500-01	1	39017.5	Protein kinase, catalytic domain domain containing protein.
Os01t0155600-01	0.517649	15520	Similar to Splicing factor RSZ33.
Os01t0155600-02	0.531658	15875	Similar to Splicing factor RSZ33.
Os01t0155800-01	1	39017.5	Conserved hypothetical protein.
Os01t0156300-01	0.274221	9063	Similar to Cappuccino protein.
Os01t0157400-00	1	39017.5	Conserved hypothetical protein.
Os01t0157600-01	0.822133	25462	Conserved hypothetical protein.
Os01t0157700-00	0.216366	7425	Glycosyl transferase, family 43 domain containing protein.
Os01t0157800-01	0.84251	26005	Heat shock protein DnaJ, N-terminal domain containing protein.
Os01t0157900-01	0.971189	30691	Protein of unknown function Cys-rich family protein.
Os01t0158000-01	1	35728	Importin alpha-2 subunit.
Os01t0158000-02	1	35825	Importin alpha-2 subunit.
Os01t0158100-01	0.894218	27613	Pentatricopeptide repeat containing protein.
Os01t0158200-01	0.0189033	1101	Similar to Serine carboxypeptidase II-1 precursor (EC 3.4.16.6) (CP-MII.1) (Fragment).
Os01t0158400-01	0.638212	19022	Galactose-binding like domain containing protein.
Os01t0158400-02	0.638212	19023	Galactose-binding like domain containing protein.
Os01t0158500-01	1	35190	Similar to arginyl-tRNA synthetase.
Os01t0158533-00	1	34150	Hypothetical protein.
Os01t0158566-00	0.967716	30569	Hypothetical conserved gene.
Os01t0158600-01	1	33147	Leucine-rich repeat, N-terminal domain containing protein.
Os01t0158800-00	0.738244	21955	Similar to PHD finger protein.
Os01t0158900-01	0.891642	27532	Zinc finger, NF-X1-type domain containing protein.
Os01t0158900-02	0.934768	29314	Hypothetical conserved gene.
Os01t0159000-01	0.275558	9099	Similar to cDNA clone:J023049H21, full insert sequence.
Os01t0159200-01	1	39017.5	Similar to Fasciclin-like protein FLA18.
Os01t0159300-01	0.0475853	2208	Zinc finger, RING/FYVE/PHD-type domain containing protein.
Os01t0159400-01	1	39017.5	Similar to Acyl-coenzyme A oxidase 4, peroxisomal (EC 1.3.3.6) (AOX 4) (Short- chain acyl-CoA oxidase) (SAOX) (AtCX4) (G6p) (AtG6).
Os01t0159500-01	0.90406	27872	Rapid ALkalinization Factor domain containing protein.
Os01t0159600-01	0.144451	5495	Small hydrophilic plant seed protein family protein.
Os01t0159800-01	0.879233	27148	Similar to DNA binding protein.
Os01t0160100-01	0.694707	20600	Similar to Pyruvate decarboxylase isozyme 2 (EC 4.1.1.1) (PDC) (Fragment).
Os01t0160150-00	0.969569	30626	Hypothetical protein.
Os01t0160200-02	1	39017.5	Leucine-rich repeat, N-terminal domain containing protein.
Os01t0160700-00	0.644981	19209	Leucine-rich repeat, N-terminal domain containing protein.
Os01t0160800-01	0.811397	24148	Similar to Protein synthesis inhibitor II (EC 3.2.2.22) (Ribosome-inactivating protein II) (rRNA N-glycosidase).
Os01t0161200-01	1	39017.5	Hypothetical protein.
Os01t0161300-00	1	39017.5	Hypothetical conserved gene.
Os01t0162001-00	0.486986	14737	Hypothetical gene.
Os01t0162300-01	1	39017.5	Leucine-rich repeat, plant specific containing protein.
Os01t0162500-01	0.822133	24637	Leucine-rich repeat-containing N-terminal, type 2 domain containing protein.
Os01t0162900-01	0.508781	15276	Hypothetical protein.
Os01t0163000-01	0.772692	22967	Leucine-rich repeat, N-terminal domain containing protein.
Os01t0164400-01	0.0290842	1504	Similar to TAF15b (TBP-ASSOCIATED FACTOR 15b); binding / nucleic acid binding / nucleotide binding / zinc ion binding.
Os01t0164500-01	0.400457	12371	Similar to ATP-dependent RNA helicase-like protein.
Os01t0164600-01	1	37064.5	Protein phosphatase 2C-related domain containing protein.
Os01t0164700-01	0.714383	21170	Uncharacterised protein family UPF0363 domain containing protein.
Os01t0164800-01	0.0632575	2707	Breast cancer type 2 susceptibility protein domain containing protein.
Os01t0164900-01	0.596024	17604	BRCA2 repeat containing protein.
Os01t0165000-01	0.25696	8602	DRE binding protein 2.
Os01t0165000-02	0.272804	9033	DRE binding protein 2.
Os01t0165100-02	0.88116	27211	Conserved hypothetical protein.
Os01t0165200-01	0.702988	20811	Kelch-type beta propeller domain containing protein.
Os01t0165200-02	0.822133	24451	Similar to KEAP1.
Os01t0165600-00	0.910252	28434	Similar to H0323C08.17 protein.
Os01t0165800-01	0.398392	12324	DNA-binding HORMA domain containing protein.
Os01t0166100-01	1	33425	Similar to Ca(2+)-dependent nuclease.
Os01t0166200-01	0.920477	28863	Hypothetical protein.
Os01t0166300-00	1	35669	Similar to nuclease.
Os01t0166400-01	0.797604	23651	Similar to phosphatidylinositolglycan-related.
Os01t0166400-02	0.559055	16513	Hypothetical conserved gene.
Os01t0166500-02	0.000958543	254	Conserved hypothetical protein.
Os01t0166700-01	0.973223	30782	Saposin family protein.
Os01t0166800-01	0.80015	23793	Similar to ETG1 (E2F TARGET GENE 1).
Os01t0167100-01	1	34892	Hypothetical protein.
Os01t0167100-02	0.712944	21128	Hypothetical conserved gene.
Os01t0167400-01	0.770831	22915	Similar to Protein synthesis inhibitor II (EC 3.2.2.22) (Ribosome-inactivating protein II) (rRNA N-glycosidase).
Os01t0167500-01	0.92789	29089	Protein of unknown function DUF250 domain containing protein.
Os01t0167600-00	0.0613927	2633	Hypothetical conserved gene.
Os01t0167700-01	0.487961	14767	Conserved hypothetical protein.
Os01t0167750-00	1	32067	Pentatricopeptide repeat domain containing protein.
Os01t0167800-01	0.290728	9473	Conserved hypothetical protein.
Os01t0167900-01	1	32538	KIP1-like domain containing protein.
Os01t0168000-01	0.822133	25350	Hypothetical protein.
Os01t0168100-01	1	35150	KIP1-like domain containing protein.
Os01t0168100-02	1	33303	Similar to CENP-E like kinetochore protein.
Os01t0168200-01	0.687593	20409	Similar to Thioredoxin-like protein.
Os01t0168300-01	0.80015	23801	Conserved hypothetical protein.
Os01t0168350-00	0.729456	21617	Non-protein coding transcript.
Os01t0168400-01	0.541098	16069	Zinc finger, RING/FYVE/PHD-type domain containing protein.
Os01t0168450-00	0.571706	16889	Hypothetical protein.
Os01t0168500-01	0.980901	31062	WD40 repeat-like domain containing protein.
Os01t0168600-01	0.0517906	2357	Similar to predicted protein.
Os01t0168800-01	0.157385	5896	Alpha/beta hydrolase fold-1 domain containing protein.
Os01t0168850-01	0.13552	5244	Hypothetical gene.
Os01t0169000-00	1	39017.5	Hypothetical protein.
Os01t0169400-01	0.724622	21420	Similar to LOB domain protein 25.
Os01t0169500-01	0.152221	5725	Armadillo-type fold domain containing protein.
Os01t0169500-02	0.146966	5551	Hypothetical conserved gene.
Os01t0169800-01	0.923597	28965	Pyridoxal phosphate-dependent transferase, major region, subdomain 2 domain containing protein.
Os01t0169851-00	1	36921.5	Hypothetical conserved gene.
Os01t0169900-01	0.469993	14323	Protein of unknown function DUF1421 family protein.
Os01t0170000-01	0.65594	19609	Raffinose synthase family protein.
Os01t0170051-00	1	39017.5	Hypothetical protein.
Os01t0170100-01	0.873611	26963	D111/G-patch domain containing protein.
Os01t0170300-01	0.870349	26859	Serine/threonine protein kinase-related domain containing protein.
Os01t0170500-01	0.646482	19323	Protein of unknown function DUF239, plant domain containing protein.
Os01t0170600-01	0.905575	27929	Hypothetical conserved gene.
Os01t0170600-02	0.822133	25113	UspA domain containing protein.
Os01t0170700-01	0.918661	28811	Thiol-activated cytolysin family protein.
Os01t0170800-01	1	33927	Pentatricopeptide repeat domain containing protein.
Os01t0170900-01	0.31807	10287	Conserved hypothetical protein.
Os01t0171000-01	0.165627	6089	BRASSINOSTEROID INSENSITIVE 1-associated receptor kinase 1 precursor (EC 2.7.1.37) (BRI1-associated receptor kinase 1) (Somatic embryogenesis receptor-like kinase 3).
Os01t0171000-02	0.155612	5838	Similar to Leucine-rich repeat receptor-like kinase.
Os01t0171100-00	1	32814	Ankyrin repeat domain containing protein.
Os01t0171200-01	0.705967	20905	Conserved hypothetical protein.
Os01t0171200-02	0.822133	24503	Conserved hypothetical protein.
Os01t0171800-01	1	32001	Conserved hypothetical protein.
Os01t0172000-01	0.664227	19854	Glycosyltransferase, ALG3 domain containing protein.
Os01t0172100-01	0.141299	5415	Similar to Triose phosphate/phosphate translocator, non-green plastid, chloroplast precursor (CTPT).
Os01t0172200-01	1	32560	DNA/RNA helicase, DEAD/DEAH box type, N-terminal domain containing protein.
Os01t0172300-01	0.991023	31535	Conserved hypothetical protein.
Os01t0172400-01	0.659745	19726	Similar to Phospholipase D alpha 1.
Os01t0172400-02	0.578708	17084	Phospholipase D alpha 1 precursor (EC 3.1.4.4) (PLD alpha 1) (Choline phosphatase 1) (Phosphatidylcholine-hydrolyzing phospholipase D 1).
Os01t0172400-03	0.598136	17850	Phospholipase D alpha 1 precursor (EC 3.1.4.4) (PLD alpha 1) (Choline phosphatase 1) (Phosphatidylcholine-hydrolyzing phospholipase D 1).
Os01t0172400-04	0.511944	15352	Similar to Phospholipase D alpha 1.
Os01t0172400-05	0.387283	12100	Similar to Phospholipase D alpha 1.
Os01t0172600-01	0.348641	11168	Similar to electron carrier/ heme binding / peroxidase.
Os01t0172701-00	0.370414	11714	Regulator of chromosome condensation, RCC1 domain containing protein.
Os01t0172800-01	0.932949	29256	Embryo-specific 3 family protein.
Os01t0172900-00	1	39017.5	Glycoside hydrolase, family 28 domain containing protein.
Os01t0173000-01	0.508781	15283	Putative thiol-disulphide oxidoreductase DCC domain containing protein.
Os01t0173100-01	0.151587	5705	Alba, DNA/RNA-binding protein family protein.
Os01t0173600-00	0.842941	26026	Glyoxalase/bleomycin resistance protein/dioxygenase domain containing protein.
Os01t0173900-01	0.40465	12450	Similar to MRP-like ABC transporter.
Os01t0173950-00	0.453356	13890	Non-protein coding transcript.
Os01t0174000-00	0.907181	27993	Similar to BZIP transcription factor (Fragment).
Os01t0174100-01	0.376419	11825	Conserved hypothetical protein.
Os01t0174200-01	0.655221	19592	Hypothetical protein.
Os01t0174300-01	1	33277	Flavoprotein pyridine nucleotide cytochrome reductase domain containing protein.
Os01t0174300-02	1	34154	Flavoprotein pyridine nucleotide cytochrome reductase domain containing protein.
Os01t0174400-01	1	31854	Hypothetical gene.
Os01t0174500-01	1	34981	Metridin-like ShK toxin domain containing protein.
Os01t0174500-02	0.822133	24810	Similar to cDNA clone:J023048G08, full insert sequence.
Os01t0174600-01	0.973289	30805	Zinc finger, CCCH-type domain containing protein.
Os01t0174700-01	0.997109	31696	Similar to Akt (Fragment).
Os01t0174700-03	0.993974	31641	Similar to predicted protein.
Os01t0174900-01	0.0219338	1208	Thioredoxin fold domain containing protein.
Os01t0175000-01	0.474953	14464	Similar to Biostress-resistance-related protein (Fragment).
Os01t0175000-02	0.584067	17256	Similar to Biostress-resistance-related protein (Fragment).
Os01t0175000-03	0.545626	16182	Similar to Biostress-resistance-related protein (Fragment).
Os01t0175100-01	0.380057	11917	Kv1.4 voltage-gated K+ channel family protein.
Os01t0175400-01	0.929545	29154	Ankyrin repeat containing protein.
Os01t0175500-01	0.358737	11421	Protein of unknown function DUF1618 domain containing protein.
Os01t0175600-01	1	34846	Bicarbonate transporter, eukaryotic domain containing protein.
Os01t0175633-00	0.953294	30087	Hypothetical protein.
Os01t0175700-00	0.870922	26885	Similar to cDNA clone:J023086K01, full insert sequence.
Os01t0175733-00	1	32105	Hypothetical protein.
Os01t0175850-00	1	36748.5	UDP-glucuronosyl/UDP-glucosyltransferase domain containing protein.
Os01t0176000-01	0.804614	23964	UDP-glucuronosyl/UDP-glucosyltransferase family protein.
Os01t0176050-00	0.783566	23248	Hypothetical protein.
Os01t0176100-00	0.710366	21056	UDP-glucuronosyl/UDP-glucosyltransferase family protein.
Os01t0176150-00	0.710225	21048	Hypothetical protein.
Os01t0176200-01	0.67098	20043	UDP-glucuronosyl/UDP-glucosyltransferase family protein.
Os01t0176200-02	0.647874	19353	UDP-glucuronosyl/UDP-glucosyltransferase family protein.
Os01t0176300-00	0.886777	27368	Pentatricopeptide repeat domain containing protein.
Os01t0176400-01	0.1424	5447	Similar to Photoreceptor-interacting protein-like.
Os01t0176500-01	0.453745	13893	Conserved hypothetical protein.
Os01t0176500-02	0.412842	12668	Hypothetical conserved gene.
Os01t0176700-01	0.228227	7774	Myb-like DNA-binding domain, SHAQKYF class domain containing protein.
Os01t0176751-00	0.55	16297	Hypothetical protein.
Os01t0176800-01	0.787116	23390	Protein of unknown function DUF2921 domain containing protein.
Os01t0176900-00	0.346334	11066	BZR1, transcriptional repressor domain containing protein.
Os01t0177100-01	0.501901	15126	Similar to STYLOSA protein.
Os01t0177100-02	0.491122	14847	Similar to STYLOSA protein.
Os01t0177150-01	0.590006	17401	Non-protein coding transcript.
Os01t0177200-01	0.0817659	3427	Similar to Ubiquitin-specific protease 14.
Os01t0177400-01	0.748018	22259	GA 3 beta-hydroxylase2, GA metabolism
Os01t0177500-00	0.95475	30185	Hypothetical protein.
Os01t0177900-01	0.59066	17415	ABC-2 type transporter domain containing protein.
Os01t0177900-02	0.548023	16261	Similar to Pleiotropic drug resistance protein 6.
Os01t0178000-01	1	34076	Pyridoxal phosphate-dependent transferase, major region, subdomain 1 domain containing protein.
Os01t0178000-02	0.942922	29564	Similar to Transaminase/ transferase, transferring nitrogenous groups.
Os01t0178100-01	0.240461	8161	Region of unknown function DUF1767 domain containing protein.
Os01t0178200-00	0.42406	12944	Similar to integral membrane family protein.
Os01t0178300-01	0.380083	11923	Hypothetical protein.
Os01t0178400-01	0.761772	22682	Similar to Protein phosphatase 2A B'kappa subunit.
Os01t0178500-02	0.468621	14296	Similar to Auxin-responsive protein (Aux/IAA) (Fragment).
Os01t0178600-00	0.72097	21317	Peptidase A1 domain containing protein.
Os01t0178700-01	0.477406	14540	Similar to Protein binding protein.
Os01t0178775-00	0.484274	14695	Non-protein coding transcript.
Os01t0178850-00	1	37064.5	Similar to predicted protein.
Os01t0178900-01	0.713476	21143	Similar to Symbiosis-related disease resistance protein (Fragment).
Os01t0179000-01	0.798945	23695	Transferase family protein.
Os01t0179200-01	0.99747	31705	Syntaxin, N-terminal domain containing protein.
Os01t0179300-01	0.632363	18888	Similar to BRI1-KD interacting protein 128 (Fragment).
Os01t0179300-02	1	33898	Non-protein coding transcript.
Os01t0179400-01	0.0224582	1235	Similar to emb2410 (embryo defective 2410).
Os01t0179500-01	0.391822	12182	Enhancer of polycomb-like, N-terminal domain containing protein.
Os01t0179600-01	0.729239	21548	UDP-glucuronosyl/UDP-glucosyltransferase family protein.
Os01t0179700-01	0.751876	22375	Similar to GTP-binding protein YPTM2.
Os01t0179750-00	0.888669	27428	Non-protein coding transcript.
Os01t0179800-01	0.957824	30278	TMS membrane protein/tumour differentially expressed protein family protein.
Os01t0179901-01	0.0762276	3211	Conserved hypothetical protein.
Os01t0180000-01	0.153027	5741	Pistil-specific extensin-like protein family protein.
Os01t0180050-00	0.262772	8780	Hypothetical protein.
Os01t0180300-01	0.931489	29218	Lipoprotein, type 6 family protein.
Os01t0180300-02	0.673831	20126	Hypothetical conserved gene.
Os01t0180400-01	0.738023	21944	Protein of unknown function DUF581 domain containing protein.
Os01t0180600-01	0.165415	6083	Similar to MutS homolog 7 (Fragment).
Os01t0180700-01	0.645372	19241	Hypothetical conserved gene.
Os01t0180800-01	0.558459	16494	Heat shock protein Hsp70 family protein.
Os01t0180800-02	0.466813	14258	Similar to heat shock 70 kDa protein 4.
Os01t0180800-03	0.628026	18768	Similar to heat shock 70 kDa protein 4.
Os01t0180850-00	0.51514	15461	Hypothetical protein.
Os01t0181000-00	1	35887	Frigida-like domain containing protein.
Os01t0181033-00	1	39017.5	Similar to NADH dehydrogenase subunit 1.
Os01t0181166-00	0.649154	19388	Hypothetical gene.
Os01t0181300-00	0.56056	16572	Hypothetical protein.
Os01t0182100-01	0.183271	6563	Protein of unknown function DUF1618 domain containing protein.
Os01t0182200-01	1	34701	Similar to cDNA clone:001-208-D07, full insert sequence.
Os01t0182200-02	1	32752	Similar to Small basic membrane integral protein ZmSIP1-2.
Os01t0182300-01	0.54792	16255	Lipocalin domain containing protein.
Os01t0182400-01	0.408028	12538	Conserved hypothetical protein.
Os01t0182500-00	0.776849	23090	Hypothetical conserved gene.
Os01t0182600-01	1	35106	GIGANTEA protein.
Os01t0182600-03	1	34750	GIGANTEA protein.
Os01t0182700-01	0.0179017	1066	Similar to WRKY12.
Os01t0182832-00	0.653855	19555	Hypothetical conserved gene.
Os01t0182900-01	0.370937	11737	Conserved hypothetical protein.
Os01t0183000-01	0.415319	12714	Similar to GmCK3p (EC 2.7.1.32) (Fragment).
Os01t0183100-01	1	35525	Cytochrome cd1-nitrite reductase-like, C-terminal haem d1 domain containing protein.
Os01t0183300-01	0.98982	31401	Endonuclease/exonuclease/phosphatase domain containing protein.
Os01t0183400-00	0.10868	4441	Histone-fold domain containing protein.
Os01t0183500-01	0.822133	25088	Cytochrome P450 family protein.
Os01t0183600-01	1	39017.5	Cytochrome P450 family protein.
Os01t0183633-01	0.90215	27812	Similar to predicted protein.
Os01t0183800-01	0.00775236	592	Cyclin-like F-box domain containing protein.
Os01t0183850-00	0.290065	9462	Conserved hypothetical protein.
Os01t0183950-00	1	36748.5	Hypothetical protein.
Os01t0184000-01	0.144363	5492	NUC156 family protein.
Os01t0184000-02	0.177762	6432	NUC156 family protein.
Os01t0184050-00	0.0745489	3141	Hypothetical protein.
Os01t0184100-01	0.0665091	2813	Similar to 17.5 kDa class II heat shock protein.
Os01t0184200-01	0.305664	9967	Similar to OSIGBa0132G14.1 protein.
Os01t0184500-01	0.710618	21060	DEAD-like helicase, N-terminal domain containing protein.
Os01t0184700-01	0.79353	23562	Conserved hypothetical protein.
Os01t0184800-01	0.419342	12802	Thioredoxin fold domain containing protein.
Os01t0184900-01	0.661083	19752	Similar to SSRP1 protein.
Os01t0184900-02	0.661192	19761	Similar to SSRP1 protein.
Os01t0185000-00	1	39017.5	Hypothetical conserved gene.
Os01t0185200-01	0.645798	19257	Similar to glutaminyl-tRNA synthetase.
Os01t0185200-02	0.968058	30583	Similar to glutaminyl-tRNA synthetase.
Os01t0185200-03	0.581068	17167	Glutaminyl-tRNA synthetase, class Ic domain containing protein.
Os01t0185250-01	0.724488	21417	Hypothetical gene.
Os01t0185300-01	1	32512	Transferase family protein.
Os01t0185300-02	0.956076	30233	Similar to 3-N-debenzoyl-2-deoxytaxol N-benzoyltransferase.
Os01t0185350-01	0.950771	29902	Non-protein coding transcript.
Os01t0185400-01	0.709598	21026	WD40 repeat domain containing protein.
Os01t0185500-00	0.307954	10030	Protein of unknown function DUF1637 domain containing protein.
Os01t0186200-01	0.347981	11144	Similar to Phototropin.
Os01t0186200-02	0.38074	11937	Hypothetical conserved gene.
Os01t0186400-01	1	39017.5	Hypothetical conserved gene.
Os01t0186700-01	0.560381	16551	Similar to Protein kinase GhCLK1 (Fragment).
Os01t0186900-01	1.97e-07	62	Similar to cDNA clone:001-117-G12, full insert sequence.
Os01t0186900-02	2.96e-09	48	Similar to transposon protein CACTA, En/Spm sub-class.
Os01t0186900-03	1.69e-08	51	Similar to cDNA clone:001-117-G12, full insert sequence.
Os01t0186950-00	3.61e-08	54	Hypothetical protein.
Os01t0187000-01	0.698003	20675	Conserved hypothetical protein.
Os01t0187200-01	1	36278	Non-protein coding transcript.
Os01t0187300-01	1	36159	Hypothetical conserved gene.
Os01t0187350-00	0.129364	5064	Hypothetical gene.
Os01t0187400-01	0.0132625	875	Similar to glycine-rich protein.
Os01t0187500-01	0.454144	13909	WD40 repeat domain containing protein.
Os01t0187900-01	0.910532	28490	Similar to Transcription factor MYBS2.
Os01t0188100-01	0.30593	9974	Isopenicillin N synthase family protein.
Os01t0188200-01	0.207841	7209	Conserved hypothetical protein.
Os01t0188400-01	0.544599	16150	NADP-dependent malic enzyme, chloroplast precursor (EC 1.1.1.40) (NADP-ME).
Os01t0188400-02	0.696687	20653	Similar to Malic enzyme.
Os01t0188525-00	0.677	20185	Hypothetical gene.
Os01t0188900-01	1	33096	Similar to Ankyrin-like protein-like protein.
Os01t0189100-01	0.521168	15613	Ankyrin domain containing protein.
Os01t0189700-01	0.355189	11316	Similar to cDNA clone:001-031-C06, full insert sequence.
Os01t0189700-02	0.313418	10154	Ankyrin repeat domain containing protein.
Os01t0189700-03	0.336175	10795	Ankyrin repeat-containing domain domain containing protein.
Os01t0189700-04	1	32232	Hypothetical protein.
Os01t0189800-01	0.234026	8007	Protein of unknown function DUF1618 domain containing protein.
Os01t0190000-01	0.026097	1390	Similar to oxidoreductase.
Os01t0190300-01	0.910252	28204	Similar to Auxin-responsive protein IAA26 (Indoleacetic acid-induced protein 26) (Phytochrome-associated protein 1).
Os01t0190400-01	0.548549	16276	Similar to Hexokinase.
Os01t0190400-02	0.650501	19422	Similar to Hexokinase.
Os01t0190500-01	0.327487	10542	IQ calmodulin-binding region domain containing protein.
Os01t0191000-00	1	31777	Similar to H0717B12.1 protein.
Os01t0191100-01	0.316603	10249	Similar to Acidic ribosomal protein P2a-4 (Fragment).
Os01t0191200-01	0.00282812	374	Similar to Acid phosphatase.
Os01t0191200-02	0.00326343	401	Similar to Acid phosphatase.
Os01t0191300-01	1	35313	Similar to NAC-type transcription factor.
Os01t0191300-02	1	39017.5	Similar to NAC-type transcription factor.
Os01t0191300-03	1	39017.5	Similar to NAC-type transcription factor.
Os01t0191400-01	0.789095	23445	Hypothetical protein.
Os01t0191500-01	0.293369	9578	Similar to Mitochondrial processing peptidase.
Os01t0191700-01	1	33371	Similar to Pyrophosphate-fructose-6-phosphate 1-phosphotransferase-like protein (Pyrophosphate-dependent phosphofructo-1-kinase-like protein).
Os01t0191800-01	0.989232	31364	Similar to Aurora kinase.
Os01t0191800-02	1	32197	Similar to Aurora kinase.
Os01t0191900-01	0.855621	26367	Similar to Blind.
Os01t0192000-01	0.021458	1176	Similar to Zinc finger transcription factor.
Os01t0192000-02	0.0266361	1405	Similar to C3H transcription factor.
Os01t0192101-00	0.0322279	1613	Hypothetical protein.
Os01t0192300-01	0.0790156	3323	Similar to I-box binding factor (Fragment).
Os01t0192300-02	0.952689	30041	Hypothetical conserved gene.
Os01t0192401-00	0.406851	12500	Hypothetical gene.
Os01t0192500-00	0.229677	7836	Similar to H0525G02.3 protein.
Os01t0192550-01	0.829136	25635	Conserved hypothetical protein.
Os01t0192600-01	1	34073	Ndr family protein.
Os01t0192700-00	0.952524	30022	Non-protein coding transcript.
Os01t0192900-00	1	39017.5	1-aminocyclopropane-1-carboxylate synthase family protein.
Os01t0193250-00	0.822133	24737	Hypothetical gene.
Os01t0193400-01	1	34918	TNFR/CD27/30/40/95 cysteine-rich region domain containing protein.
Os01t0193400-02	0.801142	23833	TNFR/CD27/30/40/95 cysteine-rich region domain containing protein.
Os01t0193400-03	0.801142	23832	TNFR/CD27/30/40/95 cysteine-rich region domain containing protein.
Os01t0193400-04	0.302799	9866	Hypothetical gene.
Os01t0193500-00	0.278377	9176	Conserved hypothetical protein.
Os01t0193600-01	0.0388638	1875	Methyltransferase small domain containing protein.
Os01t0193700-00	0.0275421	1447	Hypothetical protein.
Os01t0193900-01	0.375857	11813	Homeodomain-like domain containing protein.
Os01t0193900-02	0.960039	30341	Hypothetical conserved gene.
Os01t0194000-01	1	39017.5	Conserved hypothetical protein.
Os01t0194000-02	1	35416	Hypothetical conserved gene.
Os01t0194200-01	0.986117	31225	IQ calmodulin-binding region domain containing protein.
Os01t0194300-01	0.0113389	774	Similar to NPR1.
Os01t0194600-02	0.051546	2349	Thioredoxin fold domain containing protein.
Os01t0195000-01	0.66279	19802	Zinc finger, C2H2-type domain containing protein.
Os01t0195066-00	1	39017.5	Non-protein coding transcript.
Os01t0195100-01	1	39017.5	Non-protein coding transcript.
Os01t0195200-01	0.0873012	3625	Similar to Serine/threonine-protein kinase PBS1 (EC 2.7.1.37) (AvrPphB susceptible protein 1).
Os01t0195300-00	0.10691	4362	Hypothetical conserved gene.
Os01t0195400-00	0.498493	15059	Harpin-induced 1 domain containing protein.
Os01t0195500-01	0.407794	12535	Translation initiation factor SUI1 domain containing protein.
Os01t0196300-01	0.909999	28091	Helix-loop-helix DNA-binding domain containing protein.
Os01t0196500-01	0.928702	29126	Prenylated rab acceptor PRA1 family protein.
Os01t0196600-01	0.77667	23088	Similar to 260 kDa major acidic fibroblast growth factor-stimulated phosphoprotein (Fragment).
Os01t0196800-01	0.72097	21319	Hypothetical protein.
Os01t0197100-00	1	33506	Similar to Cytochrome P450 90C1 (EC 1.14.-.-) (ROTUNDIFOLIA3).
Os01t0197150-00	1	39017.5	Hypothetical protein.
Os01t0197200-01	0.931269	29209	Similar to predicted protein.
Os01t0197350-00	0.00431879	445	Hypothetical genes.
Os01t0197400-01	0.0218092	1201	Conserved hypothetical protein.
Os01t0197450-00	0.896787	27672	Pentatricopeptide repeat domain containing protein.
Os01t0197500-00	0.743051	22095	Similar to predicted protein.
Os01t0197700-01	0.869432	26832	Similar to Cytokinin dehydrogenase 2.
Os01t0197900-01	0.127757	5008	RNA-dependent RNA polymerase, eukaryotic-type domain containing protein.
Os01t0198000-01	0.246039	8321	RNA-dependent RNA polymerase, eukaryotic-type domain containing protein.
Os01t0198100-01	0.431084	13251	RNA-dependent RNA polymerase, eukaryotic-type domain containing protein.
Os01t0198200-01	0.795699	23601	Similar to Casein kinase-like protein.
Os01t0198200-02	0.845766	26078	Similar to predicted protein.
Os01t0198200-03	0.80015	23802	Similar to predicted protein.
Os01t0198250-00	0.885625	27332	Hypothetical gene.
Os01t0198500-01	0.76219	22697	Conserved hypothetical protein.
Os01t0198702-01	0.092076	3815	Conserved hypothetical protein.
Os01t0198900-01	0.220647	7550	Polyketide cyclase/dehydrase domain containing protein.
Os01t0198900-02	0.203866	7132	Polyketide cyclase/dehydrase domain containing protein.
Os01t0199300-00	0.568999	16815	Similar to lachrymatory factor synthase.
Os01t0199400-01	0.0988402	4045	Alpha/beta hydrolase family protein.
Os01t0199400-02	0.0327326	1637	Similar to predicted protein.
Os01t0199550-00	0.922507	28916	Non-protein coding transcript.
Os01t0199700-00	1	39017.5	Protein of unknown function DUF1677, plant domain containing protein.
Os01t0199900-01	0.172466	6256	Similar to Phosphoribosylaminoimidazole carboxylase catalytic subunit (EC 4.1.1.21) (AIR carboxylase) (AIRC).
Os01t0199950-00	0.747147	22234	Hypothetical gene.
Os01t0200000-01	0.228227	7773	Similar to autophagocytosis protein AUT1-like [Oryza sativa (japonica cultivar-group)].
Os01t0200150-00	0.174306	6323	Hypothetical gene.
Os01t0200300-01	0.927116	29064	Similar to Homeobox-leucine zipper protein HOX29.
Os01t0200350-00	1	39017.5	Hypothetical protein.
Os01t0200400-01	0.377539	11863	Thioredoxin domain 2 containing protein.
Os01t0200500-01	0.239574	8143	MPPN family protein.
Os01t0200600-01	1	39017.5	Similar to Avr9/Cf-9 rapidly elicited protein 111A.
Os01t0200700-01	0.000263018	177	Similar to Metallothionein-like protein type 3 (MT-3) (MWMT3).
Os01t0200950-00	0.509576	15289	Non-protein coding transcript.
Os01t0201000-01	0.452822	13862	Similar to protein kinase family protein.
Os01t0201100-01	0.550655	16316	Similar to xylosyltransferase oxt.
Os01t0201200-01	0.982024	31096	Similar to Protein kinase.
Os01t0201250-00	1	39017.5	Similar to DNA-binding WRKY.
Os01t0201275-00	1	34564	Conserved hypothetical protein.
Os01t0201300-00	1	39017.5	Non-protein coding transcript.
Os01t0201500-00	1	39017.5	Similar to early nodulin 20.
Os01t0201600-01	0.859352	26472	Virulence factor, pectin lyase fold family protein.
Os01t0201600-02	0.855621	26370	Non-protein coding transcript.
Os01t0201700-01	0.481352	14629	Similar to M23 protein (Fragment).
Os01t0201750-01	1	39017.5	Non-protein coding transcript.
Os01t0201800-00	0.305295	9953	Hypothetical conserved gene.
Os01t0201850-01	1	32592	Hypothetical conserved gene.
Os01t0201900-01	0.0571991	2511	Conserved hypothetical protein.
Os01t0202500-01	0.113639	4584	Similar to B-box zinc finger family protein.
Os01t0202601-00	0.644249	19173	Conserved hypothetical protein.
Os01t0202700-00	0.427815	13145	Similar to Flowering locus T3.
Os01t0202800-00	0.977943	30984	Similar to NOD26-like membrane integral protein ZmNIP1-1.
Os01t0203000-01	0.176623	6402	BZR1, transcriptional repressor family protein.
Os01t0203300-01	1	33840	Conserved hypothetical protein.
Os01t0203400-01	0.967564	30563	Hypothetical protein.
Os01t0203800-01	0.666848	19938	Protein of unknown function DUF641, plant domain containing protein.
Os01t0203800-02	0.629123	18800	Protein of unknown function DUF641, plant domain containing protein.
Os01t0203900-00	0.652505	19511	Hypothetical protein.
Os01t0204000-01	0.511347	15315	DNA polymerase subunit Cdc27 domain containing protein.
Os01t0204000-02	0.513729	15386	Hypothetical conserved gene.
Os01t0205100-01	0.475747	14492	WD40 repeat-like domain containing protein.
Os01t0205200-01	0.419774	12848	Pentatricopeptide repeat domain containing protein.
Os01t0205300-00	0.822133	24957	Similar to rho termination factor, N-terminal domain containing protein.
Os01t0205500-01	0.441033	13522	Similar to 60S ribosomal protein L11-2 (L16). Splice isoform 2.
Os01t0205550-00	0.44785	13706	Non-protein coding transcript.
Os01t0205600-01	0.181062	6491	Crotonase, core domain containing protein.
Os01t0205700-01	1	35733	Similar to Shaggy-like kinase (Fragment).
Os01t0205800-00	0.950647	29834	Non-protein coding transcript.
Os01t0205900-01	0.904708	27895	Similar to Class III peroxidase GvPx2b (Fragment).
Os01t0205900-02	0.908013	28033	Similar to Class III peroxidase GvPx2b (Fragment).
Os01t0206200-01	0.564746	16680	Conserved hypothetical protein.
Os01t0206300-00	1	34993	Similar to CBL-interacting protein kinase 18.
Os01t0206600-01	0.140082	5369	Conserved hypothetical protein.
Os01t0206650-00	0.645517	19242	Hypothetical protein.
Os01t0206700-01	0.555049	16405	Similar to Serine/threonine protein kinase (CBL-interacting protein kinase 20).
Os01t0206700-02	0.912372	28567	Similar to cDNA clone:J013031K24, full insert sequence.
Os01t0206700-03	0.87511	27023	Similar to Serine/threonine protein kinase (CBL-interacting protein kinase 20).
Os01t0206800-01	0.373428	11766	Protein kinase, core domain containing protein.
Os01t0207001-00	0.565958	16744	Hypothetical protein.
Os01t0207200-01	0.174876	6342	Similar to Peptide-N4-(N-acetyl-beta-glucosaminyl)asparagine amidase A (EC 3.5.1.52) (PNGase A) (Glycopeptide N-glycosidase) (N-glycanase) [Contains: Peptide-N4-(N-acetyl-beta-glucosaminyl)asparagine amidase A light chain (PNGase A small chain) (PNGase A subunit B); Peptide-N4- (N-acetyl-beta-glucosaminyl)asparagine amidase A heavy chain (PNGase A large chain) (PNGase A subunit A)].
Os01t0207300-00	0.245649	8303	Similar to S-adenosylmethionine synthetase 1 (EC 2.5.1.6) (Methionine adenosyltransferase 1) (AdoMet synthetase 1). Splice isoform 2.
Os01t0207400-01	0.911383	28531	Similar to peptide-N4-asparagine amidase A.
Os01t0207500-01	0.368778	11658	Hypothetical protein.
Os01t0207600-00	0.408466	12546	Similar to peptide-N4-asparagine amidase A.
Os01t0208400-01	1	36748.5	Similar to peptide-N4-asparagine amidase A.
Os01t0208600-01	0.00888786	672	Actin-binding WH2 domain containing protein.
Os01t0208600-02	0.00467698	468	Actin-binding WH2 domain containing protein.
Os01t0208600-03	0.0444456	2099	Actin-binding WH2 domain containing protein.
Os01t0208700-01	0.711058	21070	Similar to Phosphoenolpyruvate carboxylase (Fragment).
Os01t0208800-01	0.68587	20374	Similar to Phosphoenolpyruvate carboxylase (Fragment).
Os01t0209000-01	0.054052	2415	Alg9-like mannosyltransferase family protein.
Os01t0209000-02	0.062689	2684	Alg9-like mannosyltransferase family protein.
Os01t0209150-01	0.375211	11798	Hypothetical gene.
Os01t0209200-01	0.347635	11117	Similar to 14-3-3 protein 7.
Os01t0209300-00	0.513729	15389	Non-protein coding transcript.
Os01t0209400-01	1	33763	Nucleotide-binding, alpha-beta plait domain containing protein.
Os01t0209500-01	0.775018	23039	Zinc finger, RING-type domain containing protein.
Os01t0209566-00	0.780023	23152	Hypothetical protein.
Os01t0209700-01	0.572283	16904	Similar to GA 2-oxidase 5.
Os01t0209750-00	0.703334	20824	Hypothetical protein.
Os01t0209800-01	1	33590	Similar to Cationic amino acid transporter (Fragment).
Os01t0209800-02	1	39017.5	Similar to Cationic amino acid transporter (Fragment).
Os01t0209901-00	1	36921.5	Hypothetical protein.
Os01t0210300-01	0.572827	16936	Conserved hypothetical protein.
Os01t0210400-00	1	36042	Protein of unknown function DUF616 domain containing protein.
Os01t0210500-01	0.522921	15658	Similar to SOUL-like protein.
Os01t0210550-00	0.798317	23672	Hypothetical gene.
Os01t0210600-02	0.722137	21354	Protein of unknown function DUF538 family protein.
Os01t0210700-01	0.491083	14838	Similar to Potassium channel (Fragment).
Os01t0210750-00	0.629902	18821	Hypothetical protein.
Os01t0210800-01	0.448551	13727	Conserved hypothetical protein.
Os01t0210900-01	0.83426	25795	Cytochrome P450 family protein.
Os01t0211000-00	0.963304	30408	Cytochrome P450 family protein.
Os01t0211200-00	0.993974	31643	Cytochrome P450 family protein.
Os01t0211600-01	1	35761	Cytochrome P450 family protein.
Os01t0211800-01	0.0731003	3081	Similar to VirE2-interacting protein VIP1.
Os01t0212000-01	0.596024	17576	Hypothetical protein.
Os01t0212100-01	0.14836	5602	DEAD-like helicase, N-terminal domain containing protein.
Os01t0212100-02	0.182635	6536	Similar to P20Sh148J07 (Fragment).
Os01t0212400-01	0.430522	13233	EF-Hand type domain containing protein.
Os01t0212500-01	1	39017.5	Conserved hypothetical protein.
Os01t0212700-01	0.936421	29372	Similar to RING-H2 finger protein ATL2K.
Os01t0212900-00	1	36921.5	Hypothetical conserved gene.
Os01t0213350-01	0.598136	17918	Hypothetical gene.
Os01t0213400-01	1	39017.5	Zinc finger, RING/FYVE/PHD-type domain containing protein.
Os01t0213800-01	0.614696	18451	Similar to Transcription factor PCF5.
Os01t0214001-00	0.49774	15041	Hypothetical protein.
Os01t0214200-01	0.597189	17639	Esterase, SGNH hydrolase-type, subgroup domain containing protein.
Os01t0214300-01	0.582885	17218	Conserved hypothetical protein.
Os01t0214400-01	0.802195	23885	Similar to predicted protein.
Os01t0214500-01	1	34145	Conserved hypothetical protein.
Os01t0214600-01	0.953603	30098	Lipase, GDSL domain containing protein.
Os01t0214800-01	0.108959	4455	Lipase, GDSL domain containing protein.
Os01t0214800-02	0.475532	14483	Similar to Esterase.
Os01t0214800-03	0.327769	10566	Similar to Esterase.
Os01t0214901-00	0.410791	12607	Hypothetical protein.
Os01t0215000-01	0.787116	23386	Lipase, GDSL domain containing protein.
Os01t0215100-00	0.814846	24256	Similar to scpl50 (serine carboxypeptidase-like 50); serine-type carboxypeptidase.
Os01t0215500-01	0.807317	24057	Similar to esterase.
Os01t0215700-01	0.0942142	3865	Esterase, SGNH hydrolase-type domain containing protein.
Os01t0215700-02	0.0942193	3866	Esterase, SGNH hydrolase-type domain containing protein.
Os01t0215725-00	0.203866	7133	Hypothetical protein.
Os01t0216000-01	1	39017.5	Lipase, GDSL domain containing protein.
Os01t0216150-00	1	35993.5	Hypothetical protein.
Os01t0216300-01	1	39017.5	Lipase, GDSL domain containing protein.
Os01t0216400-00	1	39017.5	Lipase, GDSL domain containing protein.
Os01t0216500-00	0.803646	23923	Lipase, GDSL domain containing protein.
Os01t0216600-00	0.432305	13306	Hypothetical protein.
Os01t0216900-00	1	39017.5	Lipase, GDSL domain containing protein.
Os01t0216951-00	1	39017.5	Non-protein coding transcript.
Os01t0217000-01	0.680994	20266	Protein of unknown function DUF231, plant domain containing protein.
Os01t0217000-02	0.723873	21398	Similar to Alpha galactosidase.
Os01t0217050-00	0.886934	27372	Hypothetical protein.
Os01t0217100-01	0.77914	23132	Conserved hypothetical protein.
Os01t0217400-00	1	39017.5	Conserved hypothetical protein.
Os01t0217500-01	0.890981	27513	ThiJ/PfpI domain containing protein.
Os01t0217800-01	0.136359	5261	ThiJ/PfpI domain containing protein.
Os01t0217900-00	0.379413	11903	Hypothetical conserved gene.
Os01t0218032-01	9.44e-05	134	Similar to Repressor of silencing 1.
Os01t0218100-01	0.931354	29213	Helix-loop-helix DNA-binding domain containing protein.
Os01t0218200-00	0.0224042	1227	Thioredoxin domain 2 containing protein.
Os01t0218350-00	0.041022	1977	Hypothetical protein.
Os01t0218500-01	1	33619	Similar to ZCN14 protein.
Os01t0218500-02	0.715112	21184	Similar to SP3D.
Os01t0218500-03	0.651951	19495	Similar to ZCN14 protein.
Os01t0218500-04	0.292136	9508	Non-protein coding transcript.
Os01t0218700-01	0.541656	16081	ABC transporter integral membrane type 1 domain containing protein.
Os01t0218700-02	0.442322	13573	Similar to peroxisomal membrane ABC transporter family, PMP family.
Os01t0218800-01	0.0179464	1070	Similar to Trithorax 5 (Fragment).
Os01t0218800-02	0.0137667	916	Similar to SET domain protein.
Os01t0218900-01	0.776009	23065	Zinc finger, PHD-type domain containing protein.
Os01t0219000-00	1	33808	Conserved hypothetical protein.
Os01t0219100-01	0.680938	20262	SFT2-like family protein.
Os01t0219200-01	1	39017.5	F-box domain, Skp2-like domain containing protein.
Os01t0219300-01	1	36159	Conserved hypothetical protein.
Os01t0220100-01	1	39017.5	Similar to Cellulase.
Os01t0220150-00	1	36519	Hypothetical protein.
Os01t0220200-01	0.635749	18974	Similar to Uncharacterized plant-specific domain TIGR01589 family protein.
Os01t0220300-01	0.352555	11241	Translation elongation factor EF1B/ribosomal protein S6 domain containing protein.
Os01t0220400-01	0.140082	5367	Hypothetical protein.
Os01t0220500-00	1	36210	Similar to predicted protein.
Os01t0220801-00	0.952183	29996	Hypothetical protein.
Os01t0220900-01	1	33685	Hypothetical conserved gene.
Os01t0221000-00	0.842014	25999	Hypothetical protein.
Os01t0221100-01	0.91926	28831	GH3 auxin-responsive promoter family protein.
Os01t0221100-02	0.954191	30129	GH3 auxin-responsive promoter family protein.
Os01t0221300-01	0.232812	7966	Conserved hypothetical protein.
Os01t0221400-00	0.741635	22066	Conserved hypothetical protein.
Os01t0221500-01	0.461708	14137	Protein of unknown function DUF2358 domain containing protein.
Os01t0221600-00	1	39017.5	Malate transporter, aliminium toerance domain containing protein.
Os01t0221700-00	0.225297	7689	Similar to GDT1-like protein 1, chloroplastic.
Os01t0221800-01	0.363607	11552	Non-protein coding transcript.
Os01t0221900-01	0.330273	10635	Similar to peptidase C45, acyl-coenzyme A/6-aminopenicillanic acid acyl-transferase.
Os01t0222001-01	0.203413	7120	Hypothetical conserved gene.
Os01t0222300-01	0.0250264	1339	Conserved hypothetical protein.
Os01t0222500-01	0.0118293	799	Similar to Vacuolar ATP synthase subunit E (EC 3.6.3.14) (V-ATPase E subunit) (Vacuolar proton pump E subunit).
Os01t0222600-01	0.965796	30511	Conserved hypothetical protein.
Os01t0222700-01	0.879538	27161	Protein of unknown function DUF659 domain containing protein.
Os01t0222700-02	0.798563	23684	Protein of unknown function DUF659 domain containing protein.
Os01t0222800-00	0.873352	26945	Similar to OSIGBa0145C12.7 protein.
Os01t0222900-01	0.911344	28525	Curculin-like (mannose-binding) lectin domain containing protein.
Os01t0223000-01	1	37216	Lipase, GDSL domain containing protein.
Os01t0223200-01	0.913939	28668	Lipase, GDSL domain containing protein.
Os01t0223300-01	0.0274398	1438	Protein of unknown function DUF1677, Oryza sativa domain containing protein.
Os01t0223500-00	1	32844	Similar to Esterase.
Os01t0223600-01	0.59251	17458	Similar to Pto kinase interactor 1-like protein.
Os01t0223700-01	0.974002	30842	Bulb-type lectin domain domain containing protein.
Os01t0223800-00	0.705774	20884	Hypothetical conserved gene.
Os01t0223900-01	1	34519	Serine/threonine protein kinase-related domain containing protein.
Os01t0224000-00	0.210203	7290	Serine/threonine protein kinase-related domain containing protein.
Os01t0224100-01	0.928308	29116	Similar to DNA binding protein-like protein.
Os01t0224100-02	0.918914	28823	Similar to DNA binding protein-like protein.
Os01t0224166-00	0.287551	9400	Hypothetical gene.
Os01t0224200-00	0.748623	22274	Hypothetical conserved gene.
Os01t0224300-01	0.66468	19862	CHCH domain containing protein.
Os01t0224400-01	1	32640	Similar to Mitochondrial carrier protein.
Os01t0224500-01	0.0454417	2150	Conserved hypothetical protein.
Os01t0224700-01	0.822133	24528	Flavin monooxygenase-like enzyme, Auxin biosynthesis
Os01t0225000-00	0.976831	30949	Mitochondrial carrier protein domain containing protein.
Os01t0225100-01	1	35109	Conserved hypothetical protein.
Os01t0225200-01	0.351314	11209	Similar to predicted protein.
Os01t0225300-01	0.663032	19806	Conserved hypothetical protein.
Os01t0225400-01	0.174849	6340	Pyruvate/Phosphoenolpyruvate kinase, catalytic core domain containing protein.
Os01t0225550-01	1	39017.5	Hypothetical gene.
Os01t0225600-00	0.929635	29160	Similar to Dehydrin.
Os01t0225700-01	0.431084	13264	Hypothetical gene.
Os01t0226200-00	1	34004	Conserved hypothetical protein.
Os01t0226250-00	1	35757	Non-protein coding transcript.
Os01t0226300-01	1	31792	Reticulon family protein.
Os01t0226400-01	0.583706	17238	ATPase, AAA-type, core domain containing protein.
Os01t0226450-00	0.715818	21201	Hypothetical protein.
Os01t0226500-01	0.266536	8882	Conserved hypothetical protein.
Os01t0226500-02	0.298205	9733	Similar to predicted protein.
Os01t0226600-01	1	33352	Similar to C4-dicarboxylate transporter/malic acid transport protein.
Os01t0226600-02	0.799758	23749	Similar to C4-dicarboxylate transporter/malic acid transport protein.
Os01t0226666-00	0.141113	5413	Hypothetical protein.
Os01t0226700-01	0.219787	7538	Protein of unknown function DUF623, plant domain containing protein.
Os01t0227100-01	0.570423	16861	Glucose/ribitol dehydrogenase family protein.
Os01t0227100-02	0.727362	21500	Similar to oxidoreductase.
Os01t0227200-01	1	34833	Similar to Somatic embryogenesis receptor kinase-like protein.
Os01t0227250-00	1	35344	Hypothetical gene.
Os01t0227300-01	0.981082	31066	Similar to RAB7D.
Os01t0227350-00	0.910252	28424	Hypothetical protein.
Os01t0227400-01	1	35041	Similar to Cytochrome P450 71A1 (EC 1.14.-.-) (CYPLXXIA1) (ARP-2).
Os01t0227500-01	0.729433	21574	Cytochrome P450 family protein.
Os01t0227700-01	1	36748.5	Cytochrome P450 family protein.
Os01t0227800-01	1	39017.5	Similar to cDNA, clone: J075083L18, full insert sequence.
Os01t0228300-01	0.713209	21135	Mpv17/PMP22 family protein.
Os01t0228400-01	0.523966	15697	Pentatricopeptide repeat domain containing protein.
Os01t0228450-00	0.643746	19152	Hypothetical protein.
Os01t0228500-01	1	39017.5	Harpin-induced 1 domain containing protein.
Os01t0228600-01	1	35369	Similar to 2-hydroxyacid dehydrogenase (AGR_L_379p).
Os01t0228600-02	0.770661	22907	Similar to glyoxylate reductase.
Os01t0228600-03	1	35516	Similar to 2-hydroxyacid dehydrogenase (AGR_L_379p).
Os01t0228800-01	0.218432	7505	Conserved hypothetical protein.
Os01t0228800-02	0.104338	4259	Similar to cDNA clone:J013042E14, full insert sequence.
Os01t0228901-01	0.765873	22766	Hypothetical gene.
Os01t0229000-00	0.768792	22844	Similar to Transcription factor myb.
Os01t0229100-01	0.290065	9463	Similar to Eukaryotic translation initiation factor 3 subunit 6-interacting protein.
Os01t0229100-02	0.565819	16734	Protein-tyrosine phosphatase, active site domain containing protein.
Os01t0229200-01	0.424293	12977	VHS domain containing protein.
Os01t0229200-02	0.467623	14273	Hypothetical conserved gene.
Os01t0229200-03	0.555261	16417	Hypothetical conserved gene.
Os01t0229200-04	0.517956	15529	Hypothetical conserved gene.
Os01t0229250-00	0.497849	15046	Hypothetical gene.
Os01t0229300-01	0.11243	4561	Similar to Embryonic flower 1-like protein.
Os01t0229400-01	0.151577	5703	Similar to Rac-like GTP-binding protein 1.
Os01t0229500-01	0.224515	7651	Thioesterase superfamily domain containing protein.
Os01t0229600-01	0.898308	27719	Conserved hypothetical protein.
Os01t0229700-00	1	36519	WD40 repeat domain containing protein.
Os01t0229900-01	0.198985	6996	Similar to Ubiquitin-conjugating enzyme family protein, expressed.
Os01t0229900-02	0.37663	11843	Similar to Shaggy-related protein kinase dzeta (EC 2.7.1.-) (ASK-dzeta).
Os01t0229900-03	0.61168	18339	Hypothetical conserved gene.
Os01t0230200-01	0.394457	12245	Basic helix-loop-helix dimerisation region bHLH domain containing protein.
Os01t0230700-01	1	39017.5	Hypothetical conserved gene.
Os01t0230800-01	0.195851	6913	Conserved hypothetical protein.
Os01t0231000-01	0.975762	30895	Similar to Auxin-responsive protein (Aux/IAA) (Fragment).
Os01t0231000-02	1	33493	Similar to Auxin-responsive protein (Aux/IAA) (Fragment).
Os01t0231000-03	0.96578	30508	Similar to Auxin-responsive protein (Aux/IAA) (Fragment).
Os01t0231500-01	0.997591	31710	Similar to Casein kinase I (Fragment).
Os01t0231500-02	1	35192	Similar to casein kinase I isoform delta-like.
Os01t0231600-00	1	39017.5	Pleckstrin homology-type domain containing protein.
Os01t0231700-01	0.39953	12345	Similar to 60S acidic ribosomal protein P2-B (CaRP2B).
Os01t0231800-01	0.985735	31207	Similar to cDNA clone:J033025F17, full insert sequence.
Os01t0231900-01	0.841027	25974	K Homology, type 1, subgroup domain containing protein.
Os01t0231950-00	0.275112	9079	Hypothetical gene.
Os01t0232000-00	0.329613	10617	Major intrinsic protein family protein.
Os01t0232100-01	0.202355	7090	Similar to Tonoplast membrane integral protein ZmTIP4-3.
Os01t0232200-00	0.954845	30188	WD40 repeat domain containing protein.
Os01t0232300-01	0.0734484	3091	Similar to TRZ3 (TRNASE Z 3); 3'-tRNA processing endoribonuclease/ catalytic.
Os01t0232400-01	0.900366	27770	Similar to VHS1 protein (Fragment).
Os01t0232400-02	0.910889	28515	Similar to VHS1 protein (Fragment).
Os01t0232450-01	0.994303	31647	Conserved hypothetical protein.
Os01t0232500-01	0.356514	11344	Ubiquitin-conjugating enzyme/RWD-like domain containing protein.
Os01t0232500-02	0.490041	14823	Similar to PFU3/UBC26 (UBIQUITIN-CONJUGATING ENZYME 26); ubiquitin-protein ligase.
Os01t0232550-00	0.304781	9941	Hypothetical conserved gene.
Os01t0232700-01	0.790804	23479	Similar to Histidinol dehydrogenase, chloroplast precursor (EC 1.1.1.23) (HDH). Splice isoform 2.
Os01t0232700-02	0.88171	27230	Similar to Histidinol dehydrogenase.
Os01t0232800-01	0.829097	25626	Similar to KOB1.
Os01t0233000-01	0.575728	17012	DREPP plasma membrane polypeptide family protein.
Os01t0233100-00	1	34286	Similar to Cyclin-A1-2.
Os01t0233400-00	0.326885	10525	Histone H4 acetyltransferase, NuA4 complex, Eaf6 domain containing protein.
Os01t0233500-01	0.797578	23649	Cyclin.
Os01t0233800-01	0.822133	24462	Similar to Viroid symptom modulation protein.
Os01t0233850-00	1	32584	Hypothetical gene.
Os01t0233900-01	1	33160	Similar to cDNA clone:J013003E06, full insert sequence.
Os01t0234001-01	1	36921.5	Hypothetical conserved gene.
Os01t0234100-01	0.337707	10833	Transcriptional factor B3 family protein.
Os01t0234300-00	1	39017.5	Similar to Pectinesterase.
Os01t0234433-00	1	34693	Hypothetical protein.
Os01t0234499-00	1	32578	Similar to Pectinesterase.
Os01t0234700-01	0.43727	13433	Harpin-induced 1 domain containing protein.
Os01t0234800-01	0.65884	19704	Similar to 25.3 kDa vesicle transport protein.
Os01t0234800-02	0.928961	29140	Non-protein coding transcript.
Os01t0234900-01	0.0380947	1834	Similar to Ubiquitin ligase SINAT5 (EC 6.3.2.-) (Seven in absentia homolog 5). Splice isoform 2.
Os01t0235100-01	0.0226267	1241	Similar to predicted protein.
Os01t0235200-01	0.91365	28628	Conserved hypothetical protein.
Os01t0235200-02	1	33747	Conserved hypothetical protein.
Os01t0235300-01	0.0876261	3640	SOUL haem-binding protein domain containing protein.
Os01t0235300-02	0.086209	3592	SOUL haem-binding protein domain containing protein.
Os01t0235325-00	0.29603	9684	Hypothetical protein.
Os01t0235350-00	0.97425	30849	Conserved hypothetical protein.
Os01t0235400-01	0.0645826	2736	Similar to predicted protein.
Os01t0235400-02	0.0250405	1341	Similar to Importin-alpha re-exporter (Cellular apoptosis susceptibility protein homolog).
Os01t0235500-01	1	36519	Conserved hypothetical protein.
Os01t0235632-00	0.88781	27402	Hypothetical protein.
Os01t0235700-01	0.893673	27586	Similar to BHLH transcription factor (Fragment).
Os01t0235700-02	0.885202	27311	Similar to BHLH transcription factor (Fragment).
Os01t0235800-01	0.403281	12427	K Homology domain containing protein.
Os01t0235850-00	1	39017.5	Hypothetical protein.
Os01t0235900-00	0.913337	28614	Thioredoxin fold domain containing protein.
Os01t0236000-01	0.837174	25880	Conserved hypothetical protein.
Os01t0236300-01	0.0648741	2758	Similar to Auxin response factor 18.
Os01t0236300-02	0.065898	2790	Similar to Auxin response factor 18.
Os01t0236400-01	1	31768	Similar to protein ABIL1.
Os01t0236700-01	0.184672	6601	Octicosapeptide/Phox/Bem1p domain containing protein.
Os01t0236700-02	0.292305	9517	Hypothetical conserved gene.
Os01t0236800-01	0.391937	12194	Similar to predicted protein.
Os01t0236900-00	0.889383	27447	Hypothetical protein.
Os01t0237000-01	1	39017.5	Uncharacterised protein family UPF0497, trans-membrane plant subgroup domain containing protein.
Os01t0237100-01	1	39017.5	Phosphoglycerate mutase domain containing protein.
Os01t0237200-00	1	33451	Conserved hypothetical protein.
Os01t0237400-00	1	39017.5	Hypothetical conserved gene.
Os01t0238200-01	0.0127928	856	Conserved hypothetical protein.
Os01t0238200-02	0.0153378	995	Conserved hypothetical protein.
Os01t0238287-00	0.00862587	656	Hypothetical protein.
Os01t0238500-01	0.575161	17001	Similar to Branched-chain-amino-acid aminotransferase-like protein 3, chloroplast precursor.
Os01t0238500-02	0.575161	17000	Similar to Branched-chain-amino-acid aminotransferase-like protein 3, chloroplast precursor.
Os01t0238600-01	0.685988	20378	Nucleic acid-binding, OB-fold domain containing protein.
Os01t0238700-01	0.301556	9814	Oligopeptide transporter OPT superfamily protein.
Os01t0238800-01	0.551281	16331	Hypothetical conserved gene.
Os01t0238800-02	0.241794	8208	Similar to NFD6 (NUCLEAR FUSION DEFECTIVE 6).
Os01t0238850-00	0.169986	6195	Hypothetical gene.
Os01t0238900-01	0.65749	19638	Similar to Protein SOF1.
Os01t0239000-01	1	33602	Hypothetical conserved gene.
Os01t0239000-02	0.86561	26672	Similar to Phosphate starvation regulator protein (Regulatory protein of P- starvation acclimation response Psr1).
Os01t0239100-01	0.0862679	3598	Heat shock protein DnaJ family protein.
Os01t0239100-02	0.638475	19026	Heat shock protein DnaJ family protein.
Os01t0239150-00	0.240686	8168	Hypothetical protein.
Os01t0239200-01	0.713507	21144	Similar to Phophate translocator (Fragment).
Os01t0239300-01	0.799001	23712	Conserved hypothetical protein.
Os01t0239700-01	0.136608	5276	Similar to Leucine-rich receptor-like protein kinase.
Os01t0239700-02	0.139248	5340	Similar to Leucine-rich receptor-like protein kinase.
Os01t0239700-03	0.161577	5991	Similar to predicted protein.
Os01t0240600-01	0.805229	23997	Hypothetical conserved gene.
Os01t0240700-00	0.186769	6670	Hypothetical conserved gene.
Os01t0240725-00	0.0886545	3682	Hypothetical protein.
Os01t0241000-01	1	32993	Conserved hypothetical protein.
Os01t0241100-01	0.422255	12892	Conserved hypothetical protein.
Os01t0241400-01	0.8867	27367	Thioredoxin fold domain containing protein.
Os01t0242200-01	0.477929	14563	Zinc finger, C2H2-type domain containing protein.
Os01t0242300-01	0.991288	31555	Optic atrophy 3 family protein.
Os01t0242333-00	0.511276	15313	Non-protein coding transcript.
Os01t0242400-01	0.735812	21839	Lateral organ boundaries, LOB domain containing protein.
Os01t0242450-00	1	39017.5	Non-protein coding transcript.
Os01t0242500-01	0.774269	23024	D-tyrosyl-tRNA(Tyr) deacylase family protein.
Os01t0242600-01	0.799758	23757	C2 calcium-dependent membrane targeting domain containing protein.
Os01t0242600-02	0.740148	22028	C2 calcium-dependent membrane targeting domain containing protein.
Os01t0242800-00	0.645976	19293	Hypothetical protein.
Os01t0242900-01	0.769261	22863	Similar to 60S ribosomal protein L18A.
Os01t0242900-02	1	33969	Conserved hypothetical protein.
Os01t0243000-01	0.0936598	3855	Similar to triacylglycerol lipase.
Os01t0243100-01	0.514995	15454	Similar to Kinesin.
Os01t0243200-01	0.511972	15353	Similar to integral membrane transporter family protein.
Os01t0243200-02	0.415319	12716	Biopterin transport-related protein BT1 family protein.
Os01t0243300-01	0.368101	11648	Hypothetical protein.
Os01t0243400-01	1	34527	Hypothetical conserved gene.
Os01t0243450-00	0.596024	17545	Non-protein coding transcript.
Os01t0243600-00	0.124702	4922	Conserved hypothetical protein.
Os01t0243700-01	1	32485	Similar to Beta-1,3-glucanase-like protein.
Os01t0243700-02	1	33879	Similar to Beta-1,3-glucanase-like protein.
Os01t0243800-01	0.531469	15867	Hypothetical conserved gene.
Os01t0243901-00	0.465786	14238	Hypothetical protein.
Os01t0244000-00	0.41962	12840	Domain of unknown function DUF1618 domain containing protein.
Os01t0245532-00	0.97086	30679	Similar to J075123K08, full insert sequence.
Os01t0245600-00	1	39017.5	Conserved hypothetical protein.
Os01t0245700-00	0.950771	29899	Domain of unknown function DUF1618 domain containing protein.
Os01t0245901-00	1	37216	Domain of unknown function DUF1618 domain containing protein.
Os01t0246100-01	0.119295	4774	Zinc finger, RING/FYVE/PHD-type domain containing protein.
Os01t0246200-00	0.616006	18494	Similar to TCP-domain protein.
Os01t0246400-01	0.678023	20206	Similar to Low molecular mass early light-inducible protein HV90, chloroplast precursor (ELIP).
Os01t0246500-01	0.452822	13861	Similar to Minus dominance protein.
Os01t0246700-01	0.0450274	2132	Similar to WRKY transcription factor 1.
Os01t0247500-01	1	37216	Protein kinase, core domain containing protein.
Os01t0247550-00	0.973289	30796	Hypothetical protein.
Os01t0247600-01	0.0787699	3316	Conserved hypothetical protein.
Os01t0247700-01	0.914429	28689	Similar to inner membrane transport protein.
Os01t0247900-01	1	39017.5	AWPM-19-like family protein.
Os01t0248000-01	0.822133	25248	Stigma-specific protein Stig1 family protein.
Os01t0248300-00	0.988498	31292	Similar to Pathogen-related protein.
Os01t0248350-00	0.790549	23470	Hypothetical protein.
Os01t0248400-01	0.49019	14826	Similar to Isocitrate dehydrogenase (Fragment).
Os01t0248450-00	0.712754	21113	Non-protein coding transcript.
Os01t0248500-01	1	34287	Similar to Pathogen-related protein.
Os01t0248600-01	0.466401	14254	GINS complex, Psf2 component family protein.
Os01t0248701-00	0.936758	29377	Terpenoid synthase domain containing protein.
Os01t0248800-01	1	39017.5	Conserved hypothetical protein.
Os01t0248850-00	1	32917	Hypothetical gene.
Os01t0249050-00	1	39017.5	Hypothetical protein.
Os01t0249100-00	1	39017.5	Similar to Expansin-A9.
Os01t0249200-01	0.754003	22455	Similar to Nectarin 1 precursor (EC 1.15.1.1) (Superoxide dismutase [Mn]).
Os01t0249300-01	0.822133	24626	Lg106-like family protein.
Os01t0249300-02	0.785713	23327	Lg106-like family protein.
Os01t0249700-00	1	39017.5	Heavy metal-associated domain, HMA domain containing protein.
Os01t0249800-00	0.713868	21153	Heavy metal-associated domain, HMA domain containing protein.
Os01t0249900-01	0.105464	4298	Protein of unknown function DUF573 family protein.
Os01t0250200-00	0.153927	5770	Conserved hypothetical protein.
Os01t0250600-01	0.411301	12615	Conserved hypothetical protein.
Os01t0250900-01	0.246914	8348	HAD superfamily (subfamily IG) hydrolase, 5'-Nucleotidase protein.
Os01t0251000-01	0.204768	7158	Protein of unknown function DUF3769 domain containing protein.
Os01t0251100-01	0.791563	23501	Similar to 50S ribosomal protein L3-2, chloroplast precursor.
Os01t0251100-02	0.795902	23607	Similar to 50S ribosomal protein L3-2, chloroplast precursor.
Os01t0251200-01	0.432135	13297	Zinc finger, C2H2-like domain containing protein.
Os01t0251200-02	0.10914	4460	Hypothetical conserved gene.
Os01t0251400-01	0.878333	27112	Conserved hypothetical protein.
Os01t0252100-01	0.631742	18868	Similar to Glycogen synthase kinase-3 homolog MsK-3 (EC 2.7.1.-).
Os01t0252100-02	0.590333	17406	Similar to Glycogen synthase kinase-3 homolog MsK-3 (EC 2.7.1.-).
Os01t0252100-03	0.578977	17088	Similar to Glycogen synthase kinase-3 homolog MsK-3 (EC 2.7.1.-).
Os01t0252150-00	0.526804	15749	Hypothetical protein.
Os01t0252200-01	0.398597	12337	Zinc finger, CCCH-type domain containing protein.
Os01t0252300-01	0.972164	30716	Conserved hypothetical protein.
Os01t0252400-01	0.861227	26556	Hypothetical gene.
Os01t0252600-00	0.294034	9600	Similar to predicted protein.
Os01t0252900-01	0.760919	22666	Zinc finger, CCHC-type domain containing protein.
Os01t0253000-01	1	32549	Similar to LpimPth3.
Os01t0253050-00	1	32892	Conserved hypothetical protein.
Os01t0253100-01	0.804098	23938	Similar to Avr9/Cf-9 induced kinase 1.
Os01t0253100-02	0.721247	21326	Hypothetical conserved gene.
Os01t0253200-00	1	37216	Similar to pectinesterase inhibitor domain containing protein.
Os01t0253300-01	0.166957	6125	Importin alpha-1a subunit.
Os01t0253300-02	0.169987	6196	Importin alpha-1a subunit.
Os01t0253400-01	1	32516	Protein of unknown function DUF1218 family protein.
Os01t0253500-01	1	33232	Conserved hypothetical protein.
Os01t0253600-01	0.595785	17532	Replication factor A protein 3 domain containing protein.
Os01t0253800-00	1	37216	Conserved hypothetical protein.
Os01t0253900-01	0.973289	30809	Similar to triacylglycerol lipase.
Os01t0253900-02	0.795571	23591	Lipase, class 3 family protein.
Os01t0254000-01	0.0835156	3511	Similar to NTGB2 (Fragment).
Os01t0254100-01	0.0106499	737	Similar to CTV.2.
Os01t0254100-02	0.0202712	1134	Similar to Lissencephaly type-1-like homology motif; CTLH, C-terminal to LisH motif; Nitrous oxide reductase, N-terminal; WD40-like; Quinonprotein alcohol dehydrogenase-like.
Os01t0254200-01	0.978048	30988	Conserved hypothetical protein.
Os01t0254300-00	0.612247	18346	Pectinesterase (EC 3.1.1.11) (Fragment).
Os01t0254350-00	1	34859	Hypothetical gene.
Os01t0254400-00	1	39017.5	Hypothetical conserved gene.
Os01t0254800-01	1	33408	Hypothetical conserved gene.
Os01t0254850-00	1	39017.5	Hypothetical conserved gene.
Os01t0254900-01	0.621738	18635	Similar to Syntaxin 22 (AtSYP22) (AtVAM3).
Os01t0254950-01	0.210988	7315	Hypothetical gene.
Os01t0255000-01	0.099053	4059	Similar to Soluble epoxide hydrolase.
Os01t0255100-01	0.644525	19183	Similar to Soluble epoxide hydrolase.
Os01t0255700-00	0.421846	12888	Conserved hypothetical protein.
Os01t0256300-00	1	36748.5	Conserved hypothetical protein.
Os01t0256400-01	0.231948	7929	Similar to Dynein light chain 1 protein DLC-1 (Fragment).
Os01t0256500-02	0.0970984	3961	Similar to ZnI.
Os01t0256600-01	0.0728471	3066	Ribosomal protein L18/L5 domain containing protein.
Os01t0256800-01	0.160801	5975	Similar to zinc finger helicase family protein.
Os01t0256800-02	0.465987	14242	Hypothetical conserved gene.
Os01t0256900-01	0.725555	21447	Similar to SmX6 protein.
Os01t0257100-01	0.485622	14714	Rapid ALkalinization Factor family protein.
Os01t0257300-01	1	39017.5	Similar to FPF1.
Os01t0257400-01	0.147633	5574	Zinc finger, CCCH-type domain containing protein.
Os01t0257900-01	0.823552	25498	Hypothetical protein.
Os01t0258000-01	1	32053	Conserved hypothetical protein.
Os01t0258100-01	0.762459	22706	Hypothetical conserved gene.
Os01t0258100-02	0.686036	20379	Hypothetical conserved gene.
Os01t0258600-00	0.153466	5755	Similar to predicted protein.
Os01t0258700-01	0.257761	8629	Zinc finger, CCCH-type domain containing protein.
Os01t0258700-03	0.248759	8390	Similar to zinc finger CCCH type domain-containing protein ZFN-like 1.
Os01t0259200-01	0.736956	21918	Similar to serine/threonine protein kinase PBS1.
Os01t0259200-02	0.893268	27568	Similar to Protein kinase.
Os01t0259300-01	1	36042	Non-protein coding transcript.
Os01t0259400-01	0.00238919	351	Armadillo-type fold domain containing protein.
Os01t0259600-01	1	34811	Similar to phosphoadenosine phosphosulfate (PAPS) reductase family protein.
Os01t0259900-00	0.0486277	2235	Conserved hypothetical protein.
Os01t0259933-00	1	35496	Non-protein coding transcript.
Os01t0259966-00	1	39017.5	Non-protein coding transcript.
Os01t0260000-01	1	32085	Protein prenyltransferase domain containing protein.
Os01t0260100-01	0.331801	10678	Similar to Kinesin heavy chain (Fragment).
Os01t0260500-01	0.893907	27597	Hypothetical conserved gene.
Os01t0260700-01	0.905938	27968	Similar to PUR ALPHA-1.
Os01t0260800-01	0.235935	8049	Conserved hypothetical protein.
Os01t0261000-01	1	36748.5	Hypothetical gene.
Os01t0261100-01	0.739294	21985	Zinc finger, RING-type domain containing protein.
Os01t0261200-01	0.488122	14772	No apical meristem (NAM) protein domain containing protein.
Os01t0261200-02	0.334521	10737	Similar to NAC domain-containing protein 74.
Os01t0261500-01	0.658437	19670	Similar to Nucleoside-diphosphate-sugar epimerase.
Os01t0261500-02	0.707711	20976	NAD(P)-binding domain containing protein.
Os01t0261500-03	0.899162	27738	Similar to Nucleoside-diphosphate-sugar epimerase.
Os01t0261600-00	1	39017.5	Similar to agmatine coumaroyltransferase.
Os01t0262000-00	1	39017.5	Similar to agmatine coumaroyltransferase.
Os01t0262401-00	0.822133	25392	Hypothetical genes.
Os01t0262500-01	0.0802166	3378	TRAM/LAG1/CLN8 homology domain domain containing protein.
Os01t0262600-01	0.90567	27944	Glycosyl transferase, group 1 domain containing protein.
Os01t0262700-01	0.527189	15765	Similar to predicted protein.
Os01t0262700-02	0.707695	20971	Hypothetical conserved gene.
Os01t0263000-00	0.426433	13089	Similar to Peroxidase.
Os01t0263300-01	0.0234039	1265	Similar to Peroxidase 72 precursor (EC 1.11.1.7) (Atperox P72) (PRXR8) (ATP6a).
Os01t0263400-00	0.384613	12040	Pentatricopeptide repeat domain containing protein.
Os01t0263500-01	0.918988	28824	Similar to predicted protein.
Os01t0263600-01	0.267899	8920	U5 snRNP-associated 102 kDa protein (U5-102 kDa protein).
Os01t0263600-02	0.340101	10903	Similar to U5 snRNP-associated 102 kDa protein (U5-102 kDa protein).
Os01t0263900-00	0.00706505	561	Hypothetical protein.
Os01t0264000-01	0.00285345	376	Zinc finger, Dof-type domain containing protein.
Os01t0264100-00	0.559055	16517	Similar to UDP-glucose pyrophosphorylase.
Os01t0264125-00	1	39017.5	Non-protein coding transcript.
Os01t0264400-01	0.275592	9103	Conserved hypothetical protein.
Os01t0264500-01	0.158907	5934	Similar to T11I18.15 protein.
Os01t0264600-00	0.566933	16773	Conserved hypothetical protein.
Os01t0264700-01	0.366386	11602	Cellular retinaldehyde binding/alpha-tocopherol transport family protein.
Os01t0264900-01	0.984132	31173	Non-protein coding transcript.
Os01t0265000-00	0.971537	30703	Aromatic-ring hydroxylase-like domain containing protein.
Os01t0265100-01	0.848397	26152	Similar to ADP-ribosylation factor.
Os01t0265200-01	0.257324	8609	Mitochondrial carrier protein domain containing protein.
Os01t0265400-01	0.725164	21432	Conserved hypothetical protein.
Os01t0265400-02	0.769326	22867	Conserved hypothetical protein.
Os01t0265700-01	1	35459	Conserved hypothetical protein.
Os01t0265800-01	0.722211	21360	RNA-binding region RNP-1 (RNA recognition motif) domain containing protein.
Os01t0265800-02	0.750673	22328	RNA-binding region RNP-1 (RNA recognition motif) domain containing protein.
Os01t0265900-00	0.730448	21646	Similar to translin family protein.
Os01t0266000-01	0.0137584	913	RNA-binding protein Lupus La domain containing protein.
Os01t0266100-01	0.867004	26754	Similar to RING finger family protein.
Os01t0266200-01	0.454219	13913	Conserved hypothetical protein.
Os01t0266400-01	0.568832	16805	Conserved hypothetical protein.
Os01t0266500-01	0.232035	7930	Phenazine biosynthesis PhzC/PhzF protein family protein.
Os01t0266600-01	0.0862679	3604	Thioredoxin fold domain containing protein.
Os01t0266600-02	0.0946461	3884	Thioredoxin fold domain containing protein.
Os01t0266800-01	0.368977	11675	Cystinosin/ERS1p repeat containing protein.
Os01t0267050-01	0.00265802	368	Non-protein coding transcript.
Os01t0267100-01	1	35775	MT-A70 family protein.
Os01t0267200-01	0.737476	21934	Similar to 26S proteasome non-ATPase regulatory subunit 14 (26S proteasome regulatory subunit rpn11).
Os01t0267300-00	1	39017.5	Hypothetical conserved gene.
Os01t0267400-01	0.549692	16293	Similar to cell number regulator 5.
Os01t0267600-01	0.758413	22604	Sad1/UNC-like, C-terminal domain containing protein.
Os01t0267800-00	0.718137	21273	Serine/threonine protein kinase domain containing protein.
Os01t0267900-01	0.126316	4967	Similar to Calmodulin NtCaM3 (Calmodulin NtCaM4) (Calmodulin NtCaM5) (Calmodulin NtCaM6) (Calmodulin NtCaM7) (Calmodulin NtCaM8) (Calmodulin NtCaM11) (Calmodulin NtCaM12).
Os01t0268000-01	0.00226649	340	Hypothetical protein.
Os01t0268100-01	0.000186205	160	Similar to Major facilitator superfamily antiporter.
Os01t0268201-00	0.0290842	1499	Non-protein coding transcript.
Os01t0268300-01	0.160961	5980	Similar to DNA gyrase B subunit.
Os01t0268300-02	0.156202	5847	Similar to DNA gyrase subunit B, chloroplastic/mitochondrial.
Os01t0268600-01	1	39017.5	Glycoside hydrolase, family 31 protein.
Os01t0268700-00	0.822133	25364	Protein of unknown function DUF617, plant domain containing protein.
Os01t0268733-00	0.822133	25362	Hypothetical gene.
Os01t0268800-01	0.301976	9847	Ubiquitin-associated/translation elongation factor EF1B, N-terminal, eukaryote domain containing protein.
Os01t0268800-02	0.26798	8925	Ubiquitin-associated/translation elongation factor EF1B, N-terminal, eukaryote domain containing protein.
Os01t0268900-01	0.774387	23027	Conserved hypothetical protein.
Os01t0269000-01	0.693697	20575	Similar to Hydroxymethylglutaryl-CoA lyase.
Os01t0269100-01	0.946677	29679	Similar to Rab proteins geranylgeranyltransferase component A 2 (Rab escort protein 2) (REP-2) (Choroideraemia-like protein).
Os01t0269500-01	0.513779	15395	Conserved hypothetical protein.
Os01t0269550-01	0.287535	9396	Hypothetical protein.
Os01t0269800-00	1	39017.5	NB-ARC domain containing protein.
Os01t0269900-01	0.483439	14675	Actin/actin-like family protein.
Os01t0269950-00	0.54941	16289	Hypothetical protein.
Os01t0270100-01	0.269675	8965	Similar to Cysteine protease inhibitor.
Os01t0270100-02	0.252088	8505	Similar to cDNA clone:001-200-C04, full insert sequence.
Os01t0270300-01	0.947028	29697	Similar to Cationic peroxidase isozyme 40K precursor.
Os01t0270300-02	0.977455	30970	Similar to Cationic peroxidase isozyme 40K precursor.
Os01t0270501-00	0.76802	22821	Hypothetical protein.
Os01t0271000-01	0.589064	17367	Conserved hypothetical protein.
Os01t0271200-01	0.813743	24230	Similar to Glutamyl-tRNA synthetase.
Os01t0271400-00	0.172417	6250	Peptidase S14, ClpP family protein.
Os01t0271500-01	0.837511	25894	Similar to RUB-activating enzyme (Ubiquitin activating enzyme E1-like protein).
Os01t0271700-01	0.0408393	1952	Conserved hypothetical protein.
Os01t0272600-01	1	32878	Similar to Root determined nodulation 1.
Os01t0272650-00	0.910252	28412	Hypothetical protein.
Os01t0272700-00	1	34359	Hypothetical conserved gene.
Os01t0272800-01	0.565514	16714	Conserved hypothetical protein.
Os01t0272850-00	0.336175	10792	Hypothetical protein.
Os01t0273000-01	0.0707374	2976	Similar to 26 proteasome complex subunit DSS1 (Deleted in split hand/split foot protein 1) (Split hand/foot deleted protein 1).
Os01t0273100-01	0.120419	4799	Similar to Ubiquitin conjugating protein-like (Ubiquitin-conjugating enzyme) (Ubiquitinating enzyme).
Os01t0273150-00	0.701914	20787	Hypothetical gene.
Os01t0273200-00	1	33179	Conserved hypothetical protein.
Os01t0273300-01	0.944257	29587	BSD domain containing protein.
Os01t0273500-01	0.108666	4438	Heat shock protein DnaJ, N-terminal domain containing protein.
Os01t0273800-01	0.780802	23163	FAD-dependent pyridine nucleotide-disulphide oxidoreductase domain containing protein.
Os01t0273850-00	1	35923	Hypothetical gene.
Os01t0273900-00	1	39017.5	Conserved hypothetical protein.
Os01t0274100-00	0.245569	8294	Similar to disulfide oxidoreductase/ monooxygenase/ oxidoreductase.
Os01t0274201-00	0.838732	25919	Hypothetical gene.
Os01t0274300-01	0.231377	7885	Hypothetical protein.
Os01t0274500-00	1	39017.5	Similar to Expansin-A11.
Os01t0274601-01	1	39017.5	Hypothetical gene.
Os01t0274800-01	0.347972	11135	R2R3-type MYB transcription factor, Sugar partitioning into anther
Os01t0274901-01	0.799835	23774	Hypothetical conserved gene.
Os01t0275300-01	0.0972721	3968	Conserved hypothetical protein.
Os01t0275500-00	0.584182	17261	Similar to Protein argonaute 15.
Os01t0275600-01	0.998069	31716	Similar to Argonaute 4 protein.
Os01t0275600-02	1	34500	Similar to Protein argonaute 4A.
Os01t0275800-01	0.486967	14736	Hypothetical gene.
Os01t0275900-00	0.840452	25949	Hypothetical conserved gene.
Os01t0275950-00	0.275558	9100	Hypothetical conserved gene.
Os01t0276000-01	0.311805	10111	Similar to 60S ribosomal protein L30.
Os01t0276033-00	0.154146	5773	Non-protein coding transcript.
Os01t0276066-00	0.913914	28658	Non-protein coding transcript.
Os01t0276100-01	0.502315	15138	Similar to 3-isopropylmalate dehydrogenase, chloroplast precursor (EC 1.1.1.85) (Beta-IPM dehydrogenase) (IMDH) (3-IPM-DH).
Os01t0276200-00	0.906304	27979	Similar to Mitochondrial import receptor subunit TOM40.
Os01t0276300-01	0.11275	4573	Similar to Group 3 late embryogenesis abundant protein (Fragment).
Os01t0276400-01	0.813158	24207	Similar to presenilin.
Os01t0276500-01	0.622914	18665	Similar to Histidine biosynthesis bifunctional protein hisIE, chloroplast precursor [Includes: Phosphoribosyl-AMP cyclohydrolase (EC 3.5.4.19) (PRA-CH); Phosphoribosyl-ATP pyrophosphatase (EC 3.6.1.31) (PRA-PH)].
Os01t0276500-02	0.680772	20255	Similar to Histidine biosynthesis bifunctional protein hisIE, chloroplast precursor [Includes: Phosphoribosyl-AMP cyclohydrolase (EC 3.5.4.19) (PRA-CH); Phosphoribosyl-ATP pyrophosphatase (EC 3.6.1.31) (PRA-PH)].
Os01t0276600-01	0.037046	1791	Zinc finger, RING/FYVE/PHD-type domain containing protein.
Os01t0276650-00	0.18013	6479	Non-protein coding transcript.
Os01t0276700-01	1	33796	Similar to Pyruvate kinase, cytosolic isozyme (EC 2.7.1.40) (PK).
Os01t0276700-02	1	33655	Similar to Pyruvate kinase, cytosolic isozyme (EC 2.7.1.40) (PK).
Os01t0276700-03	1	33053	Similar to Pyruvate kinase.
Os01t0276700-04	1	33699	Similar to Pyruvate kinase.
Os01t0276800-01	0.832353	25727	Mannose-6-phosphate receptor, binding domain containing protein.
Os01t0276800-02	1	35113	Similar to predicted protein.
Os01t0276800-03	0.711204	21074	Hypothetical conserved gene.
Os01t0276800-04	0.738569	21968	Similar to predicted protein.
Os01t0276800-05	0.726182	21466	Similar to predicted protein.
Os01t0276900-01	0.822133	25348	Conserved hypothetical protein.
Os01t0277100-01	0.983354	31132	Hypothetical protein.
Os01t0277500-01	0.91365	28627	Zinc finger, Dof-type domain containing protein.
Os01t0277600-00	0.0338244	1682	Similar to aminophospholipid ATPase.
Os01t0277700-01	0.0882809	3669	Similar to Glycosyl hydrolases family 17 protein.
Os01t0278000-00	0.000109353	140	VQ domain containing protein.
Os01t0278050-00	1	39017.5	Hypothetical conserved gene.
Os01t0278100-01	1	39017.5	Conserved hypothetical protein.
Os01t0278200-01	0.956063	30228	Similar to Ran-binding protein 17.
Os01t0278466-00	0.369839	11689	Non-protein coding transcript.
Os01t0278600-01	0.958033	30285	PDZ/DHR/GLGF domain containing protein.
Os01t0278600-02	0.978086	30994	PDZ/DHR/GLGF domain containing protein.
Os01t0278900-01	0.13511	5233	Similar to 50S ribosomal protein L40.
Os01t0278950-00	0.0130273	865	Similar to predicted protein.
Os01t0278975-00	0.0174241	1055	Hypothetical protein.
Os01t0279000-01	0.884252	27282	Zinc finger, DHHC-type domain containing protein.
Os01t0279100-01	0.776231	23078	Similar to Basic leucine zipper transcription factor CAT103 (Fragment).
Os01t0279100-02	0.879592	27169	Similar to Magnesium-protoporphyrin ix monomethyl ester cyclase (Fragment).
Os01t0279200-01	0.877769	27102	Similar to COP9 signalosome complex subunit 2.
Os01t0279200-02	0.747364	22245	Similar to COP9 signalosome complex subunit 2 (Signalosome subunit 2) (FUSCA protein 12) (FUSCA12).
Os01t0279200-03	0.858896	26460	Similar to COP9 signalosome complex subunit 2.
Os01t0279300-01	0.874689	27002	Similar to Calmodulin 1 (Fragment).
Os01t0279400-01	0.954257	30136	Major facilitator superfamily antiporter.
Os01t0279500-01	1	34127	Hypothetical gene.
Os01t0279700-01	0.935724	29344	Major facilitator superfamily protein.
Os01t0279700-02	1	33516	Major facilitator superfamily protein.
Os01t0279700-03	0.739549	22001	Non-protein coding transcript.
Os01t0279800-01	0.952246	30000	Similar to LRR protein.
Os01t0279800-02	0.364905	11564	Similar to BRASSINOSTEROID INSENSITIVE 1-associated receptor kinase 1.
Os01t0279900-01	0.756342	22516	Similar to Transcription factor TGA6 (AtbZIP45). Splice isoform 2.
Os01t0280000-01	0.372762	11757	Similar to Histone mRNA exonuclease 1.
Os01t0280000-02	0.569617	16837	Similar to Histone mRNA exonuclease 1.
Os01t0280200-01	0.273999	9057	IQ motif, EF-hand binding site domain containing protein.
Os01t0280400-00	0.388813	12124	DNA-binding protein.
Os01t0280500-01	0.910252	28377	Similar to Eukaryotic translation initiation factor 6 (eIF-6) (B4 integrin interactor) (CAB) (p27(BBP)) (B(2)GCN homolog).
Os01t0280600-01	1	39017.5	Conserved hypothetical protein.
Os01t0281000-01	0.286393	9346	Cyclin-like F-box domain containing protein.
Os01t0281050-00	0.2924	9519	Hypothetical protein.
Os01t0281100-01	0.516094	15481	Conserved hypothetical protein.
Os01t0281200-01	0.45396	13896	Similar to Type B-like cyclin (Fragment).
Os01t0281250-00	0.4282	13152	Hypothetical protein.
Os01t0281301-00	1	39017.5	Protein of unknown function DUF1645 domain containing protein.
Os01t0281400-00	0.719271	21285	Coatomer, beta subunit domain containing protein.
Os01t0281600-01	0.468986	14308	Cupredoxin domain containing protein.
Os01t0282251-01	1	34493	Similar to CAA30375.1 protein.
Os01t0282800-02	0.387961	12107	Similar to Tubulin beta-5 chain (Beta-5 tubulin).
Os01t0282866-00	0.376301	11818	Hypothetical protein.
Os01t0283000-01	0.118512	4746	Conserved hypothetical protein.
Os01t0283000-02	0.157932	5905	Conserved hypothetical protein.
Os01t0283100-01	0.251073	8486	Similar to Ferripyochelin-binding protein-like.
Os01t0283100-02	0.238978	8128	Similar to Ferripyochelin-binding protein-like.
Os01t0283300-01	0.978518	31005	Conserved hypothetical protein.
Os01t0283300-02	0.978518	31008	Conserved hypothetical protein.
Os01t0283400-01	1	39017.5	Conserved hypothetical protein.
Os01t0283500-01	0.659585	19719	Similar to predicted protein.
Os01t0283500-02	0.69656	20646	Peptidase S54, rhomboid domain containing protein.
Os01t0283600-00	0.822133	24848	Similar to Cinnamoyl CoA reductase.
Os01t0283700-01	1	39017.5	Similar to Cinnamoyl-CoA reductase (EC 1.2.1.44).
Os01t0284500-01	0.485484	14712	Similar to Nectarin 1 precursor (EC 1.15.1.1) (Superoxide dismutase [Mn]).
Os01t0284700-01	0.898739	27733	Similar to Peptidyl-prolyl cis-trans isomerase.
Os01t0284900-01	0.729456	21615	Conserved hypothetical protein.
Os01t0285200-01	1	34858	Conserved hypothetical protein.
Os01t0285300-01	0.200821	7050	Myb transcription factor domain containing protein.
Os01t0286000-01	0.859918	26504	Snf7 family protein.
Os01t0286100-01	0.153274	5751	Helix-loop-helix DNA-binding domain containing protein.
Os01t0286200-01	0.113749	4594	Hypothetical protein.
Os01t0286500-00	0.896941	27676	Conserved hypothetical protein.
Os01t0286550-00	0.910252	28241	Hypothetical gene.
Os01t0286600-01	0.232894	7969	Similar to Plastidal protoporphyrinogen oxidase.
Os01t0286900-01	0.405341	12469	Similar to Auxin-responsive protein IAA31 (Indoleacetic acid-induced protein 31).
Os01t0287400-01	0.391814	12179	Similar to Hydrophobic protein LTI6A (Low temperature-induced protein 6A).
Os01t0287600-01	0.156782	5879	Similar to Chitinase 10.
Os01t0287700-01	0.953898	30122	Hypothetical conserved gene.
Os01t0287900-00	1	39017.5	Hypothetical protein.
Os01t0288200-01	0.822133	24855	Conserved hypothetical protein.
Os01t0288700-01	0.7347	21809	Hypothetical gene.
Os01t0288800-01	0.0617406	2647	Conserved hypothetical protein.
Os01t0289600-00	1	39017.5	Similar to WRKY transcription factor 28.
Os01t0289732-01	1	39017.5	Similar to WRKY transcription factor 6-like (WRKY transcription factor 9).
Os01t0289900-00	0.565693	16725	Transferase domain containing protein.
Os01t0289950-01	0.565693	16724	Conserved hypothetical protein.
Os01t0290000-01	0.370414	11710	Similar to Cyprosin precursor (EC 3.4.23.-) (Fragment).
Os01t0290000-02	0.382955	11985	Similar to Cyprosin precursor (EC 3.4.23.-) (Fragment).
Os01t0290000-03	0.384352	12022	Similar to Cyprosin precursor (EC 3.4.23.-) (Fragment).
Os01t0290000-04	0.34812	11153	Similar to retrotransposon protein SINE subclass.
Os01t0290100-01	1	34369	Pyridoxal phosphate-dependent transferase, major region, subdomain 1 domain containing protein.
Os01t0290600-00	0.67273	20090	Similar to isopenicillin N epimerase.
Os01t0290650-00	0.0348863	1725	Non-protein coding transcript.
Os01t0290700-01	0.122935	4876	Similar to CjMDR1.
Os01t0290800-01	0.035701	1741	Hypothetical protein.
Os01t0291500-01	1	39017.5	Transferase family protein.
Os01t0291500-02	1	37064.5	Transferase family protein.
Os01t0291733-00	1	39017.5	Hypothetical protein.
Os01t0292200-01	0.591129	17428	Serine/threonine protein kinase domain containing protein.
Os01t0292200-02	0.650513	19425	Similar to CBL-interacting protein kinase 1.
Os01t0292200-03	0.662028	19798	Similar to CBL-interacting protein kinase 1.
Os01t0292250-00	0.309819	10062	Non-protein coding transcript.
Os01t0292900-01	0.870349	26858	Similar to Squamosa-promoter binding-like protein 2.
Os01t0292900-02	0.862724	26594	Similar to Squamosa-promoter binding-like protein 2.
Os01t0293000-01	0.988524	31299	Similar to S-adenosylmethionine synthetase 1 (EC 2.5.1.6) (Methionine adenosyltransferase 1) (AdoMet synthetase 1) (Fragment).
Os01t0293100-01	0.186169	6644	Basic helix-loop-helix dimerisation region bHLH domain containing protein.
Os01t0293200-01	0.833457	25756	Similar to predicted protein.
Os01t0293900-00	1	39017.5	Similar to peroxidase 1.
Os01t0294500-00	1	39017.5	Similar to Class III peroxidase 9.
Os01t0294700-01	1	39017.5	Haem peroxidase, plant/fungal/bacterial family protein.
Os01t0295600-01	1	39017.5	Hypothetical conserved gene.
Os01t0295700-01	0.725269	21439	Similar to Protein phosphatase-2C.
Os01t0295900-01	0.132991	5160	Similar to cDNA clone:J023064I01, full insert sequence.
Os01t0296000-01	0.505957	15209	Protein kinase, core domain containing protein.
Os01t0296100-01	0.984007	31161	Similar to Shaggy-related protein kinase alpha (EC 2.7.1.-) (ASK-alpha).
Os01t0296100-02	0.956634	30247	Similar to Glycogen synthase kinase.
Os01t0296100-03	0.970047	30643	Similar to Glycogen synthase kinase.
Os01t0296133-00	1	32971	Non-protein coding transcript.
Os01t0296166-00	0.99891	31728	Hypothetical protein.
Os01t0296200-00	1	32235	Similar to polygalacturonase.
Os01t0296450-00	5.9e-05	124	Hypothetical protein.
Os01t0296700-01	7.84e-05	128	Glycoside hydrolase, family 3, N-terminal domain containing protein.
Os01t0297200-01	1	39017.5	ATPase, AAA-type, core domain containing protein.
Os01t0297700-01	1	35993.5	Protein of unknown function DUF6, transmembrane domain containing protein.
Os01t0297950-00	1	39017.5	Hypothetical protein.
Os01t0298301-01	1	34017	Hypothetical conserved gene.
Os01t0298400-01	0.729609	21620	Myb transcription factor domain containing protein.
Os01t0298500-00	0.955322	30202	Conserved hypothetical protein.
Os01t0299100-00	0.939487	29439	Conserved hypothetical protein.
Os01t0299150-00	0.907207	27996	Pentatricopeptide repeat domain containing protein.
Os01t0299200-00	0.870681	26878	Pentatricopeptide repeat domain containing protein.
Os01t0299300-00	0.823208	25490	Hypothetical conserved gene.
Os01t0299400-01	0.148739	5618	Sterile alpha motif homology domain containing protein.
Os01t0299500-01	0.445315	13637	Conserved hypothetical protein.
Os01t0299700-01	1	39017.5	3'-5' exonuclease domain containing protein.
Os01t0299801-00	1	39017.5	Conserved hypothetical protein.
Os01t0300200-01	0.488773	14789	Similar to ATP-citrate lyase subunit B.
Os01t0300200-02	0.489317	14806	Similar to ATP-citrate lyase subunit B.
Os01t0300200-03	0.4837	14678	Similar to ACLB-1 (ATP-citrate lyase B-1).
Os01t0300400-01	0.572293	16906	Hypothetical conserved gene.
Os01t0300600-01	0.0316004	1589	Similar to carbohydrate binding.
Os01t0300900-01	0.0522099	2363	Galactose oxidase/kelch, beta-propeller domain containing protein.
Os01t0300900-02	0.0450274	2131	Hypothetical conserved gene.
Os01t0301000-01	0.0251226	1344	Pentatricopeptide repeat domain containing protein.
Os01t0301100-01	0.822133	24497	Conserved hypothetical protein.
Os01t0301300-01	0.468029	14284	Hypothetical protein.
Os01t0301500-01	1	37064.5	Pentatricopeptide repeat domain containing protein.
Os01t0301700-01	0.225822	7709	Tetratricopeptide-like helical domain containing protein.
Os01t0301700-02	1	39017.5	Hypothetical conserved gene.
Os01t0302000-00	0.913337	28610	Hypothetical conserved gene.
Os01t0302100-01	1	34705	Conserved hypothetical protein.
Os01t0302250-01	0.568548	16798	Conserved hypothetical protein.
Os01t0302500-01	0.711175	21073	Knotted1-type homeobox protein OSH6.
Os01t0302800-01	0.0377794	1813	Conserved hypothetical protein.
Os01t0302900-01	0.358737	11417	Conserved hypothetical protein.
Os01t0303000-02	1	39017.5	Similar to CP12 (Fragment).
Os01t0303100-01	1	37216	Similar to Chitinase precursor (EC 3.2.1.17).
Os01t0303200-01	0.150745	5682	Conserved hypothetical protein.
Os01t0303300-01	0.687268	20403	Similar to Stress-inducible membrane pore protein.
Os01t0303401-00	1	33437	Hypothetical gene.
Os01t0303600-01	1	39017.5	Zinc finger, RING/FYVE/PHD-type domain containing protein.
Os01t0303800-01	0.129985	5084	UspA domain containing protein.
Os01t0303800-02	0.131651	5133	UspA domain containing protein.
Os01t0304000-01	0.3852	12066	Similar to Ribosomal protein L29.
Os01t0304050-01	0.402009	12402	Non-protein coding transcript.
Os01t0304100-00	0.498247	15055	Similar to Cation chloride cotransporter.
Os01t0304200-00	0.685554	20370	Similar to Transcription factor PCF7.
Os01t0304300-01	0.113819	4597	Similar to predicted protein.
Os01t0304400-00	1	39017.5	Conserved hypothetical protein.
Os01t0304500-00	0.569093	16823	Hypothetical conserved gene.
Os01t0305200-01	1	39017.5	Lg106-like family protein.
Os01t0305900-01	0.352131	11232	Similar to R2R3 Myb transcription factor MYB-IF35.
Os01t0306100-01	0.303719	9898	Plant specific eukaryotic initiation factor 4B family protein.
Os01t0306200-01	0.822133	25359	Protein of unknown function DUF3511 domain containing protein.
Os01t0306400-01	0.23389	8001	Hypothetical conserved gene.
Os01t0306800-01	0.822133	24533	Conserved hypothetical protein.
Os01t0306800-02	0.832353	25726	Hypothetical conserved gene.
Os01t0306900-01	0.60299	18012	Protein of unknown function DUF789 family protein.
Os01t0307562-00	1	32405	Similar to JD1.
Os01t0307624-01	1	39017.5	Conserved hypothetical protein.
Os01t0307686-00	1	39017.5	Similar to embryonic abundant protein-like.
Os01t0308200-01	0.766102	22769	Hypothetical protein.
Os01t0308200-02	0.60751	18122	Hypothetical protein.
Os01t0308300-00	0.810114	24115	NB-ARC domain containing protein.
Os01t0308600-00	0.0280827	1463	Conserved hypothetical protein.
Os01t0308700-00	0.311112	10084	Similar to H0315A08.1 protein.
Os01t0309100-01	0.766553	22780	Similar to anther-specific protein SF18.
Os01t0309800-01	0.455408	13940	Similar to Hydrogenase expression/formation protein hypB.
Os01t0309900-01	1	32217	Lipase, class 3 family protein.
Os01t0309966-00	0.973531	30830	Hypothetical protein.
Os01t0310032-00	0.734404	21795	Similar to Cold-regulated protein.
Os01t0310100-01	0.0758759	3192	Similar to PLDP1 (PHOSPHOLIPASE D P1); phospholipase D.
Os01t0310500-01	0.751335	22360	Protein kinase, catalytic domain domain containing protein.
Os01t0310500-02	0.814846	24250	Conserved hypothetical protein.
Os01t0310550-01	0.659745	19725	Non-protein coding transcript.
Os01t0310600-01	0.000295354	184	Non-protein coding transcript.
Os01t0310800-01	0.360297	11451	Similar to Pto kinase interactor 1.
Os01t0311100-00	1	35079	Similar to RING-H2 finger protein ATL2L.
Os01t0311300-01	0.0276494	1450	Similar to Sorbitol transporter.
Os01t0311400-00	0.903092	27829	Zinc finger, RING/FYVE/PHD-type domain containing protein.
Os01t0311500-01	1	34979	Similar to PHS1 (PROPYZAMIDE-HYPERSENSITIVE 1); phosphoprotein phosphatase/ protein tyrosine/serine/threonine phosphatase.
Os01t0311500-02	1	34355	Similar to predicted protein.
Os01t0311600-01	0.753989	22448	Sulfotransferase family protein.
Os01t0311800-01	1	37216	Similar to Pectin methylesterase 8 (Fragment).
Os01t0311800-02	1	39017.5	Similar to Pectinesterase.
Os01t0312500-01	0.822133	24915	Similar to Pectinesterase.
Os01t0312600-00	0.897091	27678	Hypothetical protein.
Os01t0312800-01	0.0365362	1763	Similar to CEL4=CELLULASE 4 (Fragment).
Os01t0313050-00	0.0424841	2034	Hypothetical protein.
Os01t0313300-01	0.875266	27040	Similar to EREBP-3 protein (Fragment).
Os01t0313600-01	1	39017.5	Conserved hypothetical protein.
Os01t0314000-01	0.897391	27694	Protein of unknown function DUF3615 domain containing protein.
Os01t0314000-02	0.687952	20423	Protein of unknown function DUF3615 domain containing protein.
Os01t0314000-03	1	33765	Protein of unknown function DUF3615 domain containing protein.
Os01t0314100-01	0.85115	26230	Catalytic domain of components of various dehydrogenase complexes containing protein.
Os01t0314300-01	0.83114	25700	Uncharacterized domain 2 containing protein.
Os01t0314300-02	0.79628	23615	Uncharacterized domain 2 containing protein.
Os01t0314800-01	1	39017.5	Late embryogenesis abundant protein 3 family protein.
Os01t0315600-01	0.288903	9443	Similar to Monoglyceride lipase.
Os01t0315700-01	0.242961	8231	Similar to Monoglyceride lipase.
Os01t0315800-01	0.874372	26981	UDP-glucuronic acid decarboxylase (EC 4.1.1.35).
Os01t0315800-02	0.873266	26939	Similar to DTDP-glucose 4-6-dehydratase-like protein (Fragment).
Os01t0315850-00	1	32679	Hypothetical protein.
Os01t0316001-01	1	39017.5	Hypothetical conserved gene.
Os01t0316100-00	0.605944	18065	FAD dependent oxidoreductase family protein.
Os01t0316500-01	0.252616	8513	Conserved hypothetical protein.
Os01t0316600-01	1	35667	Similar to pre-mRNA-splicing factor SF2.
Os01t0316800-01	0.250455	8461	Similar to Deleted in split hand/splt foot protein (Fragment).
Os01t0316900-01	0.950693	29867	Conserved hypothetical protein.
Os01t0317125-00	0.900115	27762	Hypothetical protein.
Os01t0317500-00	0.0786119	3303	Similar to esterase/lipase/thioesterase family protein.
Os01t0317800-01	0.520803	15597	Alpha/beta hydrolase family protein.
Os01t0318000-00	0.688627	20456	Similar to esterase/lipase/thioesterase family protein.
Os01t0318201-01	1	31989	Non-protein coding transcript.
Os01t0318202-01	1	32921	Hypothetical gene.
Os01t0318400-00	1	34686	Conserved hypothetical protein.
Os01t0318600-00	0.475228	14470	Hypothetical protein.
Os01t0318700-01	0.432982	13321	Similar to ABC1 protein (Fragment).
Os01t0319000-01	1	36210	Similar to Pectin acetylesterase (Fragment).
Os01t0319000-02	1	37064.5	Similar to Pectin acetylesterase (Fragment).
Os01t0319066-00	1	36091.5	Hypothetical protein.
Os01t0320700-01	0.0270216	1417	Hypothetical protein.
Os01t0321300-00	0.429065	13184	Similar to Protein translocase subunit secA.
Os01t0321700-01	0.0138808	923	Similar to predicted protein.
Os01t0321700-02	0.0719495	3027	Similar to predicted protein.
Os01t0321800-01	0.13845	5328	Gas vesicle protein GvpC repeat containing protein.
Os01t0321900-00	0.950693	29847	Hypothetical conserved gene.
Os01t0322300-00	0.832353	25728	Similar to soluble inorganic pyrophosphatase.
Os01t0322700-01	2.19e-08	52	Non-protein coding transcript.
Os01t0322800-01	0.325292	10476	WD40 repeat-like domain containing protein.
Os01t0323000-01	0.10691	4358	Similar to Ser Thr specific protein kinase-like protein.
Os01t0323000-02	0.18453	6592	Similar to BRASSINOSTEROID INSENSITIVE 1-associated receptor kinase 1.
Os01t0323100-01	0.21819	7497	Similar to Pto kinase interactor 1.
Os01t0323300-00	0.593028	17484	RNA-binding, CRM domain domain containing protein.
Os01t0323500-01	0.348485	11161	Conserved hypothetical protein.
Os01t0323600-01	0.226998	7731	Similar to S-adenosylmethionine synthase 2.
Os01t0323775-00	0.247507	8369	Hypothetical protein.
Os01t0324400-01	1	34999	Hypothetical conserved gene.
Os01t0324400-02	0.134731	5217	Protein of unknown function DUF3615 domain containing protein.
Os01t0324400-03	0.0600747	2579	Similar to cDNA clone:J033110L02, full insert sequence.
Os01t0326000-01	0.162374	6012	Similar to Peroxidase (Fragment).
Os01t0326000-02	0.173515	6302	Similar to Class III peroxidase 13.
Os01t0326100-02	0.612369	18355	Non-protein coding transcript.
Os01t0326300-01	1	39017.5	Haem peroxidase, plant/fungal/bacterial family protein.
Os01t0327000-01	0.131651	5132	Similar to Class III peroxidase 14.
Os01t0327100-01	0.574755	16988	Haem peroxidase family protein.
Os01t0327100-02	0.701603	20781	Similar to Peroxidase 8.
Os01t0327250-00	0.609881	18240	Hypothetical protein.
Os01t0327400-01	0.0121252	811	Similar to Peroxidase (Fragment).
Os01t0327500-01	0.00758555	585	Conserved hypothetical protein.
Os01t0327600-01	0.247599	8372	Conserved hypothetical protein.
Os01t0327600-02	0.279291	9199	Hypothetical conserved gene.
Os01t0327900-00	0.878984	27139	Hypothetical conserved gene.
Os01t0328300-01	0.318862	10310	Similar to cDNA clone:J033084P10, full insert sequence.
Os01t0328300-02	0.603552	18024	Hypothetical conserved gene.
Os01t0328300-03	0.466026	14245	Protein of unknown function DUF295 domain containing protein.
Os01t0328400-01	0.514634	15440	Ubiquitin.
Os01t0328500-01	0.23268	7960	Bucentaur or craniofacial development family protein.
Os01t0328600-01	1	35561	Similar to cyclase/dehydrase.
Os01t0328700-01	0.794289	23572	FAD-dependent pyridine nucleotide-disulphide oxidoreductase domain containing protein.
Os01t0328900-01	0.521745	15621	Glycosyl transferase, family 31 domain containing protein.
Os01t0329000-01	0.822133	25233	Phospholipid/glycerol acyltransferase domain containing protein.
Os01t0329075-00	1	36159	Hypothetical protein.
Os01t0329150-00	1	39017.5	Non-protein coding transcript.
Os01t0329300-01	0.456891	13983	Pectin lyase fold domain containing protein.
Os01t0329350-00	0.989381	31383	Hypothetical protein.
Os01t0329400-01	0.347566	11113	Mitochondrial substrate carrier family protein.
Os01t0329400-02	0.522522	15647	Similar to predicted protein.
Os01t0329800-01	0.232828	7968	YT521-B-like protein family protein.
Os01t0329800-02	0.492407	14897	Hypothetical conserved gene.
Os01t0329900-01	0.716013	21202	Similar to Lipase homolog (Fragment).
Os01t0329900-02	0.79028	23463	Hypothetical conserved gene.
Os01t0330001-00	0.485484	14711	Non-protein coding transcript.
Os01t0330100-01	0.175007	6349	Similar to Alpha-L-fucosidase 2.
Os01t0330200-00	0.863173	26612	Peptidase C1A, papain family protein.
Os01t0330650-01	0.315153	10213	Hypothetical gene.
Os01t0331100-01	1	39017.5	Similar to Alpha-L-fucosidase 2.
Os01t0331500-00	1	36519	Non-protein coding transcript.
Os01t0331900-01	0.992376	31582	Protein of unknown function DUF846, eukaryotic family protein.
Os01t0331900-02	1	33012	Protein of unknown function DUF846, eukaryotic family protein.
Os01t0332100-01	0.0705798	2970	Similar to Neutral invertase-like protein (Fragment).
Os01t0332100-02	0.0624475	2680	Similar to Invertase.
Os01t0332150-00	0.0696086	2940	Hypothetical protein.
Os01t0332200-01	0.596721	17628	Similar to OsGA2ox1.
Os01t0332500-01	0.133108	5164	Similar to Serine carboxypeptidase II-like protein.
Os01t0332700-00	1	36519	Similar to predicted protein.
Os01t0332800-01	0.974605	30856	Similar to Serine carboxypeptidase II-like protein.
Os01t0332800-02	1	39017.5	Similar to SCPL33.
Os01t0332900-01	0.762408	22702	Similar to immediate-early protein RSP40.
Os01t0332900-02	0.822133	24617	Similar to immediate-early protein RSP40.
Os01t0333001-00	0.47784	14555	Non-protein coding transcript.
Os01t0333600-00	0.642833	19119	Protein of unknown function DUF594 domain containing protein.
Os01t0335600-01	0.792801	23549	Conserved hypothetical protein.
Os01t0335700-01	0.464757	14205	NB-ARC domain containing protein.
Os01t0336300-00	0.705015	20851	Hypothetical conserved gene.
Os01t0337160-00	0.471272	14363	Conserved hypothetical protein.
Os01t0337180-01	1	34342	Hypothetical gene.
Os01t0337500-00	1	39017.5	Similar to H+-pyrophosphatase (Fragment).
Os01t0337600-01	0.0497655	2286	Similar to predicted protein.
Os01t0337600-02	0.0147105	964	Similar to binding.
Os01t0337700-01	1	36015.5	Conserved hypothetical protein.
Os01t0337700-02	0.72855	21532	Conserved hypothetical protein.
Os01t0337900-01	0.365893	11586	Similar to Dihydrolipoamide dehydrogenase.
Os01t0338000-01	1	34622	Similar to GTP-binding protein SAR1A.
Os01t0338000-02	1	34328	Similar to GTP-binding protein SAR1A.
Os01t0338100-00	0.287038	9369	Similar to Transcription initiation factor IID, 18kD subunit family protein.
Os01t0338150-01	0.231556	7904	Hypothetical gene.
Os01t0338200-01	0.215693	7409	Mov34/MPN/PAD-1 family protein.
Os01t0338401-01	1	36278	Hypothetical gene.
Os01t0338600-01	0.69184	20533	Similar to cysteine sulfinate desulfinase/cysteine desulfurase and related enzymes.
Os01t0339001-00	0.606975	18108	Non-protein coding transcript.
Os01t0339400-00	0.450759	13787	Conserved hypothetical protein.
Os01t0339500-01	0.444587	13616	Similar to No apical meristem protein.
Os01t0339600-01	0.931961	29231	Proteasome assembly chaperone 3 domain containing protein.
Os01t0339851-01	0.977943	30983	Conserved hypothetical protein.
Os01t0339900-01	0.424293	12959	Thioredoxin domain 2 containing protein.
Os01t0339950-01	0.538267	16023	Non-protein coding transcript.
Os01t0340100-00	1	39017.5	Transcription factor, MADS-box domain containing protein.
Os01t0340600-00	0.910252	28330	Conserved hypothetical protein.
Os01t0340801-01	1	36748.5	Non-protein coding transcript.
Os01t0341000-00	0.955834	30218	Conserved hypothetical protein.
Os01t0341200-01	0.464374	14195	Tubulin, conserved site domain containing protein.
Os01t0341300-01	0.339933	10901	Conserved hypothetical protein.
Os01t0341750-00	1	39017.5	Hypothetical protein.
Os01t0342500-00	1	39017.5	Hypothetical conserved gene.
Os01t0342750-01	0.424848	13032	Hypothetical conserved gene.
Os01t0342800-01	0.0802166	3379	Similar to UPF0631 protein.
Os01t0342900-01	0.0811718	3400	Similar to Adenosine monophosphate binding protein 1 AMPBP1.
Os01t0343001-00	0.076927	3243	Hypothetical gene.
Os01t0343100-01	1	39017.5	Protein of unknown function DUF594 family protein.
Os01t0343200-01	0.407192	12509	Similar to Importin alpha-1b subunit.
Os01t0343200-02	0.345055	11045	AT-IMP (Arabidopsis thaliana importin alpha); protein transporter.
Os01t0343300-01	0.822133	25040	Zinc finger, NHR/GATA-type domain containing protein.
Os01t0343350-00	1	39017.5	Hypothetical protein.
Os01t0343400-00	0.802001	23869	Conserved hypothetical protein.
Os01t0343500-01	0.225139	7686	Similar to TPR repeat.
Os01t0343780-00	0.396488	12280	Hypothetical gene.
Os01t0344620-01	1	39017.5	Hypothetical gene.
Os01t0346400-01	1	35398	Conserved hypothetical protein.
Os01t0346600-01	0.565693	16722	Conserved hypothetical protein.
Os01t0346700-01	0.818001	24361	Conserved hypothetical protein.
Os01t0347000-01	0.61038	18271	Similar to PROPYZAMIDE-HTPERSENSITIVE 1.
Os01t0347100-01	1	32499	Protein of unknown function DUF1399 family protein.
Os01t0347150-00	0.672734	20092	Non-protein coding transcript.
Os01t0347200-01	0.910866	28508	Conserved hypothetical protein.
Os01t0347300-01	1	39017.5	Conserved hypothetical protein.
Os01t0347500-00	1	39017.5	Similar to Papain-like cysteine proteinase (Fragment).
Os01t0347600-01	1	39017.5	Ervatamin B (EC 3.4.22.-) (ERV-B).
Os01t0348000-00	1	39017.5	Similar to Papain-like cysteine proteinase (Fragment).
Os01t0348600-01	0.210115	7282	Similar to MFP2 (Fatty acid multifunctional protein) (AtMFP2).
Os01t0348600-02	0.330273	10636	Similar to glyoxysomal fatty acid beta-oxidation multifunctional protein MFP-a.
Os01t0348600-03	0.329513	10614	Similar to glyoxysomal fatty acid beta-oxidation multifunctional protein MFP-a.
Os01t0348700-01	0.140478	5392	Similar to 60S ribosomal protein L23a (L25).
Os01t0348900-01	0.959248	30312	SalT gene product (Salt-induced protein).
Os01t0349000-01	0.361485	11492	Conserved hypothetical protein.
Os01t0349400-01	0.362786	11535	Similar to Serine/threonine protein phosphatase PP1 (EC 3.1.3.16) (Fragment).
Os01t0349600-01	0.008857	670	Hypothetical protein.
Os01t0349800-01	0.55785	16477	Similar to Cytochrome P450.
Os01t0350000-01	1	39017.5	Transferase family protein.
Os01t0350100-00	0.952524	30020	Hypothetical protein.
Os01t0350300-00	1	36921.5	Disease resistance protein domain containing protein.
Os01t0350900-01	0.848479	26157	Similar to VIP2 protein.
Os01t0350900-02	0.922889	28940	Similar to VIP2 protein.
Os01t0351100-00	1	39017.5	Similar to Poly.
Os01t0351200-00	0.527419	15776	Similar to Poly.
Os01t0351300-01	0.258235	8653	Exocyst complex subunit Sec15-like family protein.
Os01t0351800-01	1	34492	2OG-Fe(II) oxygenase domain containing protein.
Os01t0352100-01	0.419535	12833	2OG-Fe(II) oxygenase domain containing protein.
Os01t0352200-00	1	36278	Hypothetical protein.
Os01t0353600-00	0.514939	15449	Similar to AP-3 complex subunit sigma-2.
Os01t0353900-01	0.946781	29683	Similar to cDNA clone:J023055K12, full insert sequence.
Os01t0353900-02	1	33465	Conserved hypothetical protein.
Os01t0354175-00	1	39017.5	Hypothetical protein.
Os01t0354200-01	1	32975	Similar to Sterol C-14 reductase.
Os01t0354450-00	0.736334	21873	Similar to ATP binding protein.
Os01t0354700-00	0.28487	9317	Pre-mRNA cleavage complex II Clp1 domain containing protein.
Os01t0355100-01	1	34030	Pentatricopeptide repeat domain containing protein.
Os01t0355175-00	0.798849	23691	Hypothetical protein.
Os01t0355400-01	1	36748.5	Similar to BPM3; protein binding.
Os01t0355500-01	0.394656	12247	Hypothetical conserved gene.
Os01t0355500-02	0.145756	5525	Heat shock protein DnaJ, N-terminal domain containing protein.
Os01t0355600-01	0.00413872	436	Galactose-binding like domain containing protein.
Os01t0355800-00	0.165953	6100	Similar to Esterase PIR7A.
Os01t0355900-01	0.288903	9444	Peptidase C48, SUMO/Sentrin/Ubl1 family protein.
Os01t0356400-01	0.253131	8520	Similar to multidrug resistance protein ABC transporter family.
Os01t0356500-01	0.764723	22744	Thiamin pyrophosphokinase, eukaryotic domain containing protein.
Os01t0356800-00	1	39017.5	Domain of unknown function DUF3406, chloroplast translocase domain containing protein.
Os01t0357100-01	0.981357	31073	Ferredoxin-nitrite reductase (EC 1.7.7.1).
Os01t0357100-02	1	32594	Similar to Ferredoxin-nitrite reductase.
Os01t0357150-00	1	32519	Hypothetical protein.
Os01t0357500-00	0.966919	30551	Similar to Ferredoxin-nitrite reductase.
Os01t0357800-01	0.11368	4590	Pentatricopeptide repeat domain containing protein.
Os01t0357900-01	0.822133	24720	Similar to RALF.
Os01t0358100-01	0.304519	9932	Rapid ALkalinization Factor family protein.
Os01t0358300-01	1	35430	Tetratricopeptide-like helical domain containing protein.
Os01t0358300-03	0.686467	20390	Non-protein coding transcript.
Os01t0358400-01	0.271144	9001	Similar to 40S ribosomal protein S4.
Os01t0358551-00	0.327624	10552	Conserved hypothetical protein.
Os01t0358700-01	1	39017.5	Similar to Powdery mildew resistance protein PM3b.
Os01t0358900-00	1	37064.5	Similar to GDHB glutamate dehydrogenase.
Os01t0359400-01	1	32440	NB-ARC domain containing protein.
Os01t0359400-02	0.664715	19865	NB-ARC domain containing protein.
Os01t0359400-03	0.704638	20840	NB-ARC domain containing protein.
Os01t0359600-00	1	39017.5	Disease resistance protein domain containing protein.
Os01t0359800-00	0.550655	16317	Similar to NB-ARC domain containing protein.
Os01t0360100-01	0.965504	30493	Similar to Powdery mildew resistance protein pm3f (Fragment).
Os01t0360150-01	0.21505	7384	Hypothetical protein.
Os01t0360200-01	0.21955	7533	Similar to Respiratory burst oxidase homolog.
Os01t0360200-03	0.216954	7447	Similar to Respiratory burst oxidase homolog.
Os01t0360333-00	0.104608	4265	Hypothetical protein.
Os01t0360600-01	0.0912265	3787	Dephospho-CoA kinase family protein.
Os01t0361000-01	0.950017	29786	Conserved hypothetical protein.
Os01t0361000-02	0.144123	5482	Conserved hypothetical protein.
Os01t0361500-01	0.218109	7494	Phospholipid/glycerol acyltransferase domain containing protein.
Os01t0361700-01	1	39017.5	Conserved hypothetical protein.
Os01t0361800-01	1	34277	Hypothetical conserved gene.
Os01t0361800-02	0.974529	30855	Hypothetical protein.
Os01t0362000-01	0.202083	7076	Conserved hypothetical protein.
Os01t0362100-01	0.998736	31725	Esterase/lipase/thioesterase domain containing protein.
Os01t0362400-01	0.112328	4555	Conserved hypothetical protein.
Os01t0362533-01	0.70408	20832	Conserved hypothetical protein.
Os01t0362800-01	0.335508	10768	Conserved hypothetical protein.
Os01t0363300-01	0.860883	26544	Uncharacterised protein family UPF0497, trans-membrane plant subgroup domain containing protein.
Os01t0363300-02	0.839717	25937	Uncharacterised protein family UPF0497, trans-membrane plant subgroup domain containing protein.
Os01t0363500-01	0.395369	12259	Similar to predicted protein.
Os01t0363500-02	0.175007	6350	Similar to PAP fibrillin domain containing protein,expressed.
Os01t0363500-03	0.363659	11553	Conserved hypothetical protein.
Os01t0363500-04	0.236832	8078	Similar to PAP fibrillin domain containing protein,expressed.
Os01t0363500-05	0.376793	11847	Similar to predicted protein.
Os01t0363600-01	1	33050	Similar to hydroxyethylthiazole kinase family protein.
Os01t0363900-01	0.0124974	845	Similar to HASTY.
Os01t0363950-00	1	32406	Hypothetical gene.
Os01t0364000-01	0.752899	22420	Hypothetical gene.
Os01t0364000-02	0.603843	18026	Hypothetical gene.
Os01t0364100-00	0.748274	22263	Similar to OSIGBa0145M07.8 protein.
Os01t0364400-00	1	39017.5	Protein kinase, catalytic domain domain containing protein.
Os01t0364412-00	1	39017.5	Non-protein coding transcript.
Os01t0364900-01	0.610124	18261	Conserved hypothetical protein.
Os01t0366100-01	0.76219	22698	Similar to cDNA clone:J023120H23, full insert sequence.
Os01t0366300-01	1	39017.5	Similar to Receptor protein kinase.
Os01t0366400-00	1	39017.5	Hypothetical protein.
Os01t0366501-01	1	39017.5	Hypothetical gene.
Os01t0367100-01	0.895147	27636	NAD(P)-binding domain containing protein.
Os01t0367100-02	0.870349	26857	NAD(P)-binding domain containing protein.
Os01t0367100-03	0.718755	21282	Similar to binding / catalytic.
Os01t0367100-04	0.903099	27830	NAD(P)-binding domain containing protein.
Os01t0367201-00	0.721247	21331	Non-protein coding transcript.
Os01t0367300-01	0.233988	8003	Nucleotide-binding, alpha-beta plait domain containing protein.
Os01t0367300-02	0.292683	9550	Conserved hypothetical protein.
Os01t0367400-01	1	39017.5	Conserved hypothetical protein.
Os01t0367400-02	1	34855	Similar to cDNA clone:001-121-G01, full insert sequence.
Os01t0367450-00	1	36748.5	Non-protein coding transcript.
Os01t0367700-01	0.908013	28028	Similar to Cyclin-dependent protein kinase-like protein.
Os01t0367900-01	0.0495569	2273	Similar to Possible global transcription activator SNF2L1 (SWI/SNF related matrix associated actin dependent regulator of chromatin subfamily A member 1).
Os01t0368000-00	1	39017.5	Similar to cDNA clone:J023132I08, full insert sequence.
Os01t0368700-01	1	39017.5	Protein of unknown function DUF679 domain containing protein.
Os01t0368900-01	0.184077	6572	Similar to Glutaredoxin-C1.
Os01t0369000-01	0.795723	23605	Similar to Cullin-1.
Os01t0369000-02	0.794018	23568	Similar to Cullin-1.
Os01t0369200-01	0.404486	12446	Similar to Cullin-1.
Os01t0369300-01	0.597189	17726	Potassium uptake protein, kup domain containing protein.
Os01t0369300-02	1	32083	Potassium transporter 1 (AtPOT1) (AtKUP1) (AtKT1). Splice isoform 2.
Os01t0369366-00	1	36278	Hypothetical protein.
Os01t0369500-01	1	36391.5	C2 calcium-dependent membrane targeting domain containing protein.
Os01t0369600-01	0.776599	23083	Conserved hypothetical protein.
Os01t0369700-01	0.597649	17836	Similar to Glutathione S-transferase GST 8 (EC 2.5.1.18).
Os01t0369700-03	0.541072	16068	Similar to Glutathione S-transferase GST 8 (EC 2.5.1.18).
Os01t0369800-00	0.735144	21819	Hypothetical protein.
Os01t0369900-01	0.803246	23916	Similar to 12-oxo-phytodienoic acid reductase6.
Os01t0369950-00	0.952653	30036	Hypothetical gene.
Os01t0370200-00	0.0845541	3560	Similar to Glutathione-S-transferase 19E50.
Os01t0370400-00	0.154184	5780	Hypothetical protein.
Os01t0370750-01	1	39017.5	Non-protein coding transcript.
Os01t0371200-01	0.453356	13885	Similar to Glutathione-S-transferase 19E50.
Os01t0371300-00	0.822133	25046	Hypothetical protein.
Os01t0371500-01	1	39017.5	Similar to Glutathione-S-transferase 19E50.
Os01t0372100-01	0.859502	26485	Hypothetical gene.
Os01t0372350-01	1	39017.5	Conserved hypothetical protein.
Os01t0372400-01	1	39017.5	Glutathione S-transferase, C-terminal-like domain containing protein.
Os01t0372450-00	1	35968.5	Hypothetical protein.
Os01t0372500-00	1	32854	Similar to Leucoanthocyanidin dioxygenase (EC 1.14.11.19) (LDOX) (Leucocyanidin oxygenase) (Leucoanthocyanidin hydroxylase).
Os01t0372700-01	0.200512	7039	Similar to Asparaginyl-tRNA synthetase, cytoplasmic 1 (EC 6.1.1.22) (Asparagine-- tRNA ligase 1) (AsnRS 1).
Os01t0372866-00	0.151792	5718	Hypothetical gene.
Os01t0373400-01	0.580626	17156	Homeodomain-like containing protein.
Os01t0373500-01	1	34031	Protein of unknown function DUF594 domain containing protein.
Os01t0373700-01	1	36921.5	Conserved hypothetical protein.
Os01t0374000-01	0.822133	24994	Similar to Glutathione S-transferase I (EC 2.5.1.18) (GST-I) (GST-29) (GST class- phi).
Os01t0374100-00	1	39017.5	Non-protein coding transcript.
Os01t0374200-00	0.669031	19978	Pentatricopeptide repeat domain containing protein.
Os01t0374501-01	0.950771	29919	Similar to mTERF family protein.
Os01t0374600-00	1	35968.5	Similar to Laccase-21.
Os01t0374900-01	0.327769	10563	Zinc finger, RING/FYVE/PHD-type domain containing protein.
Os01t0375000-01	0.615894	18491	GTP1/OBG domain containing protein.
Os01t0375100-01	0.239462	8135	Similar to DnAJ-like protein slr0093.
Os01t0375200-01	0.718989	21284	Similar to shikimate biosynthesis protein aroDE.
Os01t0375200-02	0.702472	20798	Similar to shikimate biosynthesis protein aroDE.
Os01t0375200-03	0.609881	18242	Similar to shikimate biosynthesis protein aroDE.
Os01t0375500-00	0.501385	15107	Similar to Shikimate biosynthesis protein aroDE.
Os01t0376200-01	0.179248	6460	Non-protein coding transcript.
Os01t0376600-00	1	39017.5	Hypothetical conserved gene.
Os01t0376700-01	0.675567	20151	Similar to Sucrose-phosphatase (EC 3.1.3.24).
Os01t0377000-01	1	36748.5	Cytochrome P450 family protein.
Os01t0377250-00	1	36519	Similar to Cytochrome P450 CYP71K15.
Os01t0377500-01	0.971216	30696	Similar to Ania-6a type cyclin.
Os01t0377700-01	0.626253	18731	Similar to NPL4 family protein.
Os01t0377700-02	0.444298	13596	NPL4 domain containing protein.
Os01t0378100-01	0.00443508	450	Plant peroxidase domain containing protein.
Os01t0379101-01	1	33390	Conserved hypothetical protein.
[truncated: 38,723 more rows]

## Sheet: Koshihikari vs NILPbl6
RAP-ID	p.value	rank	annotation
Os01t0100100-01	0.381199	10798	RabGAP/TBC domain containing protein.
Os01t0100200-01	1	32060	Conserved hypothetical protein.
Os01t0100300-00	1	31130	Cytochrome P450 domain containing protein.
Os01t0100400-01	0.860684	24881	Similar to Pectinesterase-like protein.
Os01t0100466-00	1	34439	Hypothetical protein.
Os01t0100500-01	0.46056	12697	Immunoglobulin-like domain containing protein.
Os01t0100600-01	0.487423	13399	Single-stranded nucleic acid binding R3H domain containing protein.
Os01t0100650-00	1	33824	Hypothetical gene.
Os01t0100700-01	0.398226	11181	Similar to 40S ribosomal protein S5-1.
Os01t0100800-01	0.830558	22960	Protein of unknown function DUF1664 family protein.
Os01t0100900-01	0.0229263	2674	Pyridoxal phosphate-dependent decarboxylase domain containing protein.
Os01t0101150-00	0.462256	12770	Hypothetical conserved gene.
Os01t0101175-00	1	36696.5	Non-protein coding transcript.
Os01t0101200-01	0.88151	25519	2,3-diketo-5-methylthio-1-phosphopentane phosphatase domain containing protein.
Os01t0101200-02	0.823712	22733	2,3-diketo-5-methylthio-1-phosphopentane phosphatase domain containing protein.
Os01t0101300-01	1	33443	Similar to MRNA, partial cds, clone: RAFL22-26-L17. (Fragment).
Os01t0101600-01	1	32564	Immunoglobulin-like fold domain containing protein.
Os01t0101600-02	1	35262	Immunoglobulin-like fold domain containing protein.
Os01t0101600-03	0.87057	25251	Hypothetical conserved gene.
Os01t0101700-00	0.699181	18989	Similar to chaperone protein dnaJ 20.
Os01t0101800-01	0.248931	8068	Conserved hypothetical protein.
Os01t0101850-00	0.455095	12574	Hypothetical protein.
Os01t0101900-00	0.934848	27584	Similar to OSIGBa0075F02.3 protein.
Os01t0102000-01	0.0680075	4054	Phosphoesterase family protein.
Os01t0102300-01	0.956608	28464	Similar to thylakoid lumenal 17.9 kDa protein, chloroplast.
Os01t0102400-01	1	38807.5	Histone-fold domain containing protein.
Os01t0102500-01	0.000954298	1221	Conserved hypothetical protein.
Os01t0102600-01	0.873791	25336	Shikimate kinase domain containing protein.
Os01t0102600-02	0.12854	5479	Similar to shikimate kinase family protein.
Os01t0102700-01	0.149129	5904	Translocon-associated beta family protein.
Os01t0102800-01	0.0312035	2962	Similar to chromatin remodeling complex subunit.
Os01t0102850-00	0.712844	19341	Similar to nitrilase 2.
Os01t0102900-01	5.33e-14	115	Light regulated Lir1 family protein.
Os01t0103000-01	0.797659	22004	Snf7 family protein.
Os01t0103050-01	1	32560	Non-protein coding transcript.
Os01t0103075-00	1	38807.5	Hypothetical protein.
Os01t0103100-01	1	32784	TGF-beta receptor, type I/II extracellular region family protein.
Os01t0103100-02	1	33524	Similar to predicted protein.
Os01t0103600-01	0.843388	23412	Similar to sterol-8,7-isomerase.
Os01t0103600-02	0.897353	26043	Emopamil-binding family protein.
Os01t0103650-00	0.746814	20395	Hypothetical gene.
Os01t0103700-01	0.055884	3661	Conserved hypothetical protein.
Os01t0103800-01	0.546067	14758	Conserved hypothetical protein.
Os01t0103900-01	0.061704	3860	Polynucleotidyl transferase, Ribonuclease H fold domain containing protein.
Os01t0104000-01	0.558365	15101	C-type lectin domain containing protein.
Os01t0104000-02	0.577461	15539	Similar to predicted protein.
Os01t0104100-01	1	34201	Similar to protein binding / zinc ion binding.
Os01t0104100-02	1	34045	Similar to protein binding / zinc ion binding.
Os01t0104200-00	1	35832.5	No apical meristem (NAM) protein domain containing protein.
Os01t0104350-00	0.851659	24151	Non-protein coding transcript.
Os01t0104400-01	0.15106	5944	Ricin B-related lectin domain containing protein.
Os01t0104400-02	0.15106	5958	Ricin B-related lectin domain containing protein.
Os01t0104400-03	0.153701	6019	Ricin B-related lectin domain containing protein.
Os01t0104500-01	1	38807.5	No apical meristem (NAM) protein domain containing protein.
Os01t0104600-01	0.936832	27697	Similar to Light-mediated development protein DET1 (Deetiolated1 homolog) (tDET1) (High pigmentation protein 2) (Protein dark green).
Os01t0104600-02	0.919405	26765	Similar to Light-mediated development protein DET1 (Deetiolated1 homolog) (tDET1) (High pigmentation protein 2) (Protein dark green).
Os01t0104800-01	0.899877	26134	Sas10/Utp3 family protein.
Os01t0104800-02	0.912338	26529	Hypothetical conserved gene.
Os01t0104900-01	1	33964	Transferase family protein.
Os01t0104900-02	1	34695	Hypothetical conserved gene.
Os01t0105300-01	0.672259	18189	Similar to HAT family dimerisation domain containing protein, expressed.
Os01t0105400-01	7.79e-05	815	Similar to Kinesin heavy chain.
Os01t0105700-01	0.194323	6894	Basic helix-loop-helix dimerisation region bHLH domain containing protein.
Os01t0105800-01	0.801403	22105	Similar to Iron sulfur assembly protein 1.
Os01t0105900-01	0.439601	12053	Carbohydrate/purine kinase domain containing protein.
Os01t0106200-01	0.462256	12771	Similar to RER1A protein (AtRER1A).
Os01t0106300-01	1	38807.5	Similar to Isoflavone reductase homolog IRL (EC 1.3.1.-).
Os01t0106400-01	1	32135	Similar to Isoflavone reductase homolog IRL (EC 1.3.1.-).
Os01t0106500-01	0.0759629	4227	Conserved hypothetical protein.
Os01t0106600-01	0.677995	18365	Similar to Chitin-binding lectin 1 precursor (PL-I).
Os01t0106700-00	0.00257592	1518	Hypothetical conserved gene.
Os01t0106750-00	0.22047	7400	Non-protein coding transcript.
Os01t0106800-01	1	30395	Similar to RING-box protein 1A (Regulator of cullins 1a) (dRbx1).
Os01t0106900-01	0.836883	23220	Similar to 1-deoxy-D-xylulose 5-phosphate reductoisomerase (Fragment).
Os01t0106900-02	0.757803	20771	Similar to 1-deoxy-D-xylulose 5-phosphate reductoisomerase (Fragment).
Os01t0107000-01	0.831263	23023	Similar to peroxin Pex14.
Os01t0107000-02	0.792672	21852	Peroxisome membrane anchor protein Pex14p, N-terminal domain containing protein.
Os01t0107400-01	0.527854	14337	Conserved hypothetical protein.
Os01t0107700-01	1	31070	Similar to LIMONENE cyclase like protein.
Os01t0107750-00	0.912338	26527	Hypothetical protein.
Os01t0107900-01	0.0460272	3375	Protein of unknown function DUF3506 domain containing protein.
Os01t0107900-02	0.0725231	4146	Protein of unknown function DUF3506 domain containing protein.
Os01t0108000-01	0.975983	29246	Conserved hypothetical protein.
Os01t0108200-01	0.867532	25118	Similar to Prolyl endopeptidase (EC 3.4.21.26) (Post-proline cleaving enzyme) (PE).
Os01t0108400-00	1	38807.5	Helix-loop-helix DNA-binding domain containing protein.
Os01t0108500-00	1	35907.5	Protein of unknown function DUF3778 domain containing protein.
Os01t0108600-01	0.0994698	4814	Basic helix-loop-helix dimerisation region bHLH domain containing protein.
Os01t0108600-02	0.0835788	4429	Hypothetical conserved gene.
Os01t0108700-01	0.78772	21728	Hypothetical protein.
Os01t0108800-01	0.759017	20887	Protein of unknown function DUF936, plant family protein.
Os01t0109000-01	0.238338	7833	Similar to Late embryogenesis abundant protein, group 3.
Os01t0109201-01	0.0595119	3778	Hypothetical gene.
Os01t0109300-01	0.0796976	4336	Similar to predicted protein.
Os01t0109366-00	1	38807.5	Hypothetical conserved gene.
Os01t0109432-00	0.536151	14540	Hypothetical gene.
Os01t0109500-01	0.930488	27180	Conserved hypothetical protein.
Os01t0109700-01	0.475523	13085	Similar to Paired amphipathic helix repeat-containing protein / transcription regulator-related.
Os01t0109750-01	0.378308	10760	Paired amphipathic helix domain containing protein.
Os01t0110200-01	1	33616	Conserved hypothetical protein.
Os01t0110400-01	0.0973335	4770	Similar to Acetyl-CoA C-acetyltransferase.
Os01t0110500-01	1	31012	Protein kinase, core domain containing protein.
Os01t0110600-00	1	31966	Hypothetical protein.
Os01t0110700-01	0.387788	10976	Similar to Phosphoenolpyruvate carboxylase (EC 4.1.1.31).
Os01t0110700-02	0.580463	15615	Similar to Phosphoenolpyruvate carboxylase.
Os01t0110800-01	0.00167148	1363	Leucine-rich repeat, plant specific containing protein.
Os01t0111000-00	1	38807.5	Pectinesterase inhibitor domain containing protein.
Os01t0111100-01	0.0467549	3407	Cyclophilin-like domain containing protein.
Os01t0111200-01	0.774132	21333	Like-Sm ribonucleoprotein (LSM)-related domain domain containing protein.
Os01t0111300-01	0.79165	21813	Conserved hypothetical protein.
Os01t0111400-01	0.0242515	2714	Zinc finger, BED-type predicted domain containing protein.
Os01t0111400-02	0.0185776	2457	Similar to transposon protein.
Os01t0111700-01	0.673987	18237	Conserved hypothetical protein.
Os01t0111800-01	1	36427.5	Conserved hypothetical protein.
Os01t0111800-02	1	38807.5	Conserved hypothetical protein.
Os01t0111900-01	0.773603	21327	Glutelin family protein.
Os01t0112000-01	1	38807.5	Conserved hypothetical protein.
Os01t0112050-01	0.812486	22361	Non-protein coding transcript.
Os01t0112100-01	0.00440803	1699	Conserved hypothetical protein.
Os01t0112201-01	0.00690688	1878	Hypothetical protein.
Os01t0112300-01	0.261381	8326	Hypothetical conserved gene.
Os01t0112400-01	1	36572.5	Major intrinsic protein family protein.
Os01t0112500-01	1	31079	Similar to Plakoglobin/armadillo/beta-catenin-like protein (Fragment).
Os01t0112500-02	0.840636	23314	Similar to Plakoglobin/armadillo/beta-catenin-like protein (Fragment).
Os01t0112600-01	0.620942	17007	Conserved hypothetical protein.
Os01t0113000-00	0.028107	2852	Hypothetical conserved gene.
Os01t0113200-01	0.931069	27215	Similar to Receptor serine/threonine kinase.
Os01t0113300-01	0.0259023	2773	Similar to ARK protein (Fragment).
Os01t0113325-00	0.0452285	3358	Hypothetical protein.
Os01t0113350-00	1	36126	Hypothetical conserved gene.
Os01t0113400-01	0.534445	14498	Similar to Receptor-like kinase.
Os01t0113400-02	0.47418	13055	Similar to Receptor-like kinase.
Os01t0113450-00	0.69135	18791	Hypothetical protein.
Os01t0113500-01	0.940571	27939	Similar to Receptor-like kinase.
Os01t0113600-01	1	30269	Hypothetical protein.
Os01t0113600-02	0.906445	26337	Hypothetical protein.
Os01t0113650-00	0.842686	23393	Hypothetical conserved gene.
Os01t0113700-00	0.0457374	3367	Similar to Receptor-like kinase.
Os01t0113750-00	0.0227578	2668	Non-protein coding transcript.
Os01t0113800-01	0.717439	19448	Protein kinase, core domain containing protein.
Os01t0114000-00	0.755698	20694	Similar to H0315A08.1 protein.
Os01t0114100-01	0.0838852	4436	Similar to Protein kinase RLK17.
Os01t0114150-00	0.0396989	3197	Non-protein coding transcript.
Os01t0114200-01	0.686577	18601	Conserved hypothetical protein.
Os01t0114300-01	0.54114	14634	Similar to Receptor-like protein kinase (Fragment).
Os01t0114400-00	1	38807.5	Similar to Receptor-like kinase.
Os01t0114402-00	1	38807.5	Hypothetical protein.
Os01t0114550-01	0.167576	6338	Non-protein coding transcript.
Os01t0114600-00	0.172103	6424	Similar to Receptor-like protein kinase.
Os01t0114650-00	0.236334	7793	Non-protein coding transcript.
Os01t0114700-00	0.216089	7306	Similar to Receptor-like kinase.
Os01t0114800-01	1.16e-16	82	Similar to H0215A08.3 protein.
Os01t0114900-00	0.0183138	2450	Similar to LRK14.
Os01t0115100-01	0.594972	16008	Hypothetical conserved gene.
Os01t0115200-00	1	38807.5	Similar to OSIGBa0140C02.7 protein.
Os01t0115300-01	1	30307	Hypothetical gene.
Os01t0115600-01	0.745542	20362	Similar to LRK14.
Os01t0115700-00	1	38807.5	Similar to Receptor-like kinase.
Os01t0115725-00	0.851659	24030	Hypothetical protein.
Os01t0115750-00	0.0202317	2540	Similar to Receptor-like protein kinase.
Os01t0115752-00	0.0202317	2539	Non-protein coding transcript.
Os01t0115800-01	1	31435	Similar to Receptor-like kinase.
Os01t0115900-00	0.254812	8182	Similar to Receptor-like protein kinase.
Os01t0115950-00	0.620787	16806	Hypothetical protein.
Os01t0116000-00	1	36126	Similar to Receptor-like protein kinase.
Os01t0116100-01	0.0126465	2192	Conserved hypothetical protein.
Os01t0116101-00	1	38807.5	Hypothetical protein.
Os01t0116200-01	1	35577.5	Protein kinase, core domain containing protein.
Os01t0116300-01	0.392933	11084	Similar to Receptor-like kinase.
Os01t0116400-01	1	38807.5	Protein kinase, core domain containing protein.
Os01t0116600-01	0.546067	14759	Protein synthesis factor, GTP-binding domain containing protein.
Os01t0116600-02	0.5706	15389	Similar to predicted protein.
Os01t0116650-00	1	30721	Hypothetical protein.
Os01t0116800-00	1	38807.5	Similar to Receptor-like kinase.
Os01t0116900-00	0.527724	14329	Protein kinase, catalytic domain domain containing protein.
Os01t0116901-00	1	38807.5	Hypothetical protein.
Os01t0117000-00	0.740952	20183	Similar to Receptor-like kinase ARK1AS.
Os01t0117025-00	0.675691	18302	Hypothetical protein.
Os01t0117050-01	0.991016	29813	Non-protein coding transcript.
Os01t0117100-00	0.836183	23192	Similar to Receptor kinase LRK10.
Os01t0117300-00	1	38807.5	Similar to Receptor kinase LRK10.
Os01t0117400-00	0.789763	21771	Similar to Receptor-like kinase.
Os01t0117450-00	0.673739	18232	Hypothetical protein.
Os01t0117500-00	0.154708	6057	Similar to Receptor kinase LRK10.
Os01t0117600-01	1	34290	Protein kinase, catalytic domain domain containing protein.
Os01t0117650-00	0.832655	23052	Hypothetical protein.
Os01t0117700-00	0.46877	12931	Similar to LRK14.
Os01t0117900-01	1	38807.5	Similar to nodulin-like protein.
Os01t0117900-02	0.828494	22907	Similar to Nodulin-like protein 5NG4.
Os01t0117900-03	0.741203	20196	Similar to nodulin-like protein.
Os01t0118000-01	0.137252	5671	Similar to Fructose-bisphosphate aldolase (EC 4.1.2.13) (Fragment).
Os01t0118033-00	0.491425	13501	Non-protein coding transcript.
Os01t0118066-01	0.996481	30082	Non-protein coding transcript.
Os01t0118100-01	1	35332	Similar to Fructose-bisphosphate aldolase.
Os01t0118300-01	0.419705	11607	Similar to Phosphatidyl serine synthase.
Os01t0118350-00	0.800036	22075	Non-protein coding transcript.
Os01t0118400-01	1	36203.5	Similar to HGA6.
Os01t0118600-00	0.340829	10011	Similar to Hga5 protein.
Os01t0118700-01	0.439062	12036	Similar to HGA4.
Os01t0119000-01	0.851659	24213	Glycosyltransferase AER61, uncharacterized domain containing protein.
Os01t0119000-02	0.886845	25690	Glycosyltransferase AER61, uncharacterized domain containing protein.
Os01t0119050-01	0.485861	13361	Non-protein coding transcript.
Os01t0119100-00	0.537143	14550	Similar to Glycosyltransferase.
Os01t0119500-01	0.0168624	2386	Protein of unknown function DUF1618 domain containing protein.
Os01t0119800-01	0.684528	18546	Non-protein coding transcript.
Os01t0120300-00	4.48e-11	189	Similar to EMB2369 (EMBRYO DEFECTIVE 2369); ATP binding / aminoacyl-tRNA ligase/ leucine-tRNA ligase/ nucleotide binding.
Os01t0120400-01	0.0499814	3498	Alanyl-tRNA synthetase, class IIc family protein.
Os01t0120400-02	0.0597968	3797	Alanyl-tRNA synthetase, class IIc family protein.
Os01t0120500-01	0.432039	11883	Similar to PAP fibrillin domain containing protein,expressed.
Os01t0120600-01	1	31307	Similar to Oxidoreductase NAD-binding domain containing protein, expressed.
Os01t0120700-01	1	35080	Similar to sarcoplasmic reticulum histidine-rich calcium-binding protein.
Os01t0120800-01	1	35353	Similar to Eukaryotic translation initiation factor 3 subunit 10 (eIF-3 theta) (Eukaryotic translation initiation factor 3 large subunit) (eIF3a).
Os01t0120800-02	0.824149	22743	Similar to Translation initiation factor 3.
Os01t0120800-03	1	32830	Similar to Translation initiation factor 3.
Os01t0120800-04	1	31366	Similar to Translation initiation factor 3.
Os01t0120800-05	0.939937	27883	Similar to Translation initiation factor 3.
Os01t0120800-06	0.997616	30180	Similar to Translation initiation factor 3.
Os01t0121100-01	0.762566	21028	Similar to SLL2.
Os01t0121100-02	0.601066	16217	Similar to SLL2.
Os01t0121200-01	0.617262	16677	Zinc finger, RING/FYVE/PHD-type domain containing protein.
Os01t0121300-01	0.376076	10716	Conserved hypothetical protein.
Os01t0121400-00	0.373612	10678	Hypothetical protein.
Os01t0121500-01	0.720981	19601	Conserved hypothetical protein.
Os01t0121600-01	0.898072	26054	Conserved hypothetical protein.
Os01t0121700-01	0.332362	9836	ABC transporter-like domain containing protein.
Os01t0121800-01	1	34004	Glycosyl transferase, family 14 protein.
Os01t0121800-02	0.996854	30118	Similar to xylosyltransferase 1.
Os01t0121900-00	0.843722	23422	Seven-in-absentia protein, sina domain containing protein.
Os01t0121950-00	0.732635	19907	Hypothetical conserved gene.
Os01t0122000-01	0.848427	23547	Conserved hypothetical protein.
Os01t0122200-01	0.511954	14037	Seven In Absentia Homolog-type domain containing protein.
Os01t0122367-00	0.441377	12128	Hypothetical protein.
Os01t0122534-00	1	33460	Hypothetical protein.
Os01t0122701-00	1	30733	Conserved hypothetical protein.
Os01t0123500-00	1	34425	Conserved hypothetical protein.
Os01t0123700-00	0.851659	24475	Zinc finger, RING-type domain containing protein.
Os01t0123800-00	1	38807.5	Seven-in-absentia protein, sina domain containing protein.
Os01t0123900-01	0.23551	7771	Similar to Bowman-Birk type proteinase inhibitor (EBI).
Os01t0124000-01	1	31899	Similar to Bowman Birk trypsin inhibitor.
Os01t0124100-01	0.509776	13977	Proteinase inhibitor I12, Bowman-Birk family protein.
Os01t0124200-02	0.0273002	2825	Similar to Bowman Birk trypsin inhibitor.
Os01t0124401-01	0.0129181	2207	Similar to Bowman-Birk type bran trypsin inhibitor.
Os01t0124650-02	0.452118	12514	Hypothetical conserved gene.
Os01t0124700-01	0.404412	11306	Hypothetical protein.
Os01t0124900-00	0.851659	23764	Seven-in-absentia protein, sina domain containing protein.
Os01t0125000-00	1	38807.5	Seven-in-absentia protein, sina domain containing protein.
Os01t0125500-00	0.911062	26497	Seven-in-absentia protein, sina domain containing protein.
Os01t0125550-01	0.305319	9223	Conserved hypothetical protein.
Os01t0125600-01	0.402846	11266	Heavy metal transport/detoxification protein domain containing protein.
Os01t0125700-01	1	31034	Conserved hypothetical protein.
Os01t0125800-01	0.344135	10093	WD40/YVTN repeat-like domain containing protein.
Os01t0125850-00	0.478328	13150	Hypothetical protein.
Os01t0125900-01	0.942926	27999	Ubiquitin-conjugating enzyme/RWD-like domain containing protein.
Os01t0126000-01	0.851659	24382	Hypothetical gene.
Os01t0126100-01	1	38807.5	Cupredoxin domain containing protein.
Os01t0126200-01	1	31731	Similar to LPR1 (Low Phosphate Root1); copper ion binding / oxidoreductase, acting on diphenols and related substances as donors, oxygen as acceptor.
Os01t0126401-01	1	34684	Hypothetical gene.
Os01t0126600-01	1	33172	Similar to X1 (Fragment).
Os01t0126900-01	1	38807.5	Similar to spore coat protein-like protein [Oryza sativa (japonica cultivar-group)].
Os01t0127000-01	1	36022.5	Similar to multi-copper oxidase type I family protein.
Os01t0127100-01	1	36572.5	Hypothetical protein.
Os01t0127200-01	0.327134	9729	Similar to predicted protein.
Os01t0127300-01	0.805749	22213	SufBD family protein.
Os01t0127400-00	0.702165	19072	Protein of unknown function DUF3326 domain containing protein.
Os01t0127450-00	1	38807.5	Similar to MYBL2 (ARABIDOPSIS MYB-LIKE 2); DNA binding / transcription factor.
Os01t0127500-01	1	38807.5	NAD(P)-binding domain containing protein.
Os01t0127600-01	0.204898	7088	Similar to Bowman-Birk type proteinase inhibitor D-II precursor (IV).
Os01t0127700-01	0.669792	18149	Conserved hypothetical protein.
Os01t0127900-01	0.348896	10177	Mannose-6-phosphate isomerase domain containing protein.
Os01t0128000-01	0.940214	27923	Myb transcription factor domain containing protein.
Os01t0128100-01	1	32477	Similar to Bifunctional nuclease (Fragment).
Os01t0128200-01	0.224674	7483	Similar to Nuclease I.
Os01t0128250-01	0.585924	15742	Hypothetical gene.
Os01t0128300-00	0.235808	7781	Similar to predicted protein.
Os01t0128400-01	0.720899	19600	Protein of unknown function DUF2359, TMEM214 domain containing protein.
Os01t0128400-02	0.851659	23840	Similar to predicted protein.
Os01t0128700-01	0.703038	19104	Conserved hypothetical protein.
Os01t0128800-01	0.595194	16011	Similar to plant synaptotagmin.
Os01t0129200-01	0.502215	13787	C2H2 zinc-finger transcription factor, Floral organ identity, Cellular proliferation
Os01t0129500-02	0.19916	6956	Protein of unknown function DUF1666 family protein.
Os01t0129550-01	0.288854	8871	Hypothetical gene.
Os01t0129600-00	0.995805	30033	Similar to LBD40 (LOB DOMAIN-CONTAINING PROTEIN 40).
Os01t0129800-01	0.677995	18368	Conserved hypothetical protein.
Os01t0130000-01	0.871137	25262	Cation efflux protein family protein.
Os01t0130000-02	0.657253	17830	Similar to metal tolerance protein C3.
Os01t0130100-01	0.179955	6570	Hypothetical gene.
Os01t0130200-00	0.734319	19995	Hypothetical conserved gene.
Os01t0130400-01	0.737824	20096	Similar to Alpha-xylosidase precursor (Fragment).
Os01t0130500-01	0.798943	22041	Similar to Alpha-xylosidase precursor (Fragment).
Os01t0130900-01	0.780431	21547	Conserved hypothetical protein.
Os01t0131250-01	0.620942	16918	Hypothetical gene.
Os01t0131300-01	0.604738	16337	Conserved hypothetical protein.
Os01t0131450-00	1	33808	Hypothetical protein.
Os01t0131600-01	0.675691	18297	Hypothetical conserved gene.
Os01t0131600-02	1	32877	Similar to pathogenesis-related transcriptional activator PTI6.
Os01t0131800-01	1	33570	Signal peptidase 22 kDa subunit family protein.
Os01t0131900-00	0.598024	16148	Similar to Wound-induced protease inhibitor (WIP1).
Os01t0132000-01	1	35580.5	Similar to Wound-induced protease inhibitor (WIP1).
Os01t0132050-01	0.525201	14293	Hypothetical protein.
Os01t0132100-00	0.582821	15674	Leucine-rich repeat domain containing protein.
Os01t0132200-01	0.974375	29163	Conserved hypothetical protein.
Os01t0132400-01	1	36696.5	Conserved hypothetical protein.
Os01t0132500-01	0.576592	15515	Protein of unknown function DUF1639 domain containing protein.
Os01t0132700-01	0.304979	9218	Surfeit locus 5 family protein.
Os01t0132766-01	0.851659	23844	Zinc finger, C2H2-like domain containing protein.
Os01t0132800-01	1	33107	Peptidyl-tRNA hydrolase family protein.
Os01t0133100-01	0.775605	21396	Conserved hypothetical protein.
Os01t0133100-02	0.75995	20938	Hypothetical conserved gene.
Os01t0133200-01	1	31663	Conserved hypothetical protein.
Os01t0133400-01	0.280101	8703	Similar to Hexose transporter (Fragment).
Os01t0133500-01	0.935269	27621	Beta-lactamase-like domain containing protein.
Os01t0133500-02	0.894636	25950	Similar to predicted protein.
Os01t0133600-00	0.487338	13398	Hypothetical conserved gene.
Os01t0133650-00	0.389359	11001	Hypothetical gene.
Os01t0133700-00	0.529497	14376	Glycosyl transferase, family 14 domain containing protein.
Os01t0133799-00	0.530605	14404	Hypothetical protein.
Os01t0133832-00	0.908746	26405	Hypothetical gene.
Os01t0133866-00	0.224844	7493	Hypothetical protein.
Os01t0133900-00	0.0915622	4629	Similar to predicted protein.
Os01t0134200-01	0.596974	16080	Similar to Universal stress protein family protein.
Os01t0134200-02	0.42708	11761	Hypothetical conserved gene.
Os01t0134500-01	0.776276	21412	Similar to Delta-7-sterol-C5(6)-desaturase (EC 1.3.3.-) (Delta-7-C-5 sterol desaturase) (Delta7-sterol-C5-desaturase).
Os01t0134700-01	0.894808	25958	Calmodulin binding protein-like family protein.
Os01t0134800-01	1	38807.5	Similar to (1,4)-beta-xylan endohydrolase, isoenzyme X-II (EC 3.2.1.8) (Fragment).
Os01t0134850-00	1	38807.5	Hypothetical protein.
Os01t0134900-01	1	32668	(1,4)-beta-xylan endohydrolase, isoenzyme X-II (EC 3.2.1.8) (Fragment).
Os01t0135000-01	1	36126	Similar to 1,4-beta-D xylan xylanohydrolase (Fragment).
Os01t0135600-01	1	34150	Conserved hypothetical protein.
Os01t0135700-01	0.870564	25243	EF-HAND 2 domain containing protein.
Os01t0135800-01	1	38807.5	Similar to Cytosolic class I small heat shock protein 3B (Fragment).
Os01t0135900-01	0.00347966	1613	Similar to Cytosolic class I small heat shock protein 3C (Fragment).
Os01t0135900-02	0.00224421	1462	LMW heat shock protein.
Os01t0136000-00	0.472908	13031	Similar to Cytosolic class I small heat-shock protein HSP17.5.
Os01t0136050-00	0.485748	13357	Similar to 16.9 kDa heat shock protein.
Os01t0136100-01	1	31437	16.9 kDa class I heat shock protein 1.
Os01t0136200-01	0.227907	7570	16.9 kDa class I heat shock protein 1.
Os01t0136300-01	1	34220	Conserved hypothetical protein.
Os01t0136400-01	0.271323	8546	Protein kinase, core domain containing protein.
Os01t0136450-00	0.766537	21112	Conserved hypothetical protein.
Os01t0136500-00	1	36427.5	Conserved hypothetical protein.
Os01t0136502-00	1	36022.5	Hypothetical protein.
Os01t0136600-01	0.00867776	1972	Conserved hypothetical protein.
Os01t0136800-01	0.363404	10480	Protein kinase, core domain containing protein.
Os01t0136850-00	0.876465	25389	Hypothetical protein.
Os01t0136900-00	0.978529	29380	Similar to Stress-induced receptor-like kinase 2.
Os01t0137066-00	0.99743	30170	Non-protein coding transcript.
Os01t0137125-00	1	30682	Hypothetical protein.
Os01t0137150-01	0.477811	13137	Non-protein coding transcript.
Os01t0137200-00	0.851659	23716	Hypothetical conserved gene.
Os01t0137232-00	1	36294	Non-protein coding transcript.
Os01t0137250-00	1	38807.5	Similar to Stress-induced receptor-like kinase 2.
Os01t0137266-00	0.716652	19418	Hypothetical protein.
Os01t0137282-00	0.819674	22621	Conserved hypothetical protein.
Os01t0137300-01	1	32799	Hypothetical protein.
Os01t0137400-00	0.481951	13263	Protein kinase, catalytic domain domain containing protein.
Os01t0137500-01	0.589251	15864	Protein kinase, catalytic domain domain containing protein.
Os01t0137550-01	0.355058	10284	Similar to H0215A08.3 protein.
Os01t0137700-01	0.568472	15356	Conserved hypothetical protein.
Os01t0137750-00	1	38807.5	Non-protein coding transcript.
Os01t0137800-01	0.265908	8437	Non-protein coding transcript.
Os01t0137875-00	0.730507	19862	Non-protein coding transcript.
Os01t0137950-01	0.364183	10500	Similar to predicted protein.
Os01t0138000-00	1	38807.5	Hypothetical protein.
Os01t0138100-01	0.978763	29389	Conserved hypothetical protein.
Os01t0138232-00	1	38807.5	Hypothetical protein.
Os01t0138300-01	1	31061	Conserved hypothetical protein.
Os01t0138300-02	1	31062	Protein kinase, core domain containing protein.
Os01t0138350-00	0.664831	18002	Non-protein coding transcript.
Os01t0138500-01	0.674217	18251	Protein of unknown function DUF789 family protein.
Os01t0138600-01	1	31908	phosphotransferase system, PEP-utilising enzyme, N-terminal domain containing protein.
Os01t0138800-01	1	36696.5	Peptidase C26 domain containing protein.
Os01t0138900-01	0.750779	20535	Mandelate racemase/muconate lactonizing enzyme family protein.
Os01t0139000-00	0.738698	20118	Reticulon family protein.
Os01t0139200-01	0.112313	5092	Octicosapeptide/Phox/Bem1p domain containing protein.
Os01t0139200-02	0.114595	5141	Octicosapeptide/Phox/Bem1p domain containing protein.
Os01t0139200-03	0.0969621	4746	Conserved hypothetical protein.
Os01t0139600-01	0.35923	10378	Similar to Lipid phosphate phosphatase 2 (EC 3.1.3.-) (AtLPP2) (Phosphatidic acid phosphatase 2) (AtPAP2) (Prenyl diphosphate phosphatase).
Os01t0139700-01	0.716191	19405	Conserved hypothetical protein.
Os01t0139900-01	1	38807.5	Conserved hypothetical protein.
Os01t0140100-01	0.34021	9992	Peptidase A1 domain containing protein.
Os01t0140400-01	1	33367	Similar to leucine-rich repeat protein-related.
Os01t0140400-02	1	35024	Leucine-rich repeat, N-terminal domain containing protein.
Os01t0140500-01	0.0926093	4662	Similar to 60S ribosomal protein L26B.
Os01t0140700-00	0.449469	12442	Similar to RAV2 (REGULATOR OF THE ATPASE OF THE VACUOLAR MEMBRANE); DNA binding / transcription factor.
Os01t0141000-01	0.221121	7430	Similar to RAV-like protein.
Os01t0141100-01	0.976054	29252	Similar to Salt-induced AAA-Type ATPase.
Os01t0141100-02	0.96245	28643	Similar to Vacuolar sorting protein 4b.
Os01t0141150-00	0.851659	23684	Hypothetical gene.
Os01t0141300-00	1	31991	Similar to vacuolar sorting protein 4b.
Os01t0141450-00	1	31480	Hypothetical gene.
Os01t0141600-01	0.479037	13170	Protein of unknown function DUF647 family protein.
Os01t0141700-01	0.0105793	2092	Similar to predicted protein.
Os01t0141900-01	1	31580	Conserved hypothetical protein.
Os01t0142100-01	0.000119981	863	Peptidase M50 family protein.
Os01t0142100-02	0.014526	2271	Similar to Metalloendopeptidase.
Os01t0142200-01	1	33161	Kinase binding protein CGI-121 domain containing protein.
Os01t0142300-01	0.692519	18856	Glycosyl transferase, group 1 domain containing protein.
Os01t0142300-02	0.700252	19013	Glycosyl transferase, group 1 domain containing protein.
Os01t0142500-01	0.936517	27688	Homeodomain-like containing protein.
Os01t0142600-01	1	38807.5	Conserved hypothetical protein.
Os01t0142800-01	0.769764	21218	Similar to Peptide transporter.
Os01t0142800-02	0.682082	18478	Similar to cDNA clone:J023036E09, full insert sequence (Fragment).
Os01t0142800-03	0.785635	21666	Similar to Peptide transporter.
Os01t0142875-00	0.803359	22146	Hypothetical protein.
Os01t0142950-01	0.851842	24543	Conserved hypothetical protein.
Os01t0143100-01	1	31881	Adenine nucleotide translocator 1 domain containing protein.
Os01t0143300-01	0.354623	10281	Similar to Glycine-rich protein (Fragment).
Os01t0143350-00	0.262404	8368	Hypothetical gene.
Os01t0143700-00	1	38807.5	Similar to Mitochondrial glycoprotein.
Os01t0143750-00	1	38807.5	Hypothetical protein.
Os01t0143800-01	0.440348	12089	Mitochondrial glycoprotein family protein.
Os01t0143800-03	0.4418	12147	Mitochondrial glycoprotein family protein.
Os01t0143900-01	0.436827	11964	Conserved hypothetical protein.
Os01t0144000-01	1	33571	Conserved hypothetical protein.
Os01t0144100-01	0.375393	10707	Similar to Thylakoid lumenal 15 kDa protein, chloroplast precursor (p15).
Os01t0144200-01	0.628983	17189	Vacuolar import and degradation protein Vid24 domain containing protein.
Os01t0144300-01	1	38807.5	Conserved hypothetical protein.
Os01t0144340-00	0.996509	30089	Similar to Actin-related protein 5.
Os01t0144380-01	1	32149	Hypothetical gene.
Os01t0144500-00	1	38807.5	Ubiquitin fusion degradation protein UFD1 domain containing protein.
Os01t0144600-01	0.868602	25168	Conserved hypothetical protein.
Os01t0144700-01	1	33849	Conserved hypothetical protein.
Os01t0144800-01	0.23535	7768	Protein of unknown function DUF3681 domain containing protein.
Os01t0144900-01	1	38807.5	Hypothetical protein.
Os01t0145200-01	1	38807.5	Protein of unknown function DUF3681 domain containing protein.
Os01t0146200-01	0.339405	9970	Protein of unknown function DUF3681 domain containing protein.
Os01t0146600-01	1	38807.5	Conserved hypothetical protein.
Os01t0146801-00	0.934852	27611	Conserved hypothetical protein.
Os01t0147001-00	1	38807.5	Similar to H0212B02.9 protein.
Os01t0147200-01	0.868114	25142	IWS1, C-terminal family protein.
Os01t0147200-02	1	31189	Similar to IWS1 C-terminus family protein.
Os01t0147250-01	0.444244	12233	Hypothetical gene.
Os01t0147300-01	0.401037	11238	Similar to membrane protein.
Os01t0147400-00	1	38807.5	Uncharacterised domain XH domain containing protein.
Os01t0147600-00	1	32197	Conserved hypothetical protein.
Os01t0147650-00	0.817515	22542	Non-protein coding transcript.
Os01t0147700-01	0.934848	27371	Region of unknown function XH domain containing protein.
Os01t0147800-01	0.430782	11851	Domain of unknown function DUF547 domain containing protein.
Os01t0147850-00	0.1447	5840	Hypothetical protein.
Os01t0147900-01	0.952776	28300	Triosephosphate isomerase, cytosolic (EC 5.3.1.1) (TIM) (Triose- phosphate isomerase).
Os01t0147950-00	0.888	25730	Non-protein coding transcript.
Os01t0148000-00	0.275096	8626	Similar to predicted protein.
Os01t0148050-01	0.571433	15400	Hypothetical conserved gene.
Os01t0148500-01	0.434511	11930	Protein of unknown function DUF1677, Oryza sativa family protein.
Os01t0148700-01	0.0735292	4171	Protein of unknown function DUF1677, Oryza sativa family protein.
Os01t0148700-02	0.0796553	4333	Protein of unknown function DUF1677, Oryza sativa family protein.
Os01t0149200-01	0.579759	15597	Hypothetical gene.
Os01t0149350-00	0.0167729	2381	NB-ARC domain containing protein.
Os01t0149400-00	0.00111682	1251	Hypothetical protein.
Os01t0149500-01	0.19725	6938	Similar to Resistance gene analog PIC23 (Fragment).
Os01t0149600-00	0.0106917	2099	Similar to Histone H2B.2.
Os01t0149700-00	0.203937	7054	Hypothetical conserved gene.
Os01t0149750-00	0.261675	8340	Hypothetical protein.
Os01t0149800-01	0.00453763	1712	Metallothionein-like protein type 2.
Os01t0149900-01	0.586546	15757	Conserved hypothetical protein.
Os01t0150000-01	0.358953	10367	Similar to Synaptic glycoprotein SC2.
Os01t0150000-02	0.272997	8580	3-oxo-5-alpha-steroid 4-dehydrogenase, C-terminal domain containing protein.
Os01t0150100-01	0.348995	10178	Similar to Geranylgeranyltransferase type I beta subunit.
Os01t0150200-01	0.320236	9554	Protein-tyrosine phosphatase-like, PTPLA domain containing protein.
Os01t0150200-02	0.306567	9244	Protein-tyrosine phosphatase-like, PTPLA domain containing protein.
Os01t0150400-00	1	30720	Similar to 3-hydroxyacyl-CoA dehydratase PASTICCINO 2A.
Os01t0150500-00	0.620942	17010	Similar to 3-hydroxyacyl-CoA dehydratase PASTICCINO 2A.
Os01t0150700-00	0.863419	25020	Hypothetical conserved gene.
Os01t0150800-01	0.593742	15983	Protein-tyrosine phosphatase-like, PTPLA domain containing protein.
Os01t0150950-00	1	36427.5	Conserved hypothetical protein.
Os01t0151100-01	0.467009	12881	HSP20-like chaperone domain containing protein.
Os01t0151200-01	0.504519	13859	Similar to Inner membrane protein ALBINO3, chloroplast precursor. Splice isoform 2.
Os01t0151200-02	0.418732	11591	Similar to inner membrane protein ALBINO3.
Os01t0151200-03	0.865815	25073	Similar to inner membrane protein ALBINO3.
Os01t0151400-01	0.142216	5798	Similar to Gamma-glutamyl transferase.
Os01t0151500-00	0.200597	6989	Similar to GGT4 (GAMMA-GLUTAMYL TRANSPEPTIDASE 4); gamma-glutamyltransferase/ glutathione gamma-glutamylcysteinyltransferase.
Os01t0151600-01	0.0109797	2113	Conserved hypothetical protein.
Os01t0151700-01	0.554599	14992	Similar to Short-chain dehydrogenase Tic32.
Os01t0151750-00	1	34100	Hypothetical conserved gene.
Os01t0151900-01	0.62663	17148	Pentatricopeptide repeat domain containing protein.
Os01t0152000-01	0.935398	27648	Protein kinase, core domain containing protein.
Os01t0152050-00	0.826143	22798	Hypothetical protein.
Os01t0152300-00	0.00331028	1594	Similar to Histone H2B.1.
Os01t0152500-00	0.408587	11402	Hypothetical conserved gene.
Os01t0152600-00	0.559175	15119	Protein kinase, catalytic domain domain containing protein.
Os01t0152675-00	0.884031	25594	Non-protein coding transcript.
Os01t0152687-00	1	32109	Serine-threonine/tyrosine-protein kinase domain containing protein.
Os01t0152700-01	0.105018	4921	Similar to Histone H2B (CaH2B).
Os01t0152800-01	1	34577	Protein kinase, core domain containing protein.
Os01t0152850-00	0.929634	27130	Hypothetical protein.
Os01t0152900-00	0.00509836	1753	Similar to Histone H2B.1.
Os01t0152950-00	0.724177	19698	Cyclin-like F-box domain containing protein.
Os01t0152951-00	1	36294	Hypothetical conserved gene.
Os01t0153000-00	0.184212	6671	Protein kinase, catalytic domain domain containing protein.
Os01t0153050-00	0.166653	6322	Hypothetical protein.
Os01t0153100-00	0.00728211	1893	Similar to Histone H2B-3 (Fragment).
Os01t0153150-01	0.42829	11787	Hypothetical conserved gene.
Os01t0153200-00	0.359254	10382	Hypothetical conserved gene.
Os01t0153250-00	0.0202627	2542	Hypothetical conserved gene.
Os01t0153275-00	0.073954	4184	Hypothetical protein.
Os01t0153300-00	0.00958646	2028	Similar to Histone H2B.1.
Os01t0153400-01	0.385746	10907	Similar to tRNA synthetase class II (D, K and N) family protein.
Os01t0153500-00	0.996385	30069	Protein of unknown function DUF674 domain containing protein.
Os01t0153550-00	0.687093	18619	Hypothetical protein.
Os01t0153600-00	1	38807.5	Protein of unknown function DUF674 domain containing protein.
Os01t0153625-00	1	38807.5	Hypothetical protein.
Os01t0153700-01	0.15294	6005	Conserved hypothetical protein.
Os01t0153800-00	0.347545	10160	Similar to gibberellin receptor GID1L2.
Os01t0153900-00	0.851659	24387	Hypothetical conserved gene.
Os01t0153950-00	1	38807.5	Protein of unknown function DUF674 domain containing protein.
Os01t0154000-01	0.0237816	2695	Conserved hypothetical protein.
Os01t0154200-00	1	38807.5	Protein of unknown function DUF674 domain containing protein.
Os01t0154300-00	0.698405	18972	Hypothetical conserved gene.
Os01t0154500-01	0.929755	27147	Protein of unknown function DUF674 domain containing protein.
Os01t0154550-01	1	34935	Non-protein coding transcript.
Os01t0154600-01	0.205314	7094	Protein of unknown function DUF674 domain containing protein.
Os01t0154950-01	0.641201	17471	Hypothetical gene.
Os01t0155200-00	1	38807.5	Similar to H0525E10.8 protein.
Os01t0155400-01	0.179484	6562	Conserved hypothetical protein.
Os01t0155500-01	1	38807.5	Protein kinase, catalytic domain domain containing protein.
Os01t0155600-01	1	34980	Similar to Splicing factor RSZ33.
Os01t0155600-02	1	34892	Similar to Splicing factor RSZ33.
Os01t0155800-01	1	38807.5	Conserved hypothetical protein.
Os01t0156300-01	0.447005	12355	Similar to Cappuccino protein.
Os01t0157400-00	1	36022.5	Conserved hypothetical protein.
Os01t0157600-01	1	38807.5	Conserved hypothetical protein.
Os01t0157700-00	0.68283	18493	Glycosyl transferase, family 43 domain containing protein.
Os01t0157800-01	0.354111	10269	Heat shock protein DnaJ, N-terminal domain containing protein.
Os01t0157900-01	0.921507	26856	Protein of unknown function Cys-rich family protein.
Os01t0158000-01	1	30813	Importin alpha-2 subunit.
Os01t0158000-02	1	32292	Importin alpha-2 subunit.
Os01t0158100-01	1	30308	Pentatricopeptide repeat containing protein.
Os01t0158200-01	0.899403	26112	Similar to Serine carboxypeptidase II-1 precursor (EC 3.4.16.6) (CP-MII.1) (Fragment).
Os01t0158400-01	0.732762	19924	Galactose-binding like domain containing protein.
Os01t0158400-02	0.732762	19923	Galactose-binding like domain containing protein.
Os01t0158500-01	0.492519	13525	Similar to arginyl-tRNA synthetase.
Os01t0158533-00	0.290346	8893	Hypothetical protein.
Os01t0158566-00	0.891263	25872	Hypothetical conserved gene.
Os01t0158600-01	0.448361	12413	Leucine-rich repeat, N-terminal domain containing protein.
Os01t0158800-00	0.762897	21048	Similar to PHD finger protein.
Os01t0158900-01	8.01e-11	198	Zinc finger, NF-X1-type domain containing protein.
Os01t0158900-02	1.57e-08	294	Hypothetical conserved gene.
Os01t0159000-01	0.00121384	1268	Similar to cDNA clone:J023049H21, full insert sequence.
Os01t0159200-01	1	36022.5	Similar to Fasciclin-like protein FLA18.
Os01t0159300-01	0.139533	5715	Zinc finger, RING/FYVE/PHD-type domain containing protein.
Os01t0159400-01	5.69e-09	271	Similar to Acyl-coenzyme A oxidase 4, peroxisomal (EC 1.3.3.6) (AOX 4) (Short- chain acyl-CoA oxidase) (SAOX) (AtCX4) (G6p) (AtG6).
Os01t0159500-01	0.932918	27265	Rapid ALkalinization Factor domain containing protein.
Os01t0159600-01	0.801179	22097	Small hydrophilic plant seed protein family protein.
Os01t0159800-01	0.463271	12789	Similar to DNA binding protein.
Os01t0160100-01	1	32673	Similar to Pyruvate decarboxylase isozyme 2 (EC 4.1.1.1) (PDC) (Fragment).
Os01t0160150-00	0.494899	13562	Hypothetical protein.
Os01t0160200-02	1	38807.5	Leucine-rich repeat, N-terminal domain containing protein.
Os01t0160700-00	0.225399	7505	Leucine-rich repeat, N-terminal domain containing protein.
Os01t0160800-01	0.60199	16244	Similar to Protein synthesis inhibitor II (EC 3.2.2.22) (Ribosome-inactivating protein II) (rRNA N-glycosidase).
Os01t0161200-01	1	38807.5	Hypothetical protein.
Os01t0161300-00	1	36427.5	Hypothetical conserved gene.
Os01t0162001-00	0.830775	22970	Hypothetical gene.
Os01t0162300-01	0.620942	16951	Leucine-rich repeat, plant specific containing protein.
Os01t0162500-01	0.58767	15801	Leucine-rich repeat-containing N-terminal, type 2 domain containing protein.
Os01t0162900-01	0.820953	22669	Hypothetical protein.
Os01t0163000-01	0.529155	14366	Leucine-rich repeat, N-terminal domain containing protein.
Os01t0164400-01	0.939352	27844	Similar to TAF15b (TBP-ASSOCIATED FACTOR 15b); binding / nucleic acid binding / nucleotide binding / zinc ion binding.
Os01t0164500-01	0.838604	23276	Similar to ATP-dependent RNA helicase-like protein.
Os01t0164600-01	0.592293	15935	Protein phosphatase 2C-related domain containing protein.
Os01t0164700-01	0.871145	25275	Uncharacterised protein family UPF0363 domain containing protein.
Os01t0164800-01	0.0461512	3380	Breast cancer type 2 susceptibility protein domain containing protein.
Os01t0164900-01	0.139428	5712	BRCA2 repeat containing protein.
Os01t0165000-01	0.675362	18288	DRE binding protein 2.
Os01t0165000-02	0.566282	15263	DRE binding protein 2.
Os01t0165100-02	0.927628	27077	Conserved hypothetical protein.
Os01t0165200-01	0.0147448	2293	Kelch-type beta propeller domain containing protein.
Os01t0165200-02	0.0459275	3370	Similar to KEAP1.
Os01t0165600-00	1	33642	Similar to H0323C08.17 protein.
Os01t0165800-01	0.0391793	3184	DNA-binding HORMA domain containing protein.
Os01t0166100-01	0.206217	7115	Similar to Ca(2+)-dependent nuclease.
Os01t0166200-01	1	33823	Hypothetical protein.
Os01t0166300-00	0.836455	23206	Similar to nuclease.
Os01t0166400-01	0.973759	29095	Similar to phosphatidylinositolglycan-related.
Os01t0166400-02	1	34196	Hypothetical conserved gene.
Os01t0166500-02	0.774321	21348	Conserved hypothetical protein.
Os01t0166700-01	0.715588	19397	Saposin family protein.
Os01t0166800-01	0.392194	11062	Similar to ETG1 (E2F TARGET GENE 1).
Os01t0167100-01	0.44538	12284	Hypothetical protein.
Os01t0167100-02	1	33421	Hypothetical conserved gene.
Os01t0167400-01	0.97313	28978	Similar to Protein synthesis inhibitor II (EC 3.2.2.22) (Ribosome-inactivating protein II) (rRNA N-glycosidase).
Os01t0167500-01	1	35466	Protein of unknown function DUF250 domain containing protein.
Os01t0167600-00	0.95206	28274	Hypothetical conserved gene.
Os01t0167700-01	0.816764	22523	Conserved hypothetical protein.
Os01t0167750-00	1	33110	Pentatricopeptide repeat domain containing protein.
Os01t0167800-01	0.288308	8853	Conserved hypothetical protein.
Os01t0167900-01	0.33898	9961	KIP1-like domain containing protein.
Os01t0168000-01	1	38807.5	Hypothetical protein.
Os01t0168100-01	0.506985	13913	KIP1-like domain containing protein.
Os01t0168100-02	0.597102	16087	Similar to CENP-E like kinetochore protein.
Os01t0168200-01	1	33764	Similar to Thioredoxin-like protein.
Os01t0168300-01	0.577945	15550	Conserved hypothetical protein.
Os01t0168350-00	0.514799	14099	Non-protein coding transcript.
Os01t0168400-01	0.000318913	1006	Zinc finger, RING/FYVE/PHD-type domain containing protein.
Os01t0168450-00	0.0120595	2168	Hypothetical protein.
Os01t0168500-01	0.771653	21278	WD40 repeat-like domain containing protein.
Os01t0168600-01	0.800269	22083	Similar to predicted protein.
Os01t0168800-01	0.611742	16535	Alpha/beta hydrolase fold-1 domain containing protein.
Os01t0168850-01	0.440965	12112	Hypothetical gene.
Os01t0169000-00	1	38807.5	Hypothetical protein.
Os01t0169400-01	0.445887	12303	Similar to LOB domain protein 25.
Os01t0169500-01	0.398274	11182	Armadillo-type fold domain containing protein.
Os01t0169500-02	0.455535	12578	Hypothetical conserved gene.
Os01t0169800-01	1	34589	Pyridoxal phosphate-dependent transferase, major region, subdomain 2 domain containing protein.
Os01t0169851-00	1	36817	Hypothetical conserved gene.
Os01t0169900-01	0.94335	28009	Protein of unknown function DUF1421 family protein.
Os01t0170000-01	0.338432	9951	Raffinose synthase family protein.
Os01t0170051-00	0.0627375	3904	Hypothetical protein.
Os01t0170100-01	0.438334	12012	D111/G-patch domain containing protein.
Os01t0170300-01	0.937856	27740	Serine/threonine protein kinase-related domain containing protein.
Os01t0170500-01	0.036859	3129	Protein of unknown function DUF239, plant domain containing protein.
Os01t0170600-01	0.406302	11345	Hypothetical conserved gene.
Os01t0170600-02	0.523943	14270	UspA domain containing protein.
Os01t0170700-01	0.851659	24206	Thiol-activated cytolysin family protein.
Os01t0170800-01	0.502069	13779	Pentatricopeptide repeat domain containing protein.
Os01t0170900-01	0.951026	28238	Conserved hypothetical protein.
Os01t0171000-01	0.565474	15243	BRASSINOSTEROID INSENSITIVE 1-associated receptor kinase 1 precursor (EC 2.7.1.37) (BRI1-associated receptor kinase 1) (Somatic embryogenesis receptor-like kinase 3).
Os01t0171000-02	0.654147	17760	Similar to Leucine-rich repeat receptor-like kinase.
Os01t0171100-00	0.820953	22676	Ankyrin repeat domain containing protein.
Os01t0171200-01	0.760059	20942	Conserved hypothetical protein.
Os01t0171200-02	0.828389	22899	Conserved hypothetical protein.
Os01t0171800-01	0.780797	21550	Conserved hypothetical protein.
Os01t0172000-01	0.58114	15633	Glycosyltransferase, ALG3 domain containing protein.
Os01t0172100-01	0.370143	10607	Similar to Triose phosphate/phosphate translocator, non-green plastid, chloroplast precursor (CTPT).
Os01t0172200-01	0.927851	27081	DNA/RNA helicase, DEAD/DEAH box type, N-terminal domain containing protein.
Os01t0172300-01	1	35030	Conserved hypothetical protein.
Os01t0172400-01	1	32282	Similar to Phospholipase D alpha 1.
Os01t0172400-02	1	31962	Phospholipase D alpha 1 precursor (EC 3.1.4.4) (PLD alpha 1) (Choline phosphatase 1) (Phosphatidylcholine-hydrolyzing phospholipase D 1).
Os01t0172400-03	1	31655	Phospholipase D alpha 1 precursor (EC 3.1.4.4) (PLD alpha 1) (Choline phosphatase 1) (Phosphatidylcholine-hydrolyzing phospholipase D 1).
Os01t0172400-04	1	35325	Similar to Phospholipase D alpha 1.
Os01t0172400-05	0.733836	19966	Similar to Phospholipase D alpha 1.
Os01t0172600-01	0.58838	15831	Similar to electron carrier/ heme binding / peroxidase.
Os01t0172701-00	0.387438	10961	Regulator of chromosome condensation, RCC1 domain containing protein.
Os01t0172800-01	0.726155	19767	Embryo-specific 3 family protein.
Os01t0172900-00	0.934848	27594	Glycoside hydrolase, family 28 domain containing protein.
Os01t0173000-01	0.31676	9484	Putative thiol-disulphide oxidoreductase DCC domain containing protein.
Os01t0173100-01	0.201107	7001	Alba, DNA/RNA-binding protein family protein.
Os01t0173600-00	0.00485367	1740	Glyoxalase/bleomycin resistance protein/dioxygenase domain containing protein.
Os01t0173900-01	0.447005	12371	Similar to MRP-like ABC transporter.
Os01t0173950-00	0.604204	16323	Non-protein coding transcript.
Os01t0174000-00	0.0681468	4055	Similar to BZIP transcription factor (Fragment).
Os01t0174100-01	0.700185	19010	Conserved hypothetical protein.
Os01t0174200-01	0.912601	26549	Hypothetical protein.
Os01t0174300-01	1	30371	Flavoprotein pyridine nucleotide cytochrome reductase domain containing protein.
Os01t0174300-02	0.991585	29844	Flavoprotein pyridine nucleotide cytochrome reductase domain containing protein.
Os01t0174400-01	0.383116	10856	Hypothetical gene.
Os01t0174500-01	0.3566	10313	Metridin-like ShK toxin domain containing protein.
Os01t0174500-02	0.761889	21007	Similar to cDNA clone:J023048G08, full insert sequence.
Os01t0174600-01	1	38807.5	Zinc finger, CCCH-type domain containing protein.
Os01t0174700-01	0.00148731	1330	Similar to Akt (Fragment).
Os01t0174700-03	0.00156933	1341	Similar to predicted protein.
Os01t0174900-01	1	31794	Thioredoxin fold domain containing protein.
Os01t0175000-01	0.0312035	2961	Similar to Biostress-resistance-related protein (Fragment).
Os01t0175000-02	0.0204266	2549	Similar to Biostress-resistance-related protein (Fragment).
Os01t0175000-03	0.0166891	2379	Similar to Biostress-resistance-related protein (Fragment).
Os01t0175100-01	1.83e-07	366	Kv1.4 voltage-gated K+ channel family protein.
Os01t0175400-01	0.727779	19803	Ankyrin repeat containing protein.
Os01t0175500-01	1	34770	Protein of unknown function DUF1618 domain containing protein.
Os01t0175600-01	0.973117	28977	Bicarbonate transporter, eukaryotic domain containing protein.
Os01t0175633-00	0.680392	18430	Hypothetical protein.
Os01t0175700-00	0.516791	14136	Similar to cDNA clone:J023086K01, full insert sequence.
Os01t0175733-00	0.484113	13317	Hypothetical protein.
Os01t0175850-00	1	38807.5	UDP-glucuronosyl/UDP-glucosyltransferase domain containing protein.
Os01t0176000-01	0.356725	10316	UDP-glucuronosyl/UDP-glucosyltransferase family protein.
Os01t0176050-00	1	38807.5	Hypothetical protein.
Os01t0176100-00	1	31565	UDP-glucuronosyl/UDP-glucosyltransferase family protein.
Os01t0176150-00	1	38807.5	Hypothetical protein.
Os01t0176200-01	0.691563	18796	UDP-glucuronosyl/UDP-glucosyltransferase family protein.
Os01t0176200-02	0.720835	19578	UDP-glucuronosyl/UDP-glucosyltransferase family protein.
Os01t0176300-00	0.509033	13957	Pentatricopeptide repeat domain containing protein.
Os01t0176400-01	0.255996	8200	Similar to Photoreceptor-interacting protein-like.
Os01t0176500-01	0.700185	19011	Conserved hypothetical protein.
Os01t0176500-02	0.833195	23075	Hypothetical conserved gene.
Os01t0176700-01	1	34383	Myb-like DNA-binding domain, SHAQKYF class domain containing protein.
Os01t0176751-00	0.98072	29444	Hypothetical protein.
Os01t0176800-01	1	38807.5	Protein of unknown function DUF2921 domain containing protein.
Os01t0176900-00	1	38807.5	BZR1, transcriptional repressor domain containing protein.
Os01t0177100-01	0.67364	18223	Similar to STYLOSA protein.
Os01t0177100-02	0.661285	17932	Similar to STYLOSA protein.
Os01t0177150-01	1	35298	Non-protein coding transcript.
Os01t0177200-01	0.627068	17166	Similar to Ubiquitin-specific protease 14.
Os01t0177400-01	0.269114	8515	GA 3 beta-hydroxylase2, GA metabolism
Os01t0177500-00	0.595705	16023	Hypothetical protein.
Os01t0177900-01	0.904657	26288	ABC-2 type transporter domain containing protein.
Os01t0177900-02	0.894495	25941	Similar to Pleiotropic drug resistance protein 6.
Os01t0178000-01	0.267586	8471	Pyridoxal phosphate-dependent transferase, major region, subdomain 1 domain containing protein.
Os01t0178000-02	0.197665	6941	Similar to Transaminase/ transferase, transferring nitrogenous groups.
Os01t0178100-01	0.847732	23531	Region of unknown function DUF1767 domain containing protein.
Os01t0178200-00	0.536567	14544	Similar to integral membrane family protein.
Os01t0178300-01	0.888359	25744	Hypothetical protein.
Os01t0178400-01	0.312199	9368	Similar to Protein phosphatase 2A B'kappa subunit.
Os01t0178500-02	1	30556	Similar to Auxin-responsive protein (Aux/IAA) (Fragment).
Os01t0178600-00	0.396411	11154	Peptidase A1 domain containing protein.
Os01t0178700-01	0.412687	11464	Similar to Protein binding protein.
Os01t0178775-00	0.719394	19520	Non-protein coding transcript.
Os01t0178850-00	1	36294	Similar to predicted protein.
Os01t0178900-01	0.145265	5848	Similar to Symbiosis-related disease resistance protein (Fragment).
Os01t0179000-01	0.929601	27128	Transferase family protein.
Os01t0179200-01	0.99328	29898	Syntaxin, N-terminal domain containing protein.
Os01t0179300-01	0.449035	12425	Similar to BRI1-KD interacting protein 128 (Fragment).
Os01t0179300-02	0.821285	22689	Non-protein coding transcript.
Os01t0179400-01	0.197146	6935	Similar to emb2410 (embryo defective 2410).
Os01t0179500-01	0.961244	28618	Enhancer of polycomb-like, N-terminal domain containing protein.
Os01t0179600-01	0.0674718	4035	UDP-glucuronosyl/UDP-glucosyltransferase family protein.
Os01t0179700-01	0.616061	16660	Similar to GTP-binding protein YPTM2.
Os01t0179750-00	0.939965	27909	Non-protein coding transcript.
Os01t0179800-01	0.793368	21880	TMS membrane protein/tumour differentially expressed protein family protein.
Os01t0179901-01	1	31860	Conserved hypothetical protein.
Os01t0180000-01	0.353343	10254	Pistil-specific extensin-like protein family protein.
Os01t0180050-00	0.46637	12860	Hypothetical protein.
Os01t0180300-01	1	31829	Lipoprotein, type 6 family protein.
Os01t0180300-02	1	34026	Hypothetical conserved gene.
Os01t0180400-01	5.1e-07	414	Protein of unknown function DUF581 domain containing protein.
Os01t0180600-01	0.563794	15225	Similar to MutS homolog 7 (Fragment).
Os01t0180700-01	0.85352	24590	Hypothetical conserved gene.
Os01t0180800-01	0.00148601	1329	Heat shock protein Hsp70 family protein.
Os01t0180800-02	0.0227345	2666	Similar to heat shock 70 kDa protein 4.
Os01t0180800-03	0.000390681	1044	Similar to heat shock 70 kDa protein 4.
Os01t0180850-00	0.00560564	1794	Hypothetical protein.
Os01t0181000-00	0.18072	6596	Frigida-like domain containing protein.
Os01t0181033-00	0.851659	24097	Similar to NADH dehydrogenase subunit 1.
Os01t0181166-00	1	34756	Hypothetical gene.
Os01t0181300-00	1	30825	Hypothetical protein.
Os01t0182100-01	0.00590821	1823	Protein of unknown function DUF1618 domain containing protein.
Os01t0182200-01	0.934848	27581	Similar to cDNA clone:001-208-D07, full insert sequence.
Os01t0182200-02	0.868963	25180	Similar to Small basic membrane integral protein ZmSIP1-2.
Os01t0182300-01	0.994861	29958	Lipocalin domain containing protein.
Os01t0182400-01	1	33523	Conserved hypothetical protein.
Os01t0182500-00	0.769806	21221	Hypothetical conserved gene.
Os01t0182600-01	2.77e-117	4	GIGANTEA protein.
Os01t0182600-03	5.3e-120	3	GIGANTEA protein.
Os01t0182700-01	0.0936265	4679	Similar to WRKY12.
Os01t0182832-00	0.929271	27115	Hypothetical conserved gene.
Os01t0182900-01	0.770191	21234	Conserved hypothetical protein.
Os01t0183000-01	0.717445	19449	Similar to GmCK3p (EC 2.7.1.32) (Fragment).
Os01t0183100-01	0.114907	5151	Cytochrome cd1-nitrite reductase-like, C-terminal haem d1 domain containing protein.
Os01t0183300-01	1	34165	Endonuclease/exonuclease/phosphatase domain containing protein.
Os01t0183400-00	0.00927915	2007	Histone-fold domain containing protein.
Os01t0183500-01	1	31613	Cytochrome P450 family protein.
Os01t0183600-01	1	38807.5	Cytochrome P450 family protein.
Os01t0183633-01	1	32430	Similar to predicted protein.
Os01t0183800-01	1	33798	Cyclin-like F-box domain containing protein.
Os01t0183850-00	1	34149	Conserved hypothetical protein.
Os01t0183950-00	1	35907.5	Hypothetical protein.
Os01t0184000-01	1	38807.5	NUC156 family protein.
Os01t0184000-02	1	34941	NUC156 family protein.
Os01t0184050-00	0.000360536	1025	Hypothetical protein.
Os01t0184100-01	0.000150772	893	Similar to 17.5 kDa class II heat shock protein.
Os01t0184200-01	6.81e-08	343	Similar to OSIGBa0132G14.1 protein.
Os01t0184500-01	0.118917	5250	DEAD-like helicase, N-terminal domain containing protein.
Os01t0184700-01	0.515114	14105	Conserved hypothetical protein.
Os01t0184800-01	0.17756	6529	Thioredoxin fold domain containing protein.
Os01t0184900-01	1	34858	Similar to SSRP1 protein.
Os01t0184900-02	1	34823	Similar to SSRP1 protein.
Os01t0185000-00	1	38807.5	Hypothetical conserved gene.
Os01t0185200-01	0.371145	10641	Similar to glutaminyl-tRNA synthetase.
Os01t0185200-02	0.823653	22725	Similar to glutaminyl-tRNA synthetase.
Os01t0185200-03	0.353112	10251	Glutaminyl-tRNA synthetase, class Ic domain containing protein.
Os01t0185250-01	0.506668	13911	Hypothetical gene.
Os01t0185300-01	0.096667	4741	Transferase family protein.
Os01t0185300-02	0.0218035	2603	Similar to 3-N-debenzoyl-2-deoxytaxol N-benzoyltransferase.
Os01t0185350-01	0.077944	4285	Non-protein coding transcript.
Os01t0185400-01	0.46177	12749	WD40 repeat domain containing protein.
Os01t0185500-00	0.0134907	2224	Protein of unknown function DUF1637 domain containing protein.
Os01t0186200-01	1.25e-09	241	Similar to Phototropin.
Os01t0186200-02	2.78e-10	221	Hypothetical conserved gene.
Os01t0186400-01	1	38807.5	Hypothetical conserved gene.
Os01t0186700-01	0.873015	25309	Similar to Protein kinase GhCLK1 (Fragment).
Os01t0186900-01	0.707834	19219	Similar to cDNA clone:001-117-G12, full insert sequence.
Os01t0186900-02	0.689327	18712	Similar to transposon protein CACTA, En/Spm sub-class.
Os01t0186900-03	0.677456	18353	Similar to cDNA clone:001-117-G12, full insert sequence.
Os01t0186950-00	0.704908	19158	Hypothetical protein.
Os01t0187000-01	0.778488	21469	Conserved hypothetical protein.
Os01t0187200-01	1	38807.5	Non-protein coding transcript.
Os01t0187300-01	0.934848	27468	Hypothetical conserved gene.
Os01t0187350-00	0.884031	25593	Hypothetical gene.
Os01t0187400-01	0.368472	10588	Similar to glycine-rich protein.
Os01t0187500-01	0.0251952	2749	WD40 repeat domain containing protein.
Os01t0187900-01	0.0033401	1598	Similar to Transcription factor MYBS2.
Os01t0188100-01	0.541816	14648	Isopenicillin N synthase family protein.
Os01t0188200-01	0.0506609	3523	Conserved hypothetical protein.
Os01t0188400-01	0.0249382	2739	NADP-dependent malic enzyme, chloroplast precursor (EC 1.1.1.40) (NADP-ME).
Os01t0188400-02	0.0420618	3261	Similar to Malic enzyme.
Os01t0188525-00	0.0103541	2074	Hypothetical gene.
Os01t0188900-01	0.00560602	1796	Similar to Ankyrin-like protein-like protein.
Os01t0189100-01	0.0183791	2451	Ankyrin domain containing protein.
Os01t0189700-01	0.000831021	1189	Similar to cDNA clone:001-031-C06, full insert sequence.
Os01t0189700-02	0.00247218	1508	Ankyrin repeat domain containing protein.
Os01t0189700-03	0.207259	7128	Ankyrin repeat-containing domain domain containing protein.
Os01t0189700-04	0.0290637	2880	Hypothetical protein.
Os01t0189800-01	0.467545	12900	Protein of unknown function DUF1618 domain containing protein.
Os01t0190000-01	0.000634914	1136	Similar to oxidoreductase.
Os01t0190300-01	0.675796	18307	Similar to Auxin-responsive protein IAA26 (Indoleacetic acid-induced protein 26) (Phytochrome-associated protein 1).
Os01t0190400-01	0.0725231	4147	Similar to Hexokinase.
Os01t0190400-02	0.10844	5000	Similar to Hexokinase.
Os01t0190500-01	1	34430	IQ calmodulin-binding region domain containing protein.
Os01t0191000-00	0.587542	15786	Similar to H0717B12.1 protein.
Os01t0191100-01	0.360865	10421	Similar to Acidic ribosomal protein P2a-4 (Fragment).
Os01t0191200-01	0.780022	21523	Similar to Acid phosphatase.
Os01t0191200-02	0.780022	21524	Similar to Acid phosphatase.
Os01t0191300-01	0.835985	23184	Similar to NAC-type transcription factor.
Os01t0191300-02	0.813261	22402	Similar to NAC-type transcription factor.
Os01t0191300-03	0.914097	26585	Similar to NAC-type transcription factor.
Os01t0191400-01	0.88493	25632	Hypothetical protein.
Os01t0191500-01	0.57651	15510	Similar to Mitochondrial processing peptidase.
Os01t0191700-01	0.520448	14199	Similar to Pyrophosphate-fructose-6-phosphate 1-phosphotransferase-like protein (Pyrophosphate-dependent phosphofructo-1-kinase-like protein).
Os01t0191800-01	1	31186	Similar to Aurora kinase.
Os01t0191800-02	0.977408	29336	Similar to Aurora kinase.
Os01t0191900-01	0.999393	30230	Similar to Blind.
Os01t0192000-01	0.214909	7278	Similar to Zinc finger transcription factor.
Os01t0192000-02	0.34733	10154	Similar to C3H transcription factor.
Os01t0192101-00	0.133655	5572	Hypothetical protein.
Os01t0192300-01	1	38807.5	Similar to I-box binding factor (Fragment).
Os01t0192300-02	1	38807.5	Hypothetical conserved gene.
Os01t0192401-00	0.612427	16565	Hypothetical gene.
Os01t0192500-00	0.761581	20996	Similar to H0525G02.3 protein.
Os01t0192550-01	0.369429	10595	Conserved hypothetical protein.
Os01t0192600-01	0.0627375	3905	Ndr family protein.
Os01t0192700-00	0.186539	6720	Non-protein coding transcript.
Os01t0192900-00	1	36126	1-aminocyclopropane-1-carboxylate synthase family protein.
Os01t0193250-00	0.639046	17367	Hypothetical gene.
Os01t0193400-01	1	38807.5	TNFR/CD27/30/40/95 cysteine-rich region domain containing protein.
Os01t0193400-02	0.996255	30052	TNFR/CD27/30/40/95 cysteine-rich region domain containing protein.
Os01t0193400-03	0.828368	22885	TNFR/CD27/30/40/95 cysteine-rich region domain containing protein.
Os01t0193400-04	1	34465	Hypothetical gene.
Os01t0193500-00	1	33975	Conserved hypothetical protein.
Os01t0193600-01	0.60199	16248	Methyltransferase small domain containing protein.
Os01t0193700-00	0.307962	9265	Hypothetical protein.
Os01t0193900-01	0.429921	11825	Homeodomain-like domain containing protein.
Os01t0193900-02	0.918076	26718	Hypothetical conserved gene.
Os01t0194000-01	0.597138	16102	Conserved hypothetical protein.
Os01t0194000-02	0.403292	11281	Hypothetical conserved gene.
Os01t0194200-01	0.0439139	3322	IQ calmodulin-binding region domain containing protein.
Os01t0194300-01	0.716511	19414	Similar to NPR1.
Os01t0194600-02	0.555093	14999	Thioredoxin fold domain containing protein.
Os01t0195000-01	0.557144	15064	Zinc finger, C2H2-type domain containing protein.
Os01t0195066-00	1	38807.5	Non-protein coding transcript.
Os01t0195100-01	1	35832.5	Non-protein coding transcript.
Os01t0195200-01	0.702505	19079	Similar to Serine/threonine-protein kinase PBS1 (EC 2.7.1.37) (AvrPphB susceptible protein 1).
Os01t0195300-00	0.620942	16869	Hypothetical conserved gene.
Os01t0195400-00	0.0787236	4308	Harpin-induced 1 domain containing protein.
Os01t0195500-01	1	34903	Translation initiation factor SUI1 domain containing protein.
Os01t0196300-01	1	38807.5	Helix-loop-helix DNA-binding domain containing protein.
Os01t0196500-01	0.797385	21997	Prenylated rab acceptor PRA1 family protein.
Os01t0196600-01	0.0784502	4300	Similar to 260 kDa major acidic fibroblast growth factor-stimulated phosphoprotein (Fragment).
Os01t0196800-01	0.533518	14471	Hypothetical protein.
Os01t0197100-00	0.291117	8910	Similar to Cytochrome P450 90C1 (EC 1.14.-.-) (ROTUNDIFOLIA3).
Os01t0197150-00	0.588115	15815	Hypothetical protein.
Os01t0197200-01	0.54396	14723	Similar to predicted protein.
Os01t0197350-00	1	33692	Hypothetical genes.
Os01t0197400-01	0.934848	27383	Conserved hypothetical protein.
Os01t0197450-00	0.35956	10399	Pentatricopeptide repeat domain containing protein.
Os01t0197500-00	1	33868	Similar to predicted protein.
Os01t0197700-01	0.835118	23150	Similar to Cytokinin dehydrogenase 2.
Os01t0197900-01	7.88e-07	442	RNA-dependent RNA polymerase, eukaryotic-type domain containing protein.
Os01t0198000-01	0.851659	23633	RNA-dependent RNA polymerase, eukaryotic-type domain containing protein.
Os01t0198100-01	0.761816	21002	RNA-dependent RNA polymerase, eukaryotic-type domain containing protein.
Os01t0198200-01	0.293254	8965	Similar to Casein kinase-like protein.
Os01t0198200-02	0.356021	10304	Similar to predicted protein.
Os01t0198200-03	0.309127	9289	Similar to predicted protein.
Os01t0198250-00	0.475763	13088	Hypothetical gene.
Os01t0198500-01	0.734145	19981	Conserved hypothetical protein.
Os01t0198702-01	0.860294	24863	Conserved hypothetical protein.
Os01t0198900-01	0.71824	19474	Polyketide cyclase/dehydrase domain containing protein.
Os01t0198900-02	0.677132	18335	Polyketide cyclase/dehydrase domain containing protein.
Os01t0199300-00	0.439345	12040	Similar to lachrymatory factor synthase.
Os01t0199400-01	0.90579	26316	Alpha/beta hydrolase family protein.
Os01t0199400-02	1	32039	Similar to predicted protein.
Os01t0199550-00	1	31954	Non-protein coding transcript.
Os01t0199700-00	1	38807.5	Protein of unknown function DUF1677, plant domain containing protein.
Os01t0199900-01	0.949447	28178	Similar to Phosphoribosylaminoimidazole carboxylase catalytic subunit (EC 4.1.1.21) (AIR carboxylase) (AIRC).
Os01t0199950-00	1	34871	Hypothetical gene.
Os01t0200000-01	0.31676	9482	Similar to autophagocytosis protein AUT1-like [Oryza sativa (japonica cultivar-group)].
Os01t0200150-00	0.72962	19840	Hypothetical gene.
Os01t0200300-01	0.549905	14856	Similar to Homeobox-leucine zipper protein HOX29.
Os01t0200350-00	1	34988	Hypothetical protein.
Os01t0200400-01	0.567964	15332	Thioredoxin domain 2 containing protein.
Os01t0200500-01	0.733403	19952	MPPN family protein.
Os01t0200600-01	1	38807.5	Similar to Avr9/Cf-9 rapidly elicited protein 111A.
Os01t0200700-01	0.00117222	1261	Similar to Metallothionein-like protein type 3 (MT-3) (MWMT3).
Os01t0200950-00	0.46637	12863	Non-protein coding transcript.
Os01t0201000-01	0.361755	10449	Similar to protein kinase family protein.
Os01t0201100-01	0.404795	11322	Similar to xylosyltransferase oxt.
Os01t0201200-01	0.14024	5741	Similar to Protein kinase.
Os01t0201250-00	0.236835	7806	Similar to DNA-binding WRKY.
Os01t0201275-00	0.929755	27146	Conserved hypothetical protein.
Os01t0201300-00	1	38807.5	Non-protein coding transcript.
Os01t0201500-00	1	38807.5	Similar to early nodulin 20.
Os01t0201600-01	0.952291	28288	Virulence factor, pectin lyase fold family protein.
Os01t0201600-02	0.130982	5512	Non-protein coding transcript.
Os01t0201700-01	1	33118	Similar to M23 protein (Fragment).
Os01t0201750-01	1	38807.5	Non-protein coding transcript.
Os01t0201800-00	0.0824758	4394	Hypothetical conserved gene.
Os01t0201850-01	1	31026	Hypothetical conserved gene.
Os01t0201900-01	0.0975426	4776	Conserved hypothetical protein.
Os01t0202500-01	1.08e-12	148	Similar to B-box zinc finger family protein.
Os01t0202601-00	1	38807.5	Conserved hypothetical protein.
Os01t0202700-00	0.447555	12393	Similar to Flowering locus T3.
Os01t0202800-00	0.613135	16587	Similar to NOD26-like membrane integral protein ZmNIP1-1.
Os01t0203000-01	0.705036	19164	BZR1, transcriptional repressor family protein.
Os01t0203300-01	0.598788	16161	Conserved hypothetical protein.
Os01t0203400-01	1	33758	Hypothetical protein.
Os01t0203800-01	0.149536	5913	Protein of unknown function DUF641, plant domain containing protein.
Os01t0203800-02	0.136965	5655	Protein of unknown function DUF641, plant domain containing protein.
Os01t0203900-00	0.149536	5912	Hypothetical protein.
Os01t0204000-01	0.101998	4863	DNA polymerase subunit Cdc27 domain containing protein.
Os01t0204000-02	0.101	4835	Hypothetical conserved gene.
Os01t0205100-01	0.59272	15967	WD40 repeat-like domain containing protein.
Os01t0205200-01	0.77986	21509	Pentatricopeptide repeat domain containing protein.
Os01t0205300-00	0.136965	5656	Similar to rho termination factor, N-terminal domain containing protein.
Os01t0205500-01	0.05976	3790	Similar to 60S ribosomal protein L11-2 (L16). Splice isoform 2.
Os01t0205550-00	0.0669278	4021	Non-protein coding transcript.
Os01t0205600-01	0.678469	18378	Crotonase, core domain containing protein.
Os01t0205700-01	1	34006	Similar to Shaggy-like kinase (Fragment).
Os01t0205800-00	1	34842	Non-protein coding transcript.
Os01t0205900-01	0.0555987	3652	Similar to Class III peroxidase GvPx2b (Fragment).
Os01t0205900-02	0.0551397	3636	Similar to Class III peroxidase GvPx2b (Fragment).
Os01t0206200-01	0.560199	15138	Conserved hypothetical protein.
Os01t0206300-00	0.849251	23556	Similar to CBL-interacting protein kinase 18.
Os01t0206600-01	0.596423	16062	Conserved hypothetical protein.
Os01t0206650-00	0.337871	9942	Hypothetical protein.
Os01t0206700-01	0.24709	8034	Similar to Serine/threonine protein kinase (CBL-interacting protein kinase 20).
Os01t0206700-02	0.681249	18457	Similar to cDNA clone:J013031K24, full insert sequence.
Os01t0206700-03	0.237323	7814	Similar to Serine/threonine protein kinase (CBL-interacting protein kinase 20).
Os01t0206800-01	0.540451	14622	Protein kinase, core domain containing protein.
Os01t0207001-00	0.445589	12294	Hypothetical protein.
Os01t0207200-01	1	35390	Similar to Peptide-N4-(N-acetyl-beta-glucosaminyl)asparagine amidase A (EC 3.5.1.52) (PNGase A) (Glycopeptide N-glycosidase) (N-glycanase) [Contains: Peptide-N4-(N-acetyl-beta-glucosaminyl)asparagine amidase A light chain (PNGase A small chain) (PNGase A subunit B); Peptide-N4- (N-acetyl-beta-glucosaminyl)asparagine amidase A heavy chain (PNGase A large chain) (PNGase A subunit A)].
Os01t0207300-00	0.123488	5345	Similar to S-adenosylmethionine synthetase 1 (EC 2.5.1.6) (Methionine adenosyltransferase 1) (AdoMet synthetase 1). Splice isoform 2.
Os01t0207400-01	0.934775	27324	Similar to peptide-N4-asparagine amidase A.
Os01t0207500-01	1	31550	Hypothetical protein.
Os01t0207600-00	1	31548	Similar to peptide-N4-asparagine amidase A.
Os01t0208400-01	0.851659	24092	Similar to peptide-N4-asparagine amidase A.
Os01t0208600-01	0.528297	14351	Actin-binding WH2 domain containing protein.
Os01t0208600-02	0.447005	12353	Actin-binding WH2 domain containing protein.
Os01t0208600-03	0.597442	16133	Actin-binding WH2 domain containing protein.
Os01t0208700-01	0.550294	14886	Similar to Phosphoenolpyruvate carboxylase (Fragment).
Os01t0208800-01	0.602953	16289	Similar to Phosphoenolpyruvate carboxylase (Fragment).
Os01t0209000-01	0.67102	18174	Alg9-like mannosyltransferase family protein.
Os01t0209000-02	0.664843	18005	Alg9-like mannosyltransferase family protein.
Os01t0209150-01	0.446854	12344	Hypothetical gene.
Os01t0209200-01	0.183402	6661	Similar to 14-3-3 protein 7.
Os01t0209300-00	0.150526	5931	Non-protein coding transcript.
Os01t0209400-01	0.0378142	3155	Nucleotide-binding, alpha-beta plait domain containing protein.
Os01t0209500-01	0.0024575	1502	Zinc finger, RING-type domain containing protein.
Os01t0209566-00	0.000721699	1159	Hypothetical protein.
Os01t0209700-01	1.5e-07	360	Similar to GA 2-oxidase 5.
Os01t0209750-00	5.1e-05	764	Hypothetical protein.
Os01t0209800-01	0.851659	23830	Similar to Cationic amino acid transporter (Fragment).
Os01t0209800-02	0.851659	23831	Similar to Cationic amino acid transporter (Fragment).
Os01t0209901-00	1	31889	Hypothetical protein.
Os01t0210300-01	0.15162	5973	Conserved hypothetical protein.
Os01t0210400-00	1	35907.5	Protein of unknown function DUF616 domain containing protein.
Os01t0210500-01	0.00233509	1488	Similar to SOUL-like protein.
Os01t0210550-00	0.00070952	1155	Hypothetical gene.
Os01t0210600-02	0.00671167	1867	Protein of unknown function DUF538 family protein.
Os01t0210700-01	0.00198476	1412	Similar to Potassium channel (Fragment).
Os01t0210750-00	0.162811	6252	Hypothetical protein.
Os01t0210800-01	0.0617736	3861	Conserved hypothetical protein.
Os01t0210900-01	0.805216	22183	Cytochrome P450 family protein.
Os01t0211000-00	1	36022.5	Cytochrome P450 family protein.
Os01t0211200-00	0.528282	14349	Cytochrome P450 family protein.
Os01t0211600-01	0.078117	4289	Cytochrome P450 family protein.
Os01t0211800-01	0.847201	23510	Similar to VirE2-interacting protein VIP1.
Os01t0212000-01	1	38807.5	Hypothetical protein.
Os01t0212100-01	0.547073	14786	DEAD-like helicase, N-terminal domain containing protein.
Os01t0212100-02	0.293046	8957	Similar to P20Sh148J07 (Fragment).
Os01t0212400-01	0.851659	23625	EF-Hand type domain containing protein.
Os01t0212500-01	1	38807.5	Conserved hypothetical protein.
Os01t0212700-01	0.438152	12001	Similar to RING-H2 finger protein ATL2K.
Os01t0212900-00	1	32639	Hypothetical conserved gene.
Os01t0213350-01	1	38807.5	Hypothetical gene.
Os01t0213400-01	1	38807.5	Zinc finger, RING/FYVE/PHD-type domain containing protein.
Os01t0213800-01	0.998368	30197	Similar to Transcription factor PCF5.
Os01t0214001-00	0.867069	25113	Hypothetical protein.
Os01t0214200-01	0.138202	5689	Esterase, SGNH hydrolase-type, subgroup domain containing protein.
Os01t0214300-01	0.945304	28062	Conserved hypothetical protein.
Os01t0214400-01	0.553437	14962	Similar to predicted protein.
Os01t0214500-01	0.937477	27722	Conserved hypothetical protein.
Os01t0214600-01	1	38807.5	Lipase, GDSL domain containing protein.
Os01t0214800-01	0.706544	19195	Lipase, GDSL domain containing protein.
Os01t0214800-02	1	33865	Similar to Esterase.
Os01t0214800-03	0.903953	26265	Similar to Esterase.
Os01t0214901-00	0.937728	27736	Hypothetical protein.
Os01t0215000-01	1	32574	Lipase, GDSL domain containing protein.
Os01t0215100-00	0.256846	8210	Similar to scpl50 (serine carboxypeptidase-like 50); serine-type carboxypeptidase.
Os01t0215500-01	1	38807.5	Similar to esterase.
Os01t0215700-01	0.032221	2985	Esterase, SGNH hydrolase-type domain containing protein.
Os01t0215700-02	0.0341925	3060	Esterase, SGNH hydrolase-type domain containing protein.
Os01t0215725-00	0.0665562	4010	Hypothetical protein.
Os01t0216000-01	1	38807.5	Lipase, GDSL domain containing protein.
Os01t0216150-00	1	38807.5	Hypothetical protein.
Os01t0216300-01	0.851659	24537	Lipase, GDSL domain containing protein.
Os01t0216400-00	1	38807.5	Lipase, GDSL domain containing protein.
Os01t0216500-00	0.977956	29367	Lipase, GDSL domain containing protein.
Os01t0216600-00	0.631285	17236	Hypothetical protein.
Os01t0216900-00	1	30271	Lipase, GDSL domain containing protein.
Os01t0216951-00	1	38807.5	Non-protein coding transcript.
Os01t0217000-01	0.00129104	1290	Protein of unknown function DUF231, plant domain containing protein.
Os01t0217000-02	0.00187692	1393	Similar to Alpha galactosidase.
Os01t0217050-00	0.326726	9712	Hypothetical protein.
Os01t0217100-01	0.639046	17366	Conserved hypothetical protein.
Os01t0217400-00	0.838067	23250	Conserved hypothetical protein.
Os01t0217500-01	0.58186	15651	ThiJ/PfpI domain containing protein.
Os01t0217800-01	0.458055	12635	ThiJ/PfpI domain containing protein.
Os01t0217900-00	1	38807.5	Hypothetical conserved gene.
Os01t0218032-01	0.243855	7987	Similar to Repressor of silencing 1.
Os01t0218100-01	0.382406	10835	Helix-loop-helix DNA-binding domain containing protein.
Os01t0218200-00	0.787469	21720	Thioredoxin domain 2 containing protein.
Os01t0218350-00	0.763913	21072	Hypothetical protein.
Os01t0218500-01	0.557137	15058	Similar to ZCN14 protein.
Os01t0218500-02	1	31758	Similar to SP3D.
Os01t0218500-03	0.845291	23464	Similar to ZCN14 protein.
Os01t0218500-04	0.321971	9598	Non-protein coding transcript.
Os01t0218700-01	0.391285	11027	ABC transporter integral membrane type 1 domain containing protein.
Os01t0218700-02	0.543144	14694	Similar to peroxisomal membrane ABC transporter family, PMP family.
Os01t0218800-01	0.932765	27255	Similar to Trithorax 5 (Fragment).
Os01t0218800-02	0.89986	26127	Similar to SET domain protein.
Os01t0218900-01	0.553535	14967	Zinc finger, PHD-type domain containing protein.
Os01t0219000-00	0.44538	12282	Conserved hypothetical protein.
Os01t0219100-01	1	31940	SFT2-like family protein.
Os01t0219200-01	1	36294	F-box domain, Skp2-like domain containing protein.
Os01t0219300-01	1	38807.5	Conserved hypothetical protein.
Os01t0220100-01	0.851659	24115	Similar to Cellulase.
Os01t0220150-00	1	38807.5	Hypothetical protein.
Os01t0220200-01	0.362009	10452	Similar to Uncharacterized plant-specific domain TIGR01589 family protein.
Os01t0220300-01	0.482965	13293	Translation elongation factor EF1B/ribosomal protein S6 domain containing protein.
Os01t0220400-01	1	32163	Hypothetical protein.
Os01t0220500-00	0.939453	27860	Similar to predicted protein.
Os01t0220801-00	1	38807.5	Hypothetical protein.
Os01t0220900-01	0.653636	17748	Hypothetical conserved gene.
Os01t0221000-00	0.877072	25406	Hypothetical protein.
Os01t0221100-01	1	33182	GH3 auxin-responsive promoter family protein.
Os01t0221100-02	1	32557	GH3 auxin-responsive promoter family protein.
Os01t0221300-01	0.585917	15734	Conserved hypothetical protein.
Os01t0221400-00	0.971868	28939	Conserved hypothetical protein.
Os01t0221500-01	0.00384248	1647	Protein of unknown function DUF2358 domain containing protein.
Os01t0221600-00	0.851659	24304	Malate transporter, aliminium toerance domain containing protein.
Os01t0221700-00	0.951827	28263	Similar to GDT1-like protein 1, chloroplastic.
Os01t0221800-01	0.144765	5842	Non-protein coding transcript.
Os01t0221900-01	1	31720	Similar to peptidase C45, acyl-coenzyme A/6-aminopenicillanic acid acyl-transferase.
Os01t0222001-01	0.376765	10732	Hypothetical conserved gene.
Os01t0222300-01	0.612725	16575	Conserved hypothetical protein.
Os01t0222500-01	0.541158	14636	Similar to Vacuolar ATP synthase subunit E (EC 3.6.3.14) (V-ATPase E subunit) (Vacuolar proton pump E subunit).
Os01t0222600-01	0.771464	21273	Conserved hypothetical protein.
Os01t0222700-01	1	30352	Protein of unknown function DUF659 domain containing protein.
Os01t0222700-02	0.948517	28148	Protein of unknown function DUF659 domain containing protein.
Os01t0222800-00	0.907648	26359	Similar to OSIGBa0145C12.7 protein.
Os01t0222900-01	1	38807.5	Curculin-like (mannose-binding) lectin domain containing protein.
Os01t0223000-01	0.0617031	3859	Lipase, GDSL domain containing protein.
Os01t0223200-01	0.795782	21969	Lipase, GDSL domain containing protein.
Os01t0223300-01	0.851659	24390	Protein of unknown function DUF1677, Oryza sativa domain containing protein.
Os01t0223500-00	0.678469	18383	Similar to Esterase.
Os01t0223600-01	0.424282	11696	Similar to Pto kinase interactor 1-like protein.
Os01t0223700-01	0.156811	6104	Bulb-type lectin domain domain containing protein.
Os01t0223800-00	0.176185	6491	Hypothetical conserved gene.
Os01t0223900-01	0.00089594	1204	Serine/threonine protein kinase-related domain containing protein.
Os01t0224000-00	1	33572	Serine/threonine protein kinase-related domain containing protein.
Os01t0224100-01	0.00142814	1322	Similar to DNA binding protein-like protein.
Os01t0224100-02	0.00359392	1618	Similar to DNA binding protein-like protein.
Os01t0224166-00	0.393875	11103	Hypothetical gene.
Os01t0224200-00	0.000147663	892	Hypothetical conserved gene.
Os01t0224300-01	0.0803989	4351	CHCH domain containing protein.
Os01t0224400-01	0.685056	18552	Similar to Mitochondrial carrier protein.
Os01t0224500-01	0.557623	15093	Conserved hypothetical protein.
Os01t0224700-01	0.616354	16668	Flavin monooxygenase-like enzyme, Auxin biosynthesis
Os01t0225000-00	0.391619	11047	Mitochondrial carrier protein domain containing protein.
Os01t0225100-01	1	33541	Conserved hypothetical protein.
Os01t0225200-01	0.841509	23348	Similar to predicted protein.
Os01t0225300-01	0.660895	17924	Conserved hypothetical protein.
Os01t0225400-01	0.55045	14893	Pyruvate/Phosphoenolpyruvate kinase, catalytic core domain containing protein.
Os01t0225550-01	0.0236557	2693	Hypothetical gene.
Os01t0225600-00	0.0588805	3758	Similar to Dehydrin.
Os01t0225700-01	0.650223	17668	Hypothetical gene.
Os01t0226200-00	0.801597	22115	Conserved hypothetical protein.
Os01t0226250-00	0.468479	12923	Non-protein coding transcript.
Os01t0226300-01	0.00368349	1635	Reticulon family protein.
Os01t0226400-01	0.3123	9369	ATPase, AAA-type, core domain containing protein.
Os01t0226450-00	0.193912	6884	Hypothetical protein.
Os01t0226500-01	0.513605	14067	Conserved hypothetical protein.
Os01t0226500-02	0.546506	14770	Similar to predicted protein.
Os01t0226600-01	0.360485	10410	Similar to C4-dicarboxylate transporter/malic acid transport protein.
Os01t0226600-02	0.893868	25922	Similar to C4-dicarboxylate transporter/malic acid transport protein.
Os01t0226666-00	0.962864	28655	Hypothetical protein.
Os01t0226700-01	0.831263	23021	Protein of unknown function DUF623, plant domain containing protein.
Os01t0227100-01	3.07e-05	714	Glucose/ribitol dehydrogenase family protein.
Os01t0227100-02	0.00114752	1253	Similar to oxidoreductase.
Os01t0227200-01	0.48967	13467	Similar to Somatic embryogenesis receptor kinase-like protein.
Os01t0227250-00	0.507637	13930	Hypothetical gene.
Os01t0227300-01	1	35485	Similar to RAB7D.
Os01t0227350-00	0.529468	14372	Hypothetical protein.
Os01t0227400-01	0.7832	21616	Similar to Cytochrome P450 71A1 (EC 1.14.-.-) (CYPLXXIA1) (ARP-2).
Os01t0227500-01	1	38807.5	Cytochrome P450 family protein.
Os01t0227700-01	1	38807.5	Cytochrome P450 family protein.
Os01t0227800-01	1	38807.5	Similar to cDNA, clone: J075083L18, full insert sequence.
Os01t0228300-01	0.258815	8260	Mpv17/PMP22 family protein.
Os01t0228400-01	1.05e-08	286	Pentatricopeptide repeat domain containing protein.
Os01t0228450-00	2.33e-06	508	Hypothetical protein.
Os01t0228500-01	1	32385	Harpin-induced 1 domain containing protein.
Os01t0228600-01	0.833835	23099	Similar to 2-hydroxyacid dehydrogenase (AGR_L_379p).
Os01t0228600-02	0.618037	16696	Similar to glyoxylate reductase.
Os01t0228600-03	0.852961	24570	Similar to 2-hydroxyacid dehydrogenase (AGR_L_379p).
Os01t0228800-01	0.542055	14662	Conserved hypothetical protein.
Os01t0228800-02	1	34807	Similar to cDNA clone:J013042E14, full insert sequence.
Os01t0228901-01	0.788817	21755	Hypothetical gene.
Os01t0229000-00	0.847671	23528	Similar to Transcription factor myb.
Os01t0229100-01	0.908607	26400	Similar to Eukaryotic translation initiation factor 3 subunit 6-interacting protein.
Os01t0229100-02	0.793048	21868	Protein-tyrosine phosphatase, active site domain containing protein.
Os01t0229200-01	0.851659	24208	VHS domain containing protein.
Os01t0229200-02	0.908607	26404	Hypothetical conserved gene.
Os01t0229200-03	0.884553	25618	Hypothetical conserved gene.
Os01t0229200-04	0.807809	22247	Hypothetical conserved gene.
Os01t0229250-00	0.996847	30113	Hypothetical gene.
Os01t0229300-01	0.90347	26253	Similar to Embryonic flower 1-like protein.
Os01t0229400-01	0.11076	5048	Similar to Rac-like GTP-binding protein 1.
Os01t0229500-01	0.758694	20862	Thioesterase superfamily domain containing protein.
Os01t0229600-01	1	38807.5	Conserved hypothetical protein.
Os01t0229700-00	1	35961.5	WD40 repeat domain containing protein.
Os01t0229900-01	0.414223	11530	Similar to Ubiquitin-conjugating enzyme family protein, expressed.
Os01t0229900-02	0.192118	6834	Similar to Shaggy-related protein kinase dzeta (EC 2.7.1.-) (ASK-dzeta).
Os01t0229900-03	0.21135	7214	Hypothetical conserved gene.
Os01t0230200-01	0.673231	18211	Basic helix-loop-helix dimerisation region bHLH domain containing protein.
Os01t0230700-01	1	38807.5	Hypothetical conserved gene.
Os01t0230800-01	0.268245	8494	Conserved hypothetical protein.
Os01t0231000-01	0.533518	14474	Similar to Auxin-responsive protein (Aux/IAA) (Fragment).
Os01t0231000-02	0.535898	14536	Similar to Auxin-responsive protein (Aux/IAA) (Fragment).
Os01t0231000-03	0.545106	14739	Similar to Auxin-responsive protein (Aux/IAA) (Fragment).
Os01t0231500-01	0.533518	14468	Similar to Casein kinase I (Fragment).
Os01t0231500-02	0.747772	20448	Similar to casein kinase I isoform delta-like.
Os01t0231600-00	1	36294	Pleckstrin homology-type domain containing protein.
Os01t0231700-01	0.114197	5130	Similar to 60S acidic ribosomal protein P2-B (CaRP2B).
Os01t0231800-01	0.784299	21639	Similar to cDNA clone:J033025F17, full insert sequence.
Os01t0231900-01	0.154771	6059	K Homology, type 1, subgroup domain containing protein.
Os01t0231950-00	0.738409	20110	Hypothetical gene.
Os01t0232000-00	0.753918	20634	Major intrinsic protein family protein.
Os01t0232100-01	0.112068	5084	Similar to Tonoplast membrane integral protein ZmTIP4-3.
Os01t0232200-00	0.447005	12362	WD40 repeat domain containing protein.
Os01t0232300-01	0.606	16379	Similar to TRZ3 (TRNASE Z 3); 3'-tRNA processing endoribonuclease/ catalytic.
Os01t0232400-01	1	32700	Similar to VHS1 protein (Fragment).
Os01t0232400-02	1	32521	Similar to VHS1 protein (Fragment).
Os01t0232450-01	0.827602	22845	Conserved hypothetical protein.
Os01t0232500-01	0.870137	25209	Ubiquitin-conjugating enzyme/RWD-like domain containing protein.
Os01t0232500-02	0.973419	28989	Similar to PFU3/UBC26 (UBIQUITIN-CONJUGATING ENZYME 26); ubiquitin-protein ligase.
Os01t0232550-00	0.998531	30205	Hypothetical conserved gene.
Os01t0232700-01	0.0788494	4312	Similar to Histidinol dehydrogenase, chloroplast precursor (EC 1.1.1.23) (HDH). Splice isoform 2.
Os01t0232700-02	0.167768	6340	Similar to Histidinol dehydrogenase.
Os01t0232800-01	1	32910	Similar to KOB1.
Os01t0233000-01	0.0165869	2374	DREPP plasma membrane polypeptide family protein.
Os01t0233100-00	0.96767	28809	Similar to Cyclin-A1-2.
Os01t0233400-00	0.735934	20029	Histone H4 acetyltransferase, NuA4 complex, Eaf6 domain containing protein.
Os01t0233500-01	0.851659	23741	Cyclin.
Os01t0233800-01	0.819564	22614	Similar to Viroid symptom modulation protein.
Os01t0233850-00	1	38807.5	Hypothetical gene.
Os01t0233900-01	0.820953	22677	Similar to cDNA clone:J013003E06, full insert sequence.
Os01t0234001-01	1	38807.5	Hypothetical conserved gene.
Os01t0234100-01	0.139306	5707	Transcriptional factor B3 family protein.
Os01t0234300-00	0.479782	13202	Similar to Pectinesterase.
Os01t0234433-00	0.825992	22790	Hypothetical protein.
Os01t0234499-00	0.786015	21682	Similar to Pectinesterase.
Os01t0234700-01	1	33386	Harpin-induced 1 domain containing protein.
Os01t0234800-01	0.157745	6130	Similar to 25.3 kDa vesicle transport protein.
Os01t0234800-02	0.66723	18049	Non-protein coding transcript.
Os01t0234900-01	0.0136295	2229	Similar to Ubiquitin ligase SINAT5 (EC 6.3.2.-) (Seven in absentia homolog 5). Splice isoform 2.
Os01t0235100-01	0.0721516	4132	Similar to predicted protein.
Os01t0235200-01	0.540423	14619	Conserved hypothetical protein.
Os01t0235200-02	0.720649	19569	Conserved hypothetical protein.
Os01t0235300-01	0.894607	25945	SOUL haem-binding protein domain containing protein.
Os01t0235300-02	0.923488	26920	SOUL haem-binding protein domain containing protein.
Os01t0235325-00	0.870318	25217	Hypothetical protein.
Os01t0235350-00	1	34725	Conserved hypothetical protein.
Os01t0235400-01	0.631832	17250	Similar to predicted protein.
Os01t0235400-02	0.550294	14885	Similar to Importin-alpha re-exporter (Cellular apoptosis susceptibility protein homolog).
Os01t0235500-01	1	38807.5	Conserved hypothetical protein.
Os01t0235632-00	0.794701	21942	Hypothetical protein.
Os01t0235700-01	0.777845	21452	Similar to BHLH transcription factor (Fragment).
Os01t0235700-02	0.777631	21448	Similar to BHLH transcription factor (Fragment).
Os01t0235800-01	0.774923	21366	K Homology domain containing protein.
Os01t0235850-00	1	36022.5	Hypothetical protein.
Os01t0235900-00	0.934848	27490	Thioredoxin fold domain containing protein.
Os01t0236000-01	0.617827	16684	Conserved hypothetical protein.
Os01t0236300-01	0.724177	19700	Similar to Auxin response factor 18.
Os01t0236300-02	0.725944	19762	Similar to Auxin response factor 18.
Os01t0236400-01	0.566192	15261	Similar to protein ABIL1.
Os01t0236700-01	1	31620	Octicosapeptide/Phox/Bem1p domain containing protein.
Os01t0236700-02	0.744873	20338	Hypothetical conserved gene.
Os01t0236800-01	0.717267	19426	Similar to predicted protein.
Os01t0236900-00	0.471237	12990	Hypothetical protein.
Os01t0237000-01	1	38807.5	Uncharacterised protein family UPF0497, trans-membrane plant subgroup domain containing protein.
Os01t0237100-01	0.156037	6086	Phosphoglycerate mutase domain containing protein.
Os01t0237200-00	0.0896262	4572	Conserved hypothetical protein.
Os01t0237400-00	1	38807.5	Hypothetical conserved gene.
Os01t0238200-01	0.504055	13847	Conserved hypothetical protein.
Os01t0238200-02	0.683074	18505	Conserved hypothetical protein.
Os01t0238287-00	0.604692	16333	Hypothetical protein.
Os01t0238500-01	1	30702	Similar to Branched-chain-amino-acid aminotransferase-like protein 3, chloroplast precursor.
Os01t0238500-02	0.939765	27880	Similar to Branched-chain-amino-acid aminotransferase-like protein 3, chloroplast precursor.
Os01t0238600-01	0.38559	10904	Nucleic acid-binding, OB-fold domain containing protein.
Os01t0238700-01	0.834167	23127	Oligopeptide transporter OPT superfamily protein.
Os01t0238800-01	1	31194	Hypothetical conserved gene.
Os01t0238800-02	0.88146	25516	Similar to NFD6 (NUCLEAR FUSION DEFECTIVE 6).
Os01t0238850-00	0.934777	27326	Hypothetical gene.
Os01t0238900-01	0.85303	24574	Similar to Protein SOF1.
Os01t0239000-01	0.841586	23351	Hypothetical conserved gene.
Os01t0239000-02	1	31606	Similar to Phosphate starvation regulator protein (Regulatory protein of P- starvation acclimation response Psr1).
Os01t0239100-01	0.0034397	1607	Heat shock protein DnaJ family protein.
Os01t0239100-02	0.930487	27178	Heat shock protein DnaJ family protein.
Os01t0239150-00	0.0219169	2609	Hypothetical protein.
Os01t0239200-01	4.04e-11	187	Similar to Phophate translocator (Fragment).
Os01t0239300-01	0.841683	23355	Conserved hypothetical protein.
Os01t0239700-01	0.675049	18279	Similar to Leucine-rich receptor-like protein kinase.
Os01t0239700-02	0.681206	18456	Similar to Leucine-rich receptor-like protein kinase.
Os01t0239700-03	0.827533	22838	Similar to predicted protein.
Os01t0240600-01	1	30508	Hypothetical conserved gene.
Os01t0240700-00	0.124463	5382	Hypothetical conserved gene.
Os01t0240725-00	0.0848289	4458	Hypothetical protein.
Os01t0241000-01	0.351837	10218	Conserved hypothetical protein.
Os01t0241100-01	0.851659	24202	Conserved hypothetical protein.
Os01t0241400-01	1	31783	Thioredoxin fold domain containing protein.
Os01t0242200-01	0.0921422	4649	Zinc finger, C2H2-type domain containing protein.
Os01t0242300-01	0.679362	18409	Optic atrophy 3 family protein.
Os01t0242333-00	0.558474	15107	Non-protein coding transcript.
Os01t0242400-01	1	38807.5	Lateral organ boundaries, LOB domain containing protein.
Os01t0242450-00	1	36817	Non-protein coding transcript.
Os01t0242500-01	0.8896	25825	D-tyrosyl-tRNA(Tyr) deacylase family protein.
Os01t0242600-01	0.146471	5857	C2 calcium-dependent membrane targeting domain containing protein.
Os01t0242600-02	0.127677	5460	C2 calcium-dependent membrane targeting domain containing protein.
Os01t0242800-00	0.534111	14494	Hypothetical protein.
Os01t0242900-01	1	31873	Similar to 60S ribosomal protein L18A.
Os01t0242900-02	0.851659	23790	Conserved hypothetical protein.
Os01t0243000-01	0.712989	19346	Similar to triacylglycerol lipase.
Os01t0243100-01	0.417582	11578	Similar to Kinesin.
Os01t0243200-01	0.750187	20507	Similar to integral membrane transporter family protein.
Os01t0243200-02	0.813989	22429	Biopterin transport-related protein BT1 family protein.
Os01t0243300-01	0.857322	24759	Hypothetical protein.
Os01t0243400-01	0.710458	19271	Hypothetical conserved gene.
Os01t0243450-00	0.235335	7765	Non-protein coding transcript.
Os01t0243600-00	0.821495	22700	Conserved hypothetical protein.
Os01t0243700-01	0.0286745	2867	Similar to Beta-1,3-glucanase-like protein.
Os01t0243700-02	0.0418245	3251	Similar to Beta-1,3-glucanase-like protein.
Os01t0243800-01	0.815297	22471	Hypothetical conserved gene.
Os01t0243901-00	0.0897914	4579	Hypothetical protein.
Os01t0244000-00	0.0678423	4048	Domain of unknown function DUF1618 domain containing protein.
Os01t0245532-00	1	36696.5	Similar to J075123K08, full insert sequence.
Os01t0245600-00	0.851659	24536	Conserved hypothetical protein.
Os01t0245700-00	1	38807.5	Domain of unknown function DUF1618 domain containing protein.
Os01t0245901-00	1	38807.5	Domain of unknown function DUF1618 domain containing protein.
Os01t0246100-01	0.254235	8172	Zinc finger, RING/FYVE/PHD-type domain containing protein.
Os01t0246200-00	0.648674	17615	Similar to TCP-domain protein.
Os01t0246400-01	0.115545	5165	Similar to Low molecular mass early light-inducible protein HV90, chloroplast precursor (ELIP).
Os01t0246500-01	0.726858	19788	Similar to Minus dominance protein.
Os01t0246700-01	0.862211	24962	Similar to WRKY transcription factor 1.
Os01t0247500-01	1	30537	Protein kinase, core domain containing protein.
Os01t0247550-00	1	36696.5	Hypothetical protein.
Os01t0247600-01	0.00198712	1416	Conserved hypothetical protein.
Os01t0247700-01	0.939172	27834	Similar to inner membrane transport protein.
Os01t0247900-01	0.580037	15602	AWPM-19-like family protein.
Os01t0248000-01	0.851659	24415	Stigma-specific protein Stig1 family protein.
Os01t0248300-00	0.844787	23446	Similar to Pathogen-related protein.
Os01t0248350-00	0.774289	21344	Hypothetical protein.
Os01t0248400-01	0.155247	6068	Similar to Isocitrate dehydrogenase (Fragment).
Os01t0248450-00	0.209497	7176	Non-protein coding transcript.
Os01t0248500-01	0.199414	6962	Similar to Pathogen-related protein.
Os01t0248600-01	0.851659	23667	GINS complex, Psf2 component family protein.
Os01t0248701-00	0.805262	22192	Terpenoid synthase domain containing protein.
Os01t0248800-01	1	38807.5	Conserved hypothetical protein.
Os01t0248850-00	0.945992	28082	Hypothetical gene.
Os01t0249050-00	1	38807.5	Hypothetical protein.
Os01t0249100-00	1	38807.5	Similar to Expansin-A9.
Os01t0249200-01	1	36427.5	Similar to Nectarin 1 precursor (EC 1.15.1.1) (Superoxide dismutase [Mn]).
Os01t0249300-01	0.614395	16621	Lg106-like family protein.
Os01t0249300-02	0.513087	14056	Lg106-like family protein.
Os01t0249700-00	1	38807.5	Heavy metal-associated domain, HMA domain containing protein.
Os01t0249800-00	1	32405	Heavy metal-associated domain, HMA domain containing protein.
Os01t0249900-01	0.0625266	3884	Protein of unknown function DUF573 family protein.
Os01t0250200-00	0.60199	16242	Conserved hypothetical protein.
Os01t0250600-01	1	33404	Conserved hypothetical protein.
Os01t0250900-01	0.00016944	904	HAD superfamily (subfamily IG) hydrolase, 5'-Nucleotidase protein.
Os01t0251000-01	0.806104	22222	Protein of unknown function DUF3769 domain containing protein.
Os01t0251100-01	0.851659	23712	Similar to 50S ribosomal protein L3-2, chloroplast precursor.
Os01t0251100-02	0.851659	24230	Similar to 50S ribosomal protein L3-2, chloroplast precursor.
Os01t0251200-01	1	33223	Zinc finger, C2H2-like domain containing protein.
Os01t0251200-02	0.630943	17227	Hypothetical conserved gene.
Os01t0251400-01	0.0740514	4186	Conserved hypothetical protein.
Os01t0252100-01	0.382	10820	Similar to Glycogen synthase kinase-3 homolog MsK-3 (EC 2.7.1.-).
Os01t0252100-02	0.439921	12073	Similar to Glycogen synthase kinase-3 homolog MsK-3 (EC 2.7.1.-).
Os01t0252100-03	0.447005	12360	Similar to Glycogen synthase kinase-3 homolog MsK-3 (EC 2.7.1.-).
Os01t0252150-00	0.341555	10030	Hypothetical protein.
Os01t0252200-01	0.838499	23269	Zinc finger, CCCH-type domain containing protein.
Os01t0252300-01	0.620168	16779	Conserved hypothetical protein.
Os01t0252400-01	0.755698	20683	Hypothetical gene.
Os01t0252600-00	0.620942	17005	Similar to predicted protein.
Os01t0252900-01	1	31099	Zinc finger, CCHC-type domain containing protein.
Os01t0253000-01	1	32079	Similar to LpimPth3.
Os01t0253050-00	0.973419	28990	Conserved hypothetical protein.
Os01t0253100-01	0.340173	9989	Similar to Avr9/Cf-9 induced kinase 1.
Os01t0253100-02	0.342422	10052	Hypothetical conserved gene.
Os01t0253200-00	1	38807.5	Similar to pectinesterase inhibitor domain containing protein.
Os01t0253300-01	0.834467	23140	Importin alpha-1a subunit.
Os01t0253300-02	0.835801	23174	Importin alpha-1a subunit.
Os01t0253400-01	0.8896	25820	Protein of unknown function DUF1218 family protein.
Os01t0253500-01	0.298105	9067	Conserved hypothetical protein.
Os01t0253600-01	0.0684574	4064	Replication factor A protein 3 domain containing protein.
Os01t0253800-00	1	38807.5	Conserved hypothetical protein.
Os01t0253900-01	1	32539	Similar to triacylglycerol lipase.
Os01t0253900-02	0.960063	28564	Lipase, class 3 family protein.
Os01t0254000-01	0.00156933	1339	Similar to NTGB2 (Fragment).
Os01t0254100-01	1	34012	Similar to CTV.2.
Os01t0254100-02	1	32558	Similar to Lissencephaly type-1-like homology motif; CTLH, C-terminal to LisH motif; Nitrous oxide reductase, N-terminal; WD40-like; Quinonprotein alcohol dehydrogenase-like.
Os01t0254200-01	0.0716279	4120	Conserved hypothetical protein.
Os01t0254300-00	1	33839	Pectinesterase (EC 3.1.1.11) (Fragment).
Os01t0254350-00	1	31354	Hypothetical gene.
Os01t0254400-00	1	36126	Hypothetical conserved gene.
Os01t0254800-01	0.938566	27784	Hypothetical conserved gene.
Os01t0254850-00	1	38807.5	Hypothetical conserved gene.
Os01t0254900-01	0.67364	18225	Similar to Syntaxin 22 (AtSYP22) (AtVAM3).
Os01t0254950-01	0.98138	29452	Hypothetical gene.
Os01t0255000-01	1	33837	Similar to Soluble epoxide hydrolase.
Os01t0255100-01	1	34602	Similar to Soluble epoxide hydrolase.
Os01t0255700-00	1	38807.5	Conserved hypothetical protein.
Os01t0256300-00	1	38807.5	Conserved hypothetical protein.
Os01t0256400-01	0.880279	25488	Similar to Dynein light chain 1 protein DLC-1 (Fragment).
Os01t0256500-02	0.155068	6066	Similar to ZnI.
Os01t0256600-01	1	32479	Ribosomal protein L18/L5 domain containing protein.
Os01t0256800-01	0.851659	23634	Similar to zinc finger helicase family protein.
Os01t0256800-02	0.560452	15147	Hypothetical conserved gene.
Os01t0256900-01	0.41439	11535	Similar to SmX6 protein.
Os01t0257100-01	0.344708	10103	Rapid ALkalinization Factor family protein.
Os01t0257300-01	1	38807.5	Similar to FPF1.
Os01t0257400-01	1	35386	Zinc finger, CCCH-type domain containing protein.
Os01t0257900-01	0.748883	20474	Hypothetical protein.
Os01t0258000-01	1	32872	Conserved hypothetical protein.
Os01t0258100-01	0.147207	5877	Hypothetical conserved gene.
Os01t0258100-02	0.0477057	3442	Hypothetical conserved gene.
Os01t0258600-00	0.36329	10475	Similar to predicted protein.
Os01t0258700-01	0.890382	25858	Zinc finger, CCCH-type domain containing protein.
Os01t0258700-03	0.900604	26166	Similar to zinc finger CCCH type domain-containing protein ZFN-like 1.
Os01t0259200-01	0.109353	5016	Similar to serine/threonine protein kinase PBS1.
Os01t0259200-02	0.161136	6220	Similar to Protein kinase.
Os01t0259300-01	1	38807.5	Non-protein coding transcript.
Os01t0259400-01	0.343598	10077	Armadillo-type fold domain containing protein.
Os01t0259600-01	0.897324	26036	Similar to phosphoadenosine phosphosulfate (PAPS) reductase family protein.
Os01t0259900-00	1	31495	Conserved hypothetical protein.
Os01t0259933-00	1	33717	Non-protein coding transcript.
Os01t0259966-00	1	36817	Non-protein coding transcript.
Os01t0260000-01	1	33345	Protein prenyltransferase domain containing protein.
Os01t0260100-01	0.471603	13003	Similar to Kinesin heavy chain (Fragment).
Os01t0260500-01	0.881428	25511	Hypothetical conserved gene.
Os01t0260700-01	0.171708	6406	Similar to PUR ALPHA-1.
Os01t0260800-01	0.945414	28066	Conserved hypothetical protein.
Os01t0261000-01	0.248831	8066	Hypothetical gene.
Os01t0261100-01	0.674104	18242	Zinc finger, RING-type domain containing protein.
Os01t0261200-01	0.72907	19823	No apical meristem (NAM) protein domain containing protein.
Os01t0261200-02	0.627065	17165	Similar to NAC domain-containing protein 74.
Os01t0261500-01	0.269111	8514	Similar to Nucleoside-diphosphate-sugar epimerase.
Os01t0261500-02	0.41284	11475	NAD(P)-binding domain containing protein.
Os01t0261500-03	0.469993	12955	Similar to Nucleoside-diphosphate-sugar epimerase.
Os01t0261600-00	1	38807.5	Similar to agmatine coumaroyltransferase.
Os01t0262000-00	1	36817	Similar to agmatine coumaroyltransferase.
Os01t0262401-00	1	38807.5	Hypothetical genes.
Os01t0262500-01	0.759512	20925	TRAM/LAG1/CLN8 homology domain domain containing protein.
Os01t0262600-01	0.756442	20724	Glycosyl transferase, group 1 domain containing protein.
Os01t0262700-01	0.447005	12380	Similar to predicted protein.
Os01t0262700-02	0.370005	10602	Hypothetical conserved gene.
Os01t0263000-00	1	38807.5	Similar to Peroxidase.
Os01t0263300-01	0.302157	9168	Similar to Peroxidase 72 precursor (EC 1.11.1.7) (Atperox P72) (PRXR8) (ATP6a).
Os01t0263400-00	0.563773	15221	Pentatricopeptide repeat domain containing protein.
Os01t0263500-01	0.202932	7031	Similar to predicted protein.
Os01t0263600-01	0.120067	5282	U5 snRNP-associated 102 kDa protein (U5-102 kDa protein).
Os01t0263600-02	0.251931	8127	Similar to U5 snRNP-associated 102 kDa protein (U5-102 kDa protein).
Os01t0263900-00	9.46e-11	205	Hypothetical protein.
Os01t0264000-01	2.97e-13	138	Zinc finger, Dof-type domain containing protein.
Os01t0264100-00	0.0375602	3144	Similar to UDP-glucose pyrophosphorylase.
Os01t0264125-00	1	38807.5	Non-protein coding transcript.
Os01t0264400-01	0.00173572	1376	Conserved hypothetical protein.
Os01t0264500-01	0.460126	12680	Similar to T11I18.15 protein.
Os01t0264600-00	0.828389	22896	Conserved hypothetical protein.
Os01t0264700-01	0.83314	23064	Cellular retinaldehyde binding/alpha-tocopherol transport family protein.
Os01t0264900-01	0.567234	15301	Non-protein coding transcript.
Os01t0265000-00	1	31501	Aromatic-ring hydroxylase-like domain containing protein.
Os01t0265100-01	0.659158	17891	Similar to ADP-ribosylation factor.
Os01t0265200-01	0.985762	29642	Mitochondrial carrier protein domain containing protein.
Os01t0265400-01	0.0143709	2259	Conserved hypothetical protein.
Os01t0265400-02	0.415842	11558	Conserved hypothetical protein.
Os01t0265700-01	1	31337	Conserved hypothetical protein.
Os01t0265800-01	0.851659	23882	RNA-binding region RNP-1 (RNA recognition motif) domain containing protein.
Os01t0265800-02	0.846795	23494	RNA-binding region RNP-1 (RNA recognition motif) domain containing protein.
Os01t0265900-00	1	34008	Similar to translin family protein.
Os01t0266000-01	0.251218	8113	RNA-binding protein Lupus La domain containing protein.
Os01t0266100-01	0.792674	21855	Similar to RING finger family protein.
Os01t0266200-01	0.0221619	2623	Conserved hypothetical protein.
Os01t0266400-01	0.452658	12521	Conserved hypothetical protein.
Os01t0266500-01	0.429825	11824	Phenazine biosynthesis PhzC/PhzF protein family protein.
Os01t0266600-01	0.91224	26520	Thioredoxin fold domain containing protein.
Os01t0266600-02	0.929416	27120	Thioredoxin fold domain containing protein.
Os01t0266800-01	7.44e-07	439	Cystinosin/ERS1p repeat containing protein.
Os01t0267050-01	0.34731	10150	Non-protein coding transcript.
Os01t0267100-01	0.385121	10886	MT-A70 family protein.
Os01t0267200-01	0.4371	11983	Similar to 26S proteasome non-ATPase regulatory subunit 14 (26S proteasome regulatory subunit rpn11).
Os01t0267300-00	1	31582	Hypothetical conserved gene.
Os01t0267400-01	0.95185	28264	Similar to cell number regulator 5.
Os01t0267600-01	0.497024	13634	Sad1/UNC-like, C-terminal domain containing protein.
Os01t0267800-00	0.93036	27171	Serine/threonine protein kinase domain containing protein.
Os01t0267900-01	0.706749	19201	Similar to Calmodulin NtCaM3 (Calmodulin NtCaM4) (Calmodulin NtCaM5) (Calmodulin NtCaM6) (Calmodulin NtCaM7) (Calmodulin NtCaM8) (Calmodulin NtCaM11) (Calmodulin NtCaM12).
Os01t0268000-01	0.00440803	1701	Hypothetical protein.
Os01t0268100-01	0.0929982	4669	Similar to Major facilitator superfamily antiporter.
Os01t0268201-00	0.120407	5285	Non-protein coding transcript.
Os01t0268300-01	1	32349	Similar to DNA gyrase B subunit.
Os01t0268300-02	1	32300	Similar to DNA gyrase subunit B, chloroplastic/mitochondrial.
Os01t0268600-01	0.930748	27196	Glycoside hydrolase, family 31 protein.
Os01t0268700-00	1	38807.5	Protein of unknown function DUF617, plant domain containing protein.
Os01t0268733-00	1	38807.5	Hypothetical gene.
Os01t0268800-01	1	30381	Ubiquitin-associated/translation elongation factor EF1B, N-terminal, eukaryote domain containing protein.
Os01t0268800-02	1	30555	Ubiquitin-associated/translation elongation factor EF1B, N-terminal, eukaryote domain containing protein.
Os01t0268900-01	1	32322	Conserved hypothetical protein.
Os01t0269000-01	0.741054	20189	Similar to Hydroxymethylglutaryl-CoA lyase.
Os01t0269100-01	0.801211	22101	Similar to Rab proteins geranylgeranyltransferase component A 2 (Rab escort protein 2) (REP-2) (Choroideraemia-like protein).
Os01t0269500-01	0.280843	8721	Conserved hypothetical protein.
Os01t0269550-01	0.29971	9112	Hypothetical protein.
Os01t0269800-00	0.834385	23135	NB-ARC domain containing protein.
Os01t0269900-01	0.634347	17282	Actin/actin-like family protein.
Os01t0269950-00	0.792152	21838	Hypothetical protein.
Os01t0270100-01	0.924204	26933	Similar to Cysteine protease inhibitor.
Os01t0270100-02	0.953269	28335	Similar to cDNA clone:001-200-C04, full insert sequence.
Os01t0270300-01	0.95206	28280	Similar to Cationic peroxidase isozyme 40K precursor.
Os01t0270300-02	0.85714	24751	Similar to Cationic peroxidase isozyme 40K precursor.
Os01t0270501-00	0.961244	28619	Hypothetical protein.
Os01t0271000-01	0.621987	17048	Conserved hypothetical protein.
Os01t0271200-01	1	33407	Similar to Glutamyl-tRNA synthetase.
Os01t0271400-00	1	30464	Peptidase S14, ClpP family protein.
Os01t0271500-01	0.696859	18941	Similar to RUB-activating enzyme (Ubiquitin activating enzyme E1-like protein).
Os01t0271700-01	0.139402	5710	Conserved hypothetical protein.
Os01t0272600-01	0.985655	29633	Similar to Root determined nodulation 1.
Os01t0272650-00	0.94248	27980	Hypothetical protein.
Os01t0272700-00	0.702628	19083	Hypothetical conserved gene.
Os01t0272800-01	0.00654985	1856	Conserved hypothetical protein.
Os01t0272850-00	0.0048808	1743	Hypothetical protein.
Os01t0273000-01	0.0193782	2502	Similar to 26 proteasome complex subunit DSS1 (Deleted in split hand/split foot protein 1) (Split hand/foot deleted protein 1).
Os01t0273100-01	0.0784865	4304	Similar to Ubiquitin conjugating protein-like (Ubiquitin-conjugating enzyme) (Ubiquitinating enzyme).
Os01t0273150-00	0.993367	29907	Hypothetical gene.
Os01t0273200-00	0.88274	25561	Conserved hypothetical protein.
Os01t0273300-01	0.44932	12436	BSD domain containing protein.
Os01t0273500-01	0.393701	11098	Heat shock protein DnaJ, N-terminal domain containing protein.
Os01t0273800-01	0.669319	18120	FAD-dependent pyridine nucleotide-disulphide oxidoreductase domain containing protein.
Os01t0273850-00	1	36817	Hypothetical gene.
Os01t0273900-00	1	36126	Conserved hypothetical protein.
Os01t0274100-00	0.037615	3146	Similar to disulfide oxidoreductase/ monooxygenase/ oxidoreductase.
Os01t0274201-00	0.187749	6749	Hypothetical gene.
Os01t0274300-01	0.159997	6179	Hypothetical protein.
Os01t0274500-00	1	38807.5	Similar to Expansin-A11.
Os01t0274601-01	0.854362	24610	Hypothetical gene.
Os01t0274800-01	1	32827	R2R3-type MYB transcription factor, Sugar partitioning into anther
Os01t0274901-01	0.973679	29049	Hypothetical conserved gene.
Os01t0275300-01	0.289145	8879	Conserved hypothetical protein.
Os01t0275500-00	1	38807.5	Similar to Protein argonaute 15.
Os01t0275600-01	0.686577	18602	Similar to Argonaute 4 protein.
Os01t0275600-02	0.646314	17567	Similar to Protein argonaute 4A.
Os01t0275800-01	0.441621	12136	Hypothetical gene.
Os01t0275900-00	0.784599	21657	Hypothetical conserved gene.
Os01t0275950-00	0.7626	21032	Hypothetical conserved gene.
Os01t0276000-01	1	34525	Similar to 60S ribosomal protein L30.
Os01t0276033-00	1	33631	Non-protein coding transcript.
Os01t0276066-00	0.951365	28242	Non-protein coding transcript.
Os01t0276100-01	1	33846	Similar to 3-isopropylmalate dehydrogenase, chloroplast precursor (EC 1.1.1.85) (Beta-IPM dehydrogenase) (IMDH) (3-IPM-DH).
Os01t0276200-00	0.454153	12543	Similar to Mitochondrial import receptor subunit TOM40.
Os01t0276300-01	0.689557	18724	Similar to Group 3 late embryogenesis abundant protein (Fragment).
Os01t0276400-01	1	31178	Similar to presenilin.
Os01t0276500-01	0.0179865	2433	Similar to Histidine biosynthesis bifunctional protein hisIE, chloroplast precursor [Includes: Phosphoribosyl-AMP cyclohydrolase (EC 3.5.4.19) (PRA-CH); Phosphoribosyl-ATP pyrophosphatase (EC 3.6.1.31) (PRA-PH)].
Os01t0276500-02	0.0169123	2392	Similar to Histidine biosynthesis bifunctional protein hisIE, chloroplast precursor [Includes: Phosphoribosyl-AMP cyclohydrolase (EC 3.5.4.19) (PRA-CH); Phosphoribosyl-ATP pyrophosphatase (EC 3.6.1.31) (PRA-PH)].
Os01t0276600-01	0.605368	16356	Zinc finger, RING/FYVE/PHD-type domain containing protein.
Os01t0276650-00	0.452851	12523	Non-protein coding transcript.
Os01t0276700-01	0.557241	15074	Similar to Pyruvate kinase, cytosolic isozyme (EC 2.7.1.40) (PK).
Os01t0276700-02	0.546644	14771	Similar to Pyruvate kinase, cytosolic isozyme (EC 2.7.1.40) (PK).
Os01t0276700-03	0.59272	15968	Similar to Pyruvate kinase.
Os01t0276700-04	0.618037	16694	Similar to Pyruvate kinase.
Os01t0276800-01	0.47418	13057	Mannose-6-phosphate receptor, binding domain containing protein.
Os01t0276800-02	0.785184	21662	Similar to predicted protein.
Os01t0276800-03	0.576338	15504	Hypothetical conserved gene.
Os01t0276800-04	0.332313	9835	Similar to predicted protein.
Os01t0276800-05	0.341071	10019	Similar to predicted protein.
Os01t0276900-01	1	38807.5	Conserved hypothetical protein.
Os01t0277100-01	0.568299	15343	Hypothetical protein.
Os01t0277500-01	1	31981	Zinc finger, Dof-type domain containing protein.
Os01t0277600-00	0.694914	18907	Similar to aminophospholipid ATPase.
Os01t0277700-01	0.850407	23581	Similar to Glycosyl hydrolases family 17 protein.
Os01t0278000-00	1	30513	VQ domain containing protein.
Os01t0278050-00	1	38807.5	Hypothetical conserved gene.
Os01t0278100-01	0.851659	24114	Conserved hypothetical protein.
Os01t0278200-01	0.611863	16539	Similar to Ran-binding protein 17.
Os01t0278466-00	0.983966	29565	Non-protein coding transcript.
Os01t0278600-01	0.763757	21067	PDZ/DHR/GLGF domain containing protein.
Os01t0278600-02	0.576107	15501	PDZ/DHR/GLGF domain containing protein.
Os01t0278900-01	0.93723	27721	Similar to 50S ribosomal protein L40.
Os01t0278950-00	0.5277	14328	Similar to predicted protein.
Os01t0278975-00	0.560483	15154	Hypothetical protein.
Os01t0279000-01	1	38807.5	Zinc finger, DHHC-type domain containing protein.
Os01t0279100-01	1.05e-05	623	Similar to Basic leucine zipper transcription factor CAT103 (Fragment).
Os01t0279100-02	0.000279049	989	Similar to Magnesium-protoporphyrin ix monomethyl ester cyclase (Fragment).
Os01t0279200-01	0.997616	30177	Similar to COP9 signalosome complex subunit 2.
Os01t0279200-02	1	33155	Similar to COP9 signalosome complex subunit 2 (Signalosome subunit 2) (FUSCA protein 12) (FUSCA12).
Os01t0279200-03	1	31071	Similar to COP9 signalosome complex subunit 2.
Os01t0279300-01	0.0618303	3865	Similar to Calmodulin 1 (Fragment).
Os01t0279400-01	0.0344312	3064	Major facilitator superfamily antiporter.
Os01t0279500-01	0.873386	25321	Hypothetical gene.
Os01t0279700-01	0.346942	10143	Major facilitator superfamily protein.
Os01t0279700-02	0.392805	11081	Major facilitator superfamily protein.
Os01t0279700-03	0.579004	15580	Non-protein coding transcript.
Os01t0279800-01	0.364167	10499	Similar to LRR protein.
Os01t0279800-02	0.159143	6156	Similar to BRASSINOSTEROID INSENSITIVE 1-associated receptor kinase 1.
Os01t0279900-01	1	38807.5	Similar to Transcription factor TGA6 (AtbZIP45). Splice isoform 2.
Os01t0280000-01	1	30676	Similar to Histone mRNA exonuclease 1.
Os01t0280000-02	1	31706	Similar to Histone mRNA exonuclease 1.
Os01t0280200-01	1	34978	IQ motif, EF-hand binding site domain containing protein.
Os01t0280400-00	1	30947	DNA-binding protein.
Os01t0280500-01	0.620942	16925	Similar to Eukaryotic translation initiation factor 6 (eIF-6) (B4 integrin interactor) (CAB) (p27(BBP)) (B(2)GCN homolog).
Os01t0280600-01	0.851659	23955	Conserved hypothetical protein.
Os01t0281000-01	0.578287	15556	Cyclin-like F-box domain containing protein.
Os01t0281050-00	0.777272	21432	Hypothetical protein.
Os01t0281100-01	4.51e-06	546	Conserved hypothetical protein.
Os01t0281200-01	0.0972399	4769	Similar to Type B-like cyclin (Fragment).
Os01t0281250-00	0.0127957	2205	Hypothetical protein.
Os01t0281301-00	1	35832.5	Protein of unknown function DUF1645 domain containing protein.
Os01t0281400-00	0.877666	25420	Coatomer, beta subunit domain containing protein.
Os01t0281600-01	0.00930693	2010	Cupredoxin domain containing protein.
Os01t0282251-01	0.287037	8831	Similar to CAA30375.1 protein.
Os01t0282800-02	0.0252535	2753	Similar to Tubulin beta-5 chain (Beta-5 tubulin).
Os01t0282866-00	0.0346309	3070	Hypothetical protein.
Os01t0283000-01	1	35065	Conserved hypothetical protein.
Os01t0283000-02	1	34559	Conserved hypothetical protein.
Os01t0283100-01	0.902928	26244	Similar to Ferripyochelin-binding protein-like.
Os01t0283100-02	0.914818	26619	Similar to Ferripyochelin-binding protein-like.
Os01t0283300-01	0.62663	17150	Conserved hypothetical protein.
Os01t0283300-02	0.628089	17177	Conserved hypothetical protein.
Os01t0283400-01	1	30889	Conserved hypothetical protein.
Os01t0283500-01	1	30788	Similar to predicted protein.
Os01t0283500-02	0.047665	3437	Peptidase S54, rhomboid domain containing protein.
Os01t0283600-00	1	38807.5	Similar to Cinnamoyl CoA reductase.
Os01t0283700-01	1	35668.5	Similar to Cinnamoyl-CoA reductase (EC 1.2.1.44).
Os01t0284500-01	0.816771	22526	Similar to Nectarin 1 precursor (EC 1.15.1.1) (Superoxide dismutase [Mn]).
Os01t0284700-01	0.851659	23829	Similar to Peptidyl-prolyl cis-trans isomerase.
Os01t0284900-01	0.0598885	3798	Conserved hypothetical protein.
Os01t0285200-01	1	34702	Conserved hypothetical protein.
Os01t0285300-01	1	38807.5	Myb transcription factor domain containing protein.
Os01t0286000-01	0.879487	25470	Snf7 family protein.
Os01t0286100-01	0.871145	25276	Helix-loop-helix DNA-binding domain containing protein.
Os01t0286200-01	1	34798	Hypothetical protein.
Os01t0286500-00	1	33470	Conserved hypothetical protein.
Os01t0286550-00	1	34286	Hypothetical gene.
Os01t0286600-01	1	32417	Similar to Plastidal protoporphyrinogen oxidase.
Os01t0286900-01	0.726676	19785	Similar to Auxin-responsive protein IAA31 (Indoleacetic acid-induced protein 31).
Os01t0287400-01	0.778466	21468	Similar to Hydrophobic protein LTI6A (Low temperature-induced protein 6A).
Os01t0287600-01	0.965936	28774	Similar to Chitinase 10.
Os01t0287700-01	0.440868	12103	Hypothetical conserved gene.
Os01t0287900-00	0.960622	28588	Hypothetical protein.
Os01t0288200-01	0.68706	18613	Conserved hypothetical protein.
Os01t0288700-01	0.221121	7431	Hypothetical gene.
Os01t0288800-01	0.618954	16709	Conserved hypothetical protein.
Os01t0289600-00	1	38807.5	Similar to WRKY transcription factor 28.
Os01t0289732-01	1	38807.5	Similar to WRKY transcription factor 6-like (WRKY transcription factor 9).
Os01t0289900-00	1	38807.5	Transferase domain containing protein.
Os01t0289950-01	1	38807.5	Conserved hypothetical protein.
Os01t0290000-01	6.14e-09	276	Similar to Cyprosin precursor (EC 3.4.23.-) (Fragment).
Os01t0290000-02	8.28e-09	280	Similar to Cyprosin precursor (EC 3.4.23.-) (Fragment).
Os01t0290000-03	5.08e-09	268	Similar to Cyprosin precursor (EC 3.4.23.-) (Fragment).
Os01t0290000-04	4.81e-08	331	Similar to retrotransposon protein SINE subclass.
Os01t0290100-01	1	33608	Pyridoxal phosphate-dependent transferase, major region, subdomain 1 domain containing protein.
Os01t0290600-00	0.33524	9879	Similar to isopenicillin N epimerase.
Os01t0290650-00	0.119212	5262	Non-protein coding transcript.
Os01t0290700-01	0.163273	6261	Similar to CjMDR1.
Os01t0290800-01	0.118044	5231	Hypothetical protein.
Os01t0291500-01	1	38807.5	Transferase family protein.
Os01t0291500-02	1	38807.5	Transferase family protein.
Os01t0291733-00	1	36696.5	Hypothetical protein.
Os01t0292200-01	0.674217	18250	Serine/threonine protein kinase domain containing protein.
Os01t0292200-02	0.777234	21430	Similar to CBL-interacting protein kinase 1.
Os01t0292200-03	0.677661	18355	Similar to CBL-interacting protein kinase 1.
Os01t0292250-00	0.859221	24830	Non-protein coding transcript.
Os01t0292900-01	0.730847	19876	Similar to Squamosa-promoter binding-like protein 2.
Os01t0292900-02	0.720148	19558	Similar to Squamosa-promoter binding-like protein 2.
Os01t0293000-01	0.448569	12415	Similar to S-adenosylmethionine synthetase 1 (EC 2.5.1.6) (Methionine adenosyltransferase 1) (AdoMet synthetase 1) (Fragment).
Os01t0293100-01	1	33296	Basic helix-loop-helix dimerisation region bHLH domain containing protein.
Os01t0293200-01	0.657859	17845	Similar to predicted protein.
Os01t0293900-00	1	38807.5	Similar to peroxidase 1.
Os01t0294500-00	0.851659	24296	Similar to Class III peroxidase 9.
Os01t0294700-01	1	38807.5	Haem peroxidase, plant/fungal/bacterial family protein.
Os01t0295600-01	1	36427.5	Hypothetical conserved gene.
Os01t0295700-01	0.00644822	1852	Similar to Protein phosphatase-2C.
Os01t0295900-01	0.229659	7630	Similar to cDNA clone:J023064I01, full insert sequence.
Os01t0296000-01	0.993278	29897	Protein kinase, core domain containing protein.
Os01t0296100-01	0.853496	24589	Similar to Shaggy-related protein kinase alpha (EC 2.7.1.-) (ASK-alpha).
Os01t0296100-02	0.88274	25552	Similar to Glycogen synthase kinase.
Os01t0296100-03	0.937728	27732	Similar to Glycogen synthase kinase.
Os01t0296133-00	0.863534	25023	Non-protein coding transcript.
Os01t0296166-00	0.0111115	2122	Hypothetical protein.
Os01t0296200-00	0.00816463	1938	Similar to polygalacturonase.
Os01t0296450-00	0.0826223	4396	Hypothetical protein.
Os01t0296700-01	0.0347207	3072	Glycoside hydrolase, family 3, N-terminal domain containing protein.
Os01t0297200-01	0.943149	28005	ATPase, AAA-type, core domain containing protein.
Os01t0297700-01	1	38807.5	Protein of unknown function DUF6, transmembrane domain containing protein.
Os01t0297950-00	1	38807.5	Hypothetical protein.
Os01t0298301-01	1	38807.5	Hypothetical conserved gene.
Os01t0298400-01	1	38807.5	Myb transcription factor domain containing protein.
Os01t0298500-00	0.96348	28677	Conserved hypothetical protein.
Os01t0299100-00	0.231724	7689	Conserved hypothetical protein.
Os01t0299150-00	0.620942	16844	Pentatricopeptide repeat domain containing protein.
Os01t0299200-00	0.5093	13965	Pentatricopeptide repeat domain containing protein.
Os01t0299300-00	0.0595119	3777	Hypothetical conserved gene.
Os01t0299400-01	1	33789	Sterile alpha motif homology domain containing protein.
Os01t0299500-01	0.332205	9833	Conserved hypothetical protein.
Os01t0299700-01	0.851659	24414	3'-5' exonuclease domain containing protein.
Os01t0299801-00	0.851659	24413	Conserved hypothetical protein.
Os01t0300200-01	0.984832	29590	Similar to ATP-citrate lyase subunit B.
Os01t0300200-02	0.98511	29603	Similar to ATP-citrate lyase subunit B.
Os01t0300200-03	0.958521	28516	Similar to ACLB-1 (ATP-citrate lyase B-1).
Os01t0300400-01	0.596423	16067	Hypothetical conserved gene.
Os01t0300600-01	0.620942	16847	Similar to carbohydrate binding.
Os01t0300900-01	1	32070	Galactose oxidase/kelch, beta-propeller domain containing protein.
Os01t0300900-02	1	34629	Hypothetical conserved gene.
Os01t0301000-01	0.879105	25453	Pentatricopeptide repeat domain containing protein.
Os01t0301100-01	0.688932	18696	Conserved hypothetical protein.
Os01t0301300-01	0.952948	28320	Hypothetical protein.
Os01t0301500-01	1	36126	Pentatricopeptide repeat domain containing protein.
Os01t0301700-01	0.986867	29679	Tetratricopeptide-like helical domain containing protein.
Os01t0301700-02	1	34324	Hypothetical conserved gene.
Os01t0302000-00	1	35832.5	Hypothetical conserved gene.
Os01t0302100-01	0.370782	10629	Conserved hypothetical protein.
Os01t0302250-01	0.878921	25451	Conserved hypothetical protein.
Os01t0302500-01	0.954327	28378	Knotted1-type homeobox protein OSH6.
Os01t0302800-01	0.905298	26311	Conserved hypothetical protein.
Os01t0302900-01	1	31817	Conserved hypothetical protein.
Os01t0303000-02	0.0140147	2241	Similar to CP12 (Fragment).
Os01t0303100-01	1	38807.5	Similar to Chitinase precursor (EC 3.2.1.17).
Os01t0303200-01	0.945414	28065	Conserved hypothetical protein.
Os01t0303300-01	1	36817	Similar to Stress-inducible membrane pore protein.
Os01t0303401-00	0.831498	23030	Hypothetical gene.
Os01t0303600-01	1	33354	Zinc finger, RING/FYVE/PHD-type domain containing protein.
Os01t0303800-01	9.14e-05	834	UspA domain containing protein.
Os01t0303800-02	9.85e-05	841	UspA domain containing protein.
Os01t0304000-01	0.275866	8643	Similar to Ribosomal protein L29.
Os01t0304050-01	0.27427	8604	Non-protein coding transcript.
Os01t0304100-00	0.10539	4926	Similar to Cation chloride cotransporter.
Os01t0304200-00	1	31328	Similar to Transcription factor PCF7.
Os01t0304300-01	0.748892	20476	Similar to predicted protein.
Os01t0304400-00	1	38807.5	Conserved hypothetical protein.
Os01t0304500-00	0.68523	18557	Hypothetical conserved gene.
Os01t0305200-01	1	38807.5	Lg106-like family protein.
Os01t0305900-01	0.00360105	1621	Similar to R2R3 Myb transcription factor MYB-IF35.
Os01t0306100-01	0.500663	13732	Plant specific eukaryotic initiation factor 4B family protein.
Os01t0306200-01	1	38807.5	Protein of unknown function DUF3511 domain containing protein.
Os01t0306400-01	0.451129	12483	Hypothetical conserved gene.
Os01t0306800-01	0.688932	18699	Conserved hypothetical protein.
Os01t0306800-02	0.907241	26353	Hypothetical conserved gene.
Os01t0306900-01	0.484159	13321	Protein of unknown function DUF789 family protein.
Os01t0307562-00	0.715282	19391	Similar to JD1.
Os01t0307624-01	0.744873	20336	Conserved hypothetical protein.
Os01t0307686-00	1	38807.5	Similar to embryonic abundant protein-like.
Os01t0308200-01	1	38807.5	Hypothetical protein.
Os01t0308200-02	1	38807.5	Hypothetical protein.
Os01t0308300-00	1	36817	NB-ARC domain containing protein.
Os01t0308600-00	0.924399	26940	Conserved hypothetical protein.
Os01t0308700-00	0.829703	22934	Similar to H0315A08.1 protein.
Os01t0309100-01	1	33926	Similar to anther-specific protein SF18.
Os01t0309800-01	2.09e-12	161	Similar to Hydrogenase expression/formation protein hypB.
Os01t0309900-01	0.148246	5889	Lipase, class 3 family protein.
Os01t0309966-00	0.364378	10505	Hypothetical protein.
Os01t0310032-00	1	36696.5	Similar to Cold-regulated protein.
Os01t0310100-01	0.0172918	2408	Similar to PLDP1 (PHOSPHOLIPASE D P1); phospholipase D.
Os01t0310500-01	7.28e-08	345	Protein kinase, catalytic domain domain containing protein.
Os01t0310500-02	3.04e-06	523	Conserved hypothetical protein.
Os01t0310550-01	0.0019996	1421	Non-protein coding transcript.
Os01t0310600-01	0.0242754	2719	Non-protein coding transcript.
Os01t0310800-01	0.345248	10112	Similar to Pto kinase interactor 1.
Os01t0311100-00	1	34704	Similar to RING-H2 finger protein ATL2L.
Os01t0311300-01	0.614395	16618	Similar to Sorbitol transporter.
Os01t0311400-00	0.140783	5752	Zinc finger, RING/FYVE/PHD-type domain containing protein.
Os01t0311500-01	0.985767	29647	Similar to PHS1 (PROPYZAMIDE-HYPERSENSITIVE 1); phosphoprotein phosphatase/ protein tyrosine/serine/threonine phosphatase.
Os01t0311500-02	1	32892	Similar to predicted protein.
Os01t0311600-01	1	38807.5	Sulfotransferase family protein.
Os01t0311800-01	0.50505	13876	Similar to Pectin methylesterase 8 (Fragment).
Os01t0311800-02	1	38807.5	Similar to Pectinesterase.
Os01t0312500-01	0.445149	12257	Similar to Pectinesterase.
Os01t0312600-00	0.104592	4910	Hypothetical protein.
Os01t0312800-01	0.816437	22511	Similar to CEL4=CELLULASE 4 (Fragment).
Os01t0313050-00	0.920369	26818	Hypothetical protein.
Os01t0313300-01	0.220749	7404	Similar to EREBP-3 protein (Fragment).
Os01t0313600-01	1	38807.5	Conserved hypothetical protein.
Os01t0314000-01	0.519869	14188	Protein of unknown function DUF3615 domain containing protein.
Os01t0314000-02	1	36696.5	Protein of unknown function DUF3615 domain containing protein.
Os01t0314000-03	0.647441	17585	Protein of unknown function DUF3615 domain containing protein.
Os01t0314100-01	6.62e-07	429	Catalytic domain of components of various dehydrogenase complexes containing protein.
Os01t0314300-01	0.926414	27015	Uncharacterized domain 2 containing protein.
Os01t0314300-02	0.924792	26964	Uncharacterized domain 2 containing protein.
Os01t0314800-01	0.996179	30043	Late embryogenesis abundant protein 3 family protein.
Os01t0315600-01	0.767454	21143	Similar to Monoglyceride lipase.
Os01t0315700-01	0.985762	29639	Similar to Monoglyceride lipase.
Os01t0315800-01	1	32600	UDP-glucuronic acid decarboxylase (EC 4.1.1.35).
Os01t0315800-02	1	32580	Similar to DTDP-glucose 4-6-dehydratase-like protein (Fragment).
Os01t0315850-00	1	30625	Hypothetical protein.
Os01t0316001-01	1	38807.5	Hypothetical conserved gene.
Os01t0316100-00	0.941138	27943	FAD dependent oxidoreductase family protein.
Os01t0316500-01	0.430007	11828	Conserved hypothetical protein.
Os01t0316600-01	0.0971678	4765	Similar to pre-mRNA-splicing factor SF2.
Os01t0316800-01	0.567866	15326	Similar to Deleted in split hand/splt foot protein (Fragment).
Os01t0316900-01	0.504768	13870	Conserved hypothetical protein.
Os01t0317125-00	0.784299	21645	Hypothetical protein.
Os01t0317500-00	0.15106	5948	Similar to esterase/lipase/thioesterase family protein.
Os01t0317800-01	0.114197	5132	Alpha/beta hydrolase family protein.
Os01t0318000-00	0.396394	11153	Similar to esterase/lipase/thioesterase family protein.
Os01t0318201-01	0.612368	16564	Non-protein coding transcript.
Os01t0318202-01	0.186334	6710	Hypothetical gene.
Os01t0318400-00	0.450994	12475	Conserved hypothetical protein.
Os01t0318600-00	0.889393	25793	Hypothetical protein.
Os01t0318700-01	1	34772	Similar to ABC1 protein (Fragment).
Os01t0319000-01	0.851659	23928	Similar to Pectin acetylesterase (Fragment).
Os01t0319000-02	0.851659	23922	Similar to Pectin acetylesterase (Fragment).
Os01t0319066-00	1	38807.5	Hypothetical protein.
Os01t0320700-01	0.207652	7134	Hypothetical protein.
Os01t0321300-00	0.722303	19629	Similar to Protein translocase subunit secA.
Os01t0321700-01	0.758322	20843	Similar to predicted protein.
Os01t0321700-02	0.629464	17202	Similar to predicted protein.
Os01t0321800-01	0.851659	24417	Gas vesicle protein GvpC repeat containing protein.
Os01t0321900-00	0.440212	12086	Hypothetical conserved gene.
Os01t0322300-00	1	30684	Similar to soluble inorganic pyrophosphatase.
Os01t0322700-01	1.69e-09	247	Non-protein coding transcript.
Os01t0322800-01	0.758694	20859	WD40 repeat-like domain containing protein.
Os01t0323000-01	0.704207	19143	Similar to Ser Thr specific protein kinase-like protein.
Os01t0323000-02	0.446799	12338	Similar to BRASSINOSTEROID INSENSITIVE 1-associated receptor kinase 1.
Os01t0323100-01	0.0887995	4548	Similar to Pto kinase interactor 1.
Os01t0323300-00	0.0257987	2768	RNA-binding, CRM domain domain containing protein.
Os01t0323500-01	0.99225	29863	Conserved hypothetical protein.
Os01t0323600-01	0.155969	6082	Similar to S-adenosylmethionine synthase 2.
Os01t0323775-00	0.172055	6420	Hypothetical protein.
Os01t0324400-01	1	31963	Hypothetical conserved gene.
Os01t0324400-02	0.120437	5286	Protein of unknown function DUF3615 domain containing protein.
Os01t0324400-03	0.0334722	3035	Similar to cDNA clone:J033110L02, full insert sequence.
Os01t0326000-01	0.942637	27988	Similar to Peroxidase (Fragment).
Os01t0326000-02	1	34239	Similar to Class III peroxidase 13.
Os01t0326100-02	0.639165	17395	Non-protein coding transcript.
Os01t0326300-01	1	38807.5	Haem peroxidase, plant/fungal/bacterial family protein.
Os01t0327000-01	0.685056	18554	Similar to Class III peroxidase 14.
Os01t0327100-01	0.939965	27905	Haem peroxidase family protein.
Os01t0327100-02	0.939965	27904	Similar to Peroxidase 8.
Os01t0327250-00	0.864649	25046	Hypothetical protein.
Os01t0327400-01	0.461177	12722	Similar to Peroxidase (Fragment).
Os01t0327500-01	0.159368	6162	Conserved hypothetical protein.
Os01t0327600-01	0.268773	8502	Conserved hypothetical protein.
Os01t0327600-02	0.273749	8602	Hypothetical conserved gene.
Os01t0327900-00	0.985313	29610	Hypothetical conserved gene.
Os01t0328300-01	0.231664	7688	Similar to cDNA clone:J033084P10, full insert sequence.
Os01t0328300-02	0.68706	18612	Hypothetical conserved gene.
Os01t0328300-03	0.234808	7756	Protein of unknown function DUF295 domain containing protein.
Os01t0328400-01	0.362144	10455	Ubiquitin.
Os01t0328500-01	0.392194	11059	Bucentaur or craniofacial development family protein.
Os01t0328600-01	1	33536	Similar to cyclase/dehydrase.
Os01t0328700-01	0.0329921	3021	FAD-dependent pyridine nucleotide-disulphide oxidoreductase domain containing protein.
Os01t0328900-01	0.945822	28078	Glycosyl transferase, family 31 domain containing protein.
Os01t0329000-01	0.851659	24471	Phospholipid/glycerol acyltransferase domain containing protein.
Os01t0329075-00	1	38807.5	Hypothetical protein.
Os01t0329150-00	1	38807.5	Non-protein coding transcript.
Os01t0329300-01	8.94e-07	452	Pectin lyase fold domain containing protein.
Os01t0329350-00	0.00511969	1757	Hypothetical protein.
Os01t0329400-01	0.311	9346	Mitochondrial substrate carrier family protein.
Os01t0329400-02	0.263289	8384	Similar to predicted protein.
Os01t0329800-01	0.516012	14114	YT521-B-like protein family protein.
Os01t0329800-02	0.772634	21301	Hypothetical conserved gene.
Os01t0329900-01	0.894929	25963	Similar to Lipase homolog (Fragment).
Os01t0329900-02	1	32245	Hypothetical conserved gene.
Os01t0330001-00	0.685056	18555	Non-protein coding transcript.
Os01t0330100-01	0.00156933	1340	Similar to Alpha-L-fucosidase 2.
Os01t0330200-00	0.129342	5492	Peptidase C1A, papain family protein.
Os01t0330650-01	0.401154	11239	Hypothetical gene.
Os01t0331100-01	0.620168	16785	Similar to Alpha-L-fucosidase 2.
Os01t0331500-00	1	36126	Non-protein coding transcript.
Os01t0331900-01	0.883848	25583	Protein of unknown function DUF846, eukaryotic family protein.
Os01t0331900-02	0.938788	27788	Protein of unknown function DUF846, eukaryotic family protein.
Os01t0332100-01	0.00401198	1665	Similar to Neutral invertase-like protein (Fragment).
Os01t0332100-02	0.00567357	1801	Similar to Invertase.
Os01t0332150-00	0.0309727	2949	Hypothetical protein.
Os01t0332200-01	1	36696.5	Similar to OsGA2ox1.
Os01t0332500-01	0.650913	17677	Similar to Serine carboxypeptidase II-like protein.
Os01t0332700-00	1	35961.5	Similar to predicted protein.
Os01t0332800-01	1	38807.5	Similar to Serine carboxypeptidase II-like protein.
Os01t0332800-02	1	38807.5	Similar to SCPL33.
Os01t0332900-01	1	32046	Similar to immediate-early protein RSP40.
Os01t0332900-02	1	32951	Similar to immediate-early protein RSP40.
Os01t0333001-00	0.527894	14343	Non-protein coding transcript.
Os01t0333600-00	0.888	25731	Protein of unknown function DUF594 domain containing protein.
Os01t0335600-01	1	36427.5	Conserved hypothetical protein.
Os01t0335700-01	0.725076	19733	NB-ARC domain containing protein.
Os01t0336300-00	1	38807.5	Hypothetical conserved gene.
Os01t0337160-00	0.929727	27134	Conserved hypothetical protein.
Os01t0337180-01	0.657184	17827	Hypothetical gene.
Os01t0337500-00	0.974672	29185	Similar to H+-pyrophosphatase (Fragment).
Os01t0337600-01	0.18072	6597	Similar to predicted protein.
Os01t0337600-02	0.357003	10322	Similar to binding.
Os01t0337700-01	1	36696.5	Conserved hypothetical protein.
Os01t0337700-02	1	38807.5	Conserved hypothetical protein.
Os01t0337900-01	0.954508	28380	Similar to Dihydrolipoamide dehydrogenase.
Os01t0338000-01	0.107514	4973	Similar to GTP-binding protein SAR1A.
Os01t0338000-02	0.0898174	4584	Similar to GTP-binding protein SAR1A.
Os01t0338100-00	0.860387	24870	Similar to Transcription initiation factor IID, 18kD subunit family protein.
Os01t0338150-01	1	30918	Hypothetical gene.
Os01t0338200-01	0.851659	23856	Mov34/MPN/PAD-1 family protein.
Os01t0338401-01	1	38807.5	Hypothetical gene.
Os01t0338600-01	0.937901	27751	Similar to cysteine sulfinate desulfinase/cysteine desulfurase and related enzymes.
Os01t0339001-00	0.7993	22045	Non-protein coding transcript.
Os01t0339400-00	0.286495	8821	Conserved hypothetical protein.
Os01t0339500-01	0.527335	14323	Similar to No apical meristem protein.
Os01t0339600-01	0.288263	8852	Proteasome assembly chaperone 3 domain containing protein.
Os01t0339851-01	1	36572.5	Conserved hypothetical protein.
Os01t0339900-01	0.870167	25211	Thioredoxin domain 2 containing protein.
Os01t0339950-01	0.719504	19534	Non-protein coding transcript.
Os01t0340100-00	1	38807.5	Transcription factor, MADS-box domain containing protein.
Os01t0340600-00	1	38807.5	Conserved hypothetical protein.
Os01t0340801-01	0.851659	24412	Non-protein coding transcript.
Os01t0341000-00	0.56988	15371	Conserved hypothetical protein.
Os01t0341200-01	1	32514	Tubulin, conserved site domain containing protein.
Os01t0341300-01	0.30291	9174	Conserved hypothetical protein.
Os01t0341750-00	1	36022.5	Hypothetical protein.
Os01t0342500-00	1	38807.5	Hypothetical conserved gene.
Os01t0342750-01	0.00476802	1730	Hypothetical conserved gene.
Os01t0342800-01	0.993166	29889	Similar to UPF0631 protein.
Os01t0342900-01	0.629541	17208	Similar to Adenosine monophosphate binding protein 1 AMPBP1.
Os01t0343001-00	1	38807.5	Hypothetical gene.
Os01t0343100-01	1	38807.5	Protein of unknown function DUF594 family protein.
Os01t0343200-01	0.0450362	3352	Similar to Importin alpha-1b subunit.
Os01t0343200-02	0.291949	8930	AT-IMP (Arabidopsis thaliana importin alpha); protein transporter.
Os01t0343300-01	1	32928	Zinc finger, NHR/GATA-type domain containing protein.
Os01t0343350-00	1	38807.5	Hypothetical protein.
Os01t0343400-00	0.58767	15802	Conserved hypothetical protein.
Os01t0343500-01	0.946186	28088	Similar to TPR repeat.
Os01t0343780-00	1	30734	Hypothetical gene.
Os01t0344620-01	0.812882	22390	Hypothetical gene.
Os01t0346400-01	0.996509	30099	Conserved hypothetical protein.
Os01t0346600-01	0.759309	20912	Conserved hypothetical protein.
Os01t0346700-01	0.32225	9605	Conserved hypothetical protein.
Os01t0347000-01	0.91224	26518	Similar to PROPYZAMIDE-HTPERSENSITIVE 1.
Os01t0347100-01	0.313654	9402	Protein of unknown function DUF1399 family protein.
Os01t0347150-00	0.509476	13970	Non-protein coding transcript.
Os01t0347200-01	1	33151	Conserved hypothetical protein.
Os01t0347300-01	1	38807.5	Conserved hypothetical protein.
Os01t0347500-00	1	36817	Similar to Papain-like cysteine proteinase (Fragment).
Os01t0347600-01	0.446208	12323	Ervatamin B (EC 3.4.22.-) (ERV-B).
Os01t0348000-00	1	38807.5	Similar to Papain-like cysteine proteinase (Fragment).
Os01t0348600-01	0.430204	11838	Similar to MFP2 (Fatty acid multifunctional protein) (AtMFP2).
Os01t0348600-02	0.68997	18730	Similar to glyoxysomal fatty acid beta-oxidation multifunctional protein MFP-a.
Os01t0348600-03	0.552899	14945	Similar to glyoxysomal fatty acid beta-oxidation multifunctional protein MFP-a.
Os01t0348700-01	0.873363	25316	Similar to 60S ribosomal protein L23a (L25).
Os01t0348900-01	0.730878	19880	SalT gene product (Salt-induced protein).
Os01t0349000-01	1	33606	Conserved hypothetical protein.
Os01t0349400-01	0.860941	24900	Similar to Serine/threonine protein phosphatase PP1 (EC 3.1.3.16) (Fragment).
Os01t0349600-01	0.673006	18200	Hypothetical protein.
Os01t0349800-01	0.782558	21601	Similar to Cytochrome P450.
Os01t0350000-01	0.851659	24091	Transferase family protein.
Os01t0350100-00	0.758205	20838	Hypothetical protein.
Os01t0350300-00	0.09103	4619	Disease resistance protein domain containing protein.
Os01t0350900-01	0.48967	13465	Similar to VIP2 protein.
Os01t0350900-02	0.52222	14234	Similar to VIP2 protein.
Os01t0351100-00	0.326565	9705	Similar to Poly.
Os01t0351200-00	0.489955	13474	Similar to Poly.
Os01t0351300-01	1	30378	Exocyst complex subunit Sec15-like family protein.
Os01t0351800-01	0.230334	7643	2OG-Fe(II) oxygenase domain containing protein.
Os01t0352100-01	1	38807.5	2OG-Fe(II) oxygenase domain containing protein.
Os01t0352200-00	1	38807.5	Hypothetical protein.
Os01t0353600-00	0.992787	29876	Similar to AP-3 complex subunit sigma-2.
Os01t0353900-01	0.0113761	2141	Similar to cDNA clone:J023055K12, full insert sequence.
Os01t0353900-02	0.191194	6820	Conserved hypothetical protein.
Os01t0354175-00	1	38807.5	Hypothetical protein.
Os01t0354200-01	0.79402	21901	Similar to Sterol C-14 reductase.
Os01t0354450-00	0.391248	11022	Similar to ATP binding protein.
Os01t0354700-00	0.184212	6674	Pre-mRNA cleavage complex II Clp1 domain containing protein.
Os01t0355100-01	0.52755	14325	Pentatricopeptide repeat domain containing protein.
Os01t0355175-00	0.965148	28718	Hypothetical protein.
Os01t0355400-01	1	36572.5	Similar to BPM3; protein binding.
Os01t0355500-01	0.758856	20881	Hypothetical conserved gene.
Os01t0355500-02	0.625083	17115	Heat shock protein DnaJ, N-terminal domain containing protein.
Os01t0355600-01	0.484404	13324	Galactose-binding like domain containing protein.
Os01t0355800-00	0.948517	28149	Similar to Esterase PIR7A.
Os01t0355900-01	0.838354	23265	Peptidase C48, SUMO/Sentrin/Ubl1 family protein.
Os01t0356400-01	0.659297	17896	Similar to multidrug resistance protein ABC transporter family.
Os01t0356500-01	0.775418	21383	Thiamin pyrophosphokinase, eukaryotic domain containing protein.
Os01t0356800-00	0.934848	27578	Domain of unknown function DUF3406, chloroplast translocase domain containing protein.
Os01t0357100-01	1.86e-06	489	Ferredoxin-nitrite reductase (EC 1.7.7.1).
Os01t0357100-02	5.11e-07	416	Similar to Ferredoxin-nitrite reductase.
Os01t0357150-00	1.35e-06	474	Hypothetical protein.
Os01t0357500-00	0.864692	25049	Similar to Ferredoxin-nitrite reductase.
Os01t0357800-01	3.1e-06	525	Pentatricopeptide repeat domain containing protein.
Os01t0357900-01	0.0302309	2927	Similar to RALF.
Os01t0358100-01	0.629777	17215	Rapid ALkalinization Factor family protein.
Os01t0358300-01	0.54114	14635	Tetratricopeptide-like helical domain containing protein.
Os01t0358300-03	1	36294	Non-protein coding transcript.
Os01t0358400-01	0.437493	11992	Similar to 40S ribosomal protein S4.
Os01t0358551-00	0.550294	14891	Conserved hypothetical protein.
Os01t0358700-01	1	38807.5	Similar to Powdery mildew resistance protein PM3b.
Os01t0358900-00	0.91657	26663	Similar to GDHB glutamate dehydrogenase.
Os01t0359400-01	0.0391261	3180	NB-ARC domain containing protein.
Os01t0359400-02	0.00226034	1470	NB-ARC domain containing protein.
Os01t0359400-03	0.000585976	1122	NB-ARC domain containing protein.
Os01t0359600-00	0.0816194	4372	Disease resistance protein domain containing protein.
Os01t0359800-00	0.265108	8416	Similar to NB-ARC domain containing protein.
Os01t0360100-01	1	31032	Similar to Powdery mildew resistance protein pm3f (Fragment).
Os01t0360150-01	0.918355	26727	Hypothetical protein.
Os01t0360200-01	0.870318	25215	Similar to Respiratory burst oxidase homolog.
Os01t0360200-03	0.905648	26312	Similar to Respiratory burst oxidase homolog.
Os01t0360333-00	0.851842	24544	Hypothetical protein.
Os01t0360600-01	0.923806	26926	Dephospho-CoA kinase family protein.
Os01t0361000-01	0.851659	23758	Conserved hypothetical protein.
Os01t0361000-02	0.094308	4698	Conserved hypothetical protein.
Os01t0361500-01	0.208397	7150	Phospholipid/glycerol acyltransferase domain containing protein.
Os01t0361700-01	0.761889	21015	Conserved hypothetical protein.
Os01t0361800-01	0.514875	14103	Hypothetical conserved gene.
Os01t0361800-02	0.60101	16214	Hypothetical protein.
Os01t0362000-01	0.641743	17477	Conserved hypothetical protein.
Os01t0362100-01	0.322611	9619	Esterase/lipase/thioesterase domain containing protein.
Os01t0362400-01	0.590889	15907	Conserved hypothetical protein.
Os01t0362533-01	0.458824	12650	Conserved hypothetical protein.
Os01t0362800-01	1	31875	Conserved hypothetical protein.
Os01t0363300-01	0.992261	29865	Uncharacterised protein family UPF0497, trans-membrane plant subgroup domain containing protein.
Os01t0363300-02	1	31091	Uncharacterised protein family UPF0497, trans-membrane plant subgroup domain containing protein.
Os01t0363500-01	8.56e-05	828	Similar to predicted protein.
Os01t0363500-02	0.0135274	2226	Similar to PAP fibrillin domain containing protein,expressed.
Os01t0363500-03	0.0154273	2326	Conserved hypothetical protein.
Os01t0363500-04	0.000885095	1200	Similar to PAP fibrillin domain containing protein,expressed.
Os01t0363500-05	0.0722813	4138	Similar to predicted protein.
Os01t0363600-01	0.973685	29062	Similar to hydroxyethylthiazole kinase family protein.
Os01t0363900-01	0.0860294	4484	Similar to HASTY.
Os01t0363950-00	0.778099	21458	Hypothetical gene.
Os01t0364000-01	0.545068	14735	Hypothetical gene.
Os01t0364000-02	0.749449	20494	Hypothetical gene.
Os01t0364100-00	1	38807.5	Similar to OSIGBa0145M07.8 protein.
Os01t0364400-00	0.620942	17033	Protein kinase, catalytic domain domain containing protein.
Os01t0364412-00	1	35770.5	Non-protein coding transcript.
Os01t0364900-01	1	33440	Conserved hypothetical protein.
Os01t0366100-01	0.340905	10012	Similar to cDNA clone:J023120H23, full insert sequence.
Os01t0366300-01	1	35907.5	Similar to Receptor protein kinase.
Os01t0366400-00	1	38807.5	Hypothetical protein.
Os01t0366501-01	1	36817	Hypothetical gene.
Os01t0367100-01	0.573459	15464	NAD(P)-binding domain containing protein.
Os01t0367100-02	0.543545	14711	NAD(P)-binding domain containing protein.
Os01t0367100-03	1	31375	Similar to binding / catalytic.
Os01t0367100-04	0.573515	15467	NAD(P)-binding domain containing protein.
Os01t0367201-00	0.405234	11328	Non-protein coding transcript.
Os01t0367300-01	0.739461	20140	Nucleotide-binding, alpha-beta plait domain containing protein.
Os01t0367300-02	0.849897	23575	Conserved hypothetical protein.
Os01t0367400-01	0.960063	28567	Conserved hypothetical protein.
Os01t0367400-02	0.991037	29820	Similar to cDNA clone:001-121-G01, full insert sequence.
Os01t0367450-00	0.494973	13565	Non-protein coding transcript.
Os01t0367700-01	0.921491	26852	Similar to Cyclin-dependent protein kinase-like protein.
Os01t0367900-01	0.98823	29714	Similar to Possible global transcription activator SNF2L1 (SWI/SNF related matrix associated actin dependent regulator of chromatin subfamily A member 1).
Os01t0368000-00	1	38807.5	Similar to cDNA clone:J023132I08, full insert sequence.
Os01t0368700-01	1	38807.5	Protein of unknown function DUF679 domain containing protein.
Os01t0368900-01	0.810809	22325	Similar to Glutaredoxin-C1.
Os01t0369000-01	0.689475	18720	Similar to Cullin-1.
Os01t0369000-02	0.683768	18526	Similar to Cullin-1.
Os01t0369200-01	0.722765	19639	Similar to Cullin-1.
Os01t0369300-01	0.316211	9468	Potassium uptake protein, kup domain containing protein.
Os01t0369300-02	0.931069	27213	Potassium transporter 1 (AtPOT1) (AtKUP1) (AtKT1). Splice isoform 2.
Os01t0369366-00	1	30977	Hypothetical protein.
Os01t0369500-01	1	38807.5	C2 calcium-dependent membrane targeting domain containing protein.
Os01t0369600-01	0.720576	19566	Conserved hypothetical protein.
Os01t0369700-01	0.901461	26182	Similar to Glutathione S-transferase GST 8 (EC 2.5.1.18).
Os01t0369700-03	0.899685	26119	Similar to Glutathione S-transferase GST 8 (EC 2.5.1.18).
Os01t0369800-00	1	36817	Hypothetical protein.
Os01t0369900-01	0.587106	15774	Similar to 12-oxo-phytodienoic acid reductase6.
Os01t0369950-00	0.761041	20972	Hypothetical gene.
Os01t0370200-00	0.645419	17548	Similar to Glutathione-S-transferase 19E50.
Os01t0370400-00	0.751655	20576	Hypothetical protein.
Os01t0370750-01	1	38807.5	Non-protein coding transcript.
Os01t0371200-01	0.86873	25172	Similar to Glutathione-S-transferase 19E50.
Os01t0371300-00	0.80145	22113	Hypothetical protein.
Os01t0371500-01	0.058251	3738	Similar to Glutathione-S-transferase 19E50.
Os01t0372100-01	0.653339	17738	Hypothetical gene.
Os01t0372350-01	0.200636	6991	Conserved hypothetical protein.
Os01t0372400-01	1	38807.5	Glutathione S-transferase, C-terminal-like domain containing protein.
Os01t0372450-00	1	36126	Hypothetical protein.
Os01t0372500-00	0.675402	18290	Similar to Leucoanthocyanidin dioxygenase (EC 1.14.11.19) (LDOX) (Leucocyanidin oxygenase) (Leucoanthocyanidin hydroxylase).
Os01t0372700-01	0.240749	7901	Similar to Asparaginyl-tRNA synthetase, cytoplasmic 1 (EC 6.1.1.22) (Asparagine-- tRNA ligase 1) (AsnRS 1).
Os01t0372866-00	0.278509	8685	Hypothetical gene.
Os01t0373400-01	0.0600033	3804	Homeodomain-like containing protein.
Os01t0373500-01	1	31318	Protein of unknown function DUF594 domain containing protein.
Os01t0373700-01	1	35668.5	Conserved hypothetical protein.
Os01t0374000-01	0.109663	5022	Similar to Glutathione S-transferase I (EC 2.5.1.18) (GST-I) (GST-29) (GST class- phi).
Os01t0374100-00	0.851659	23949	Non-protein coding transcript.
Os01t0374200-00	0.170735	6395	Pentatricopeptide repeat domain containing protein.
Os01t0374501-01	0.89546	25985	Similar to mTERF family protein.
Os01t0374600-00	0.851659	24262	Similar to Laccase-21.
Os01t0374900-01	0.983129	29519	Zinc finger, RING/FYVE/PHD-type domain containing protein.
Os01t0375000-01	0.0965927	4738	GTP1/OBG domain containing protein.
Os01t0375100-01	0.356392	10309	Similar to DnAJ-like protein slr0093.
Os01t0375200-01	0.990152	29792	Similar to shikimate biosynthesis protein aroDE.
Os01t0375200-02	0.973679	29035	Similar to shikimate biosynthesis protein aroDE.
Os01t0375200-03	1	32688	Similar to shikimate biosynthesis protein aroDE.
Os01t0375500-00	0.934852	27605	Similar to Shikimate biosynthesis protein aroDE.
Os01t0376200-01	0.551539	14921	Non-protein coding transcript.
Os01t0376600-00	1	36022.5	Hypothetical conserved gene.
Os01t0376700-01	1	34637	Similar to Sucrose-phosphatase (EC 3.1.3.24).
Os01t0377000-01	1	35832.5	Cytochrome P450 family protein.
Os01t0377250-00	1	36572.5	Similar to Cytochrome P450 CYP71K15.
Os01t0377500-01	1	33710	Similar to Ania-6a type cyclin.
Os01t0377700-01	0.55727	15081	Similar to NPL4 family protein.
Os01t0377700-02	0.418828	11593	NPL4 domain containing protein.
Os01t0378100-01	0.146957	5871	Plant peroxidase domain containing protein.
Os01t0379101-01	0.403292	11279	Conserved hypothetical protein.
[truncated: 38,723 more rows]

## Sheet: Koshihikri vs NILPrl5+Pbl6
RAP-ID	p.value	rank	annotation
Os01t0100100-01	0.961015	19238	RabGAP/TBC domain containing protein.
Os01t0100200-01	1	38716.5	Conserved hypothetical protein.
Os01t0100300-00	1	38716.5	Cytochrome P450 domain containing protein.
Os01t0100400-01	1	31545	Similar to Pectinesterase-like protein.
Os01t0100466-00	1	30516	Hypothetical protein.
Os01t0100500-01	1	26084	Immunoglobulin-like domain containing protein.
Os01t0100600-01	1	34497	Single-stranded nucleic acid binding R3H domain containing protein.
Os01t0100650-00	1	34841	Hypothetical gene.
Os01t0100700-01	0.971899	19825	Similar to 40S ribosomal protein S5-1.
Os01t0100800-01	0.950028	18606	Protein of unknown function DUF1664 family protein.
Os01t0100900-01	0.802361	11664	Pyridoxal phosphate-dependent decarboxylase domain containing protein.
Os01t0101150-00	1	34043	Hypothetical conserved gene.
Os01t0101175-00	1	26489	Non-protein coding transcript.
Os01t0101200-01	0.883645	15760	2,3-diketo-5-methylthio-1-phosphopentane phosphatase domain containing protein.
Os01t0101200-02	1	23708	2,3-diketo-5-methylthio-1-phosphopentane phosphatase domain containing protein.
Os01t0101300-01	1	23754	Similar to MRNA, partial cds, clone: RAFL22-26-L17. (Fragment).
Os01t0101600-01	1	33392	Immunoglobulin-like fold domain containing protein.
Os01t0101600-02	1	35202	Immunoglobulin-like fold domain containing protein.
Os01t0101600-03	1	33971	Hypothetical conserved gene.
Os01t0101700-00	1	28825	Similar to chaperone protein dnaJ 20.
Os01t0101800-01	0.151822	2024	Conserved hypothetical protein.
Os01t0101850-00	0.235406	2667	Hypothetical protein.
Os01t0101900-00	0.921488	17323	Similar to OSIGBa0075F02.3 protein.
Os01t0102000-01	0.367992	3810	Phosphoesterase family protein.
Os01t0102300-01	1	38716.5	Similar to thylakoid lumenal 17.9 kDa protein, chloroplast.
Os01t0102400-01	1	36092	Histone-fold domain containing protein.
Os01t0102500-01	0.00415753	648	Conserved hypothetical protein.
Os01t0102600-01	1	28060	Shikimate kinase domain containing protein.
Os01t0102600-02	0.653922	7983	Similar to shikimate kinase family protein.
Os01t0102700-01	0.818305	12389	Translocon-associated beta family protein.
Os01t0102800-01	1	34450	Similar to chromatin remodeling complex subunit.
Os01t0102850-00	0.971899	20842	Similar to nitrilase 2.
Os01t0102900-01	2.8e-12	95	Light regulated Lir1 family protein.
Os01t0103000-01	0.98134	22211	Snf7 family protein.
Os01t0103050-01	0.927211	17624	Non-protein coding transcript.
Os01t0103075-00	1	29397	Hypothetical protein.
Os01t0103100-01	0.961886	19317	TGF-beta receptor, type I/II extracellular region family protein.
Os01t0103100-02	0.962071	19336	Similar to predicted protein.
Os01t0103600-01	1	32632	Similar to sterol-8,7-isomerase.
Os01t0103600-02	1	34617	Emopamil-binding family protein.
Os01t0103650-00	0.967672	19480	Hypothetical gene.
Os01t0103700-01	0.976054	21656	Conserved hypothetical protein.
Os01t0103800-01	0.731273	9805	Conserved hypothetical protein.
Os01t0103900-01	0.487173	5173	Polynucleotidyl transferase, Ribonuclease H fold domain containing protein.
Os01t0104000-01	0.909135	16620	C-type lectin domain containing protein.
Os01t0104000-02	0.943583	18251	Similar to predicted protein.
Os01t0104100-01	1	33171	Similar to protein binding / zinc ion binding.
Os01t0104100-02	1	32224	Similar to protein binding / zinc ion binding.
Os01t0104200-00	1	38716.5	No apical meristem (NAM) protein domain containing protein.
Os01t0104350-00	1	28630	Non-protein coding transcript.
Os01t0104400-01	0.876064	15412	Ricin B-related lectin domain containing protein.
Os01t0104400-02	0.893788	16042	Ricin B-related lectin domain containing protein.
Os01t0104400-03	0.918339	17032	Ricin B-related lectin domain containing protein.
Os01t0104500-01	0.971899	20903	No apical meristem (NAM) protein domain containing protein.
Os01t0104600-01	0.670709	8491	Similar to Light-mediated development protein DET1 (Deetiolated1 homolog) (tDET1) (High pigmentation protein 2) (Protein dark green).
Os01t0104600-02	0.679118	8737	Similar to Light-mediated development protein DET1 (Deetiolated1 homolog) (tDET1) (High pigmentation protein 2) (Protein dark green).
Os01t0104800-01	1	26845	Sas10/Utp3 family protein.
Os01t0104800-02	1	31553	Hypothetical conserved gene.
Os01t0104900-01	0.959169	19135	Transferase family protein.
Os01t0104900-02	0.971899	21158	Hypothetical conserved gene.
Os01t0105300-01	1	38716.5	Similar to HAT family dimerisation domain containing protein, expressed.
Os01t0105400-01	0.760508	10477	Similar to Kinesin heavy chain.
Os01t0105700-01	1	35037	Basic helix-loop-helix dimerisation region bHLH domain containing protein.
Os01t0105800-01	1	26779	Similar to Iron sulfur assembly protein 1.
Os01t0105900-01	1	27336	Carbohydrate/purine kinase domain containing protein.
Os01t0106200-01	0.899273	16166	Similar to RER1A protein (AtRER1A).
Os01t0106300-01	0.969052	19575	Similar to Isoflavone reductase homolog IRL (EC 1.3.1.-).
Os01t0106400-01	0.707932	9271	Similar to Isoflavone reductase homolog IRL (EC 1.3.1.-).
Os01t0106500-01	1	31114	Conserved hypothetical protein.
Os01t0106600-01	1	38716.5	Similar to Chitin-binding lectin 1 precursor (PL-I).
Os01t0106700-00	0.683079	8805	Hypothetical conserved gene.
Os01t0106750-00	0.478195	5067	Non-protein coding transcript.
Os01t0106800-01	1	27649	Similar to RING-box protein 1A (Regulator of cullins 1a) (dRbx1).
Os01t0106900-01	1	30778	Similar to 1-deoxy-D-xylulose 5-phosphate reductoisomerase (Fragment).
Os01t0106900-02	1	30509	Similar to 1-deoxy-D-xylulose 5-phosphate reductoisomerase (Fragment).
Os01t0107000-01	1	31494	Similar to peroxin Pex14.
Os01t0107000-02	1	32560	Peroxisome membrane anchor protein Pex14p, N-terminal domain containing protein.
Os01t0107400-01	1	30216	Conserved hypothetical protein.
Os01t0107700-01	1	25981	Similar to LIMONENE cyclase like protein.
Os01t0107750-00	1	33878	Hypothetical protein.
Os01t0107900-01	1	32129	Protein of unknown function DUF3506 domain containing protein.
Os01t0107900-02	0.971899	19926	Protein of unknown function DUF3506 domain containing protein.
Os01t0108000-01	0.864219	14916	Conserved hypothetical protein.
Os01t0108200-01	0.994605	23088	Similar to Prolyl endopeptidase (EC 3.4.21.26) (Post-proline cleaving enzyme) (PE).
Os01t0108400-00	0.971899	21036	Helix-loop-helix DNA-binding domain containing protein.
Os01t0108500-00	1	36620	Protein of unknown function DUF3778 domain containing protein.
Os01t0108600-01	0.877027	15478	Basic helix-loop-helix dimerisation region bHLH domain containing protein.
Os01t0108600-02	0.919983	17260	Hypothetical conserved gene.
Os01t0108700-01	0.70929	9294	Hypothetical protein.
Os01t0108800-01	0.82706	13132	Protein of unknown function DUF936, plant family protein.
Os01t0109000-01	0.971899	20098	Similar to Late embryogenesis abundant protein, group 3.
Os01t0109201-01	0.0408931	1167	Hypothetical gene.
Os01t0109300-01	0.0509043	1253	Similar to predicted protein.
Os01t0109366-00	1	38716.5	Hypothetical conserved gene.
Os01t0109432-00	1	38716.5	Hypothetical gene.
Os01t0109500-01	0.634439	7602	Conserved hypothetical protein.
Os01t0109700-01	1	32032	Similar to Paired amphipathic helix repeat-containing protein / transcription regulator-related.
Os01t0109750-01	0.918339	17026	Paired amphipathic helix domain containing protein.
Os01t0110200-01	1	38716.5	Conserved hypothetical protein.
Os01t0110400-01	0.539283	6020	Similar to Acetyl-CoA C-acetyltransferase.
Os01t0110500-01	1	24817	Protein kinase, core domain containing protein.
Os01t0110600-00	1	30304	Hypothetical protein.
Os01t0110700-01	0.501413	5336	Similar to Phosphoenolpyruvate carboxylase (EC 4.1.1.31).
Os01t0110700-02	0.63039	7474	Similar to Phosphoenolpyruvate carboxylase.
Os01t0110800-01	0.00650723	712	Leucine-rich repeat, plant specific containing protein.
Os01t0111000-00	1	38716.5	Pectinesterase inhibitor domain containing protein.
Os01t0111100-01	0.667177	8374	Cyclophilin-like domain containing protein.
Os01t0111200-01	0.919825	17211	Like-Sm ribonucleoprotein (LSM)-related domain domain containing protein.
Os01t0111300-01	1	36352.5	Conserved hypothetical protein.
Os01t0111400-01	0.386295	3973	Zinc finger, BED-type predicted domain containing protein.
Os01t0111400-02	0.409704	4208	Similar to transposon protein.
Os01t0111700-01	1	38716.5	Conserved hypothetical protein.
Os01t0111800-01	0.868537	15078	Conserved hypothetical protein.
Os01t0111800-02	0.902452	16289	Conserved hypothetical protein.
Os01t0111900-01	1	23979	Glutelin family protein.
Os01t0112000-01	0.959041	19117	Conserved hypothetical protein.
Os01t0112050-01	0.820382	12494	Non-protein coding transcript.
Os01t0112100-01	0.495962	5257	Conserved hypothetical protein.
Os01t0112201-01	0.14274	1950	Hypothetical protein.
Os01t0112300-01	0.863847	14894	Hypothetical conserved gene.
Os01t0112400-01	1	38716.5	Major intrinsic protein family protein.
Os01t0112500-01	0.752175	10279	Similar to Plakoglobin/armadillo/beta-catenin-like protein (Fragment).
Os01t0112500-02	0.515521	5588	Similar to Plakoglobin/armadillo/beta-catenin-like protein (Fragment).
Os01t0112600-01	1	38716.5	Conserved hypothetical protein.
Os01t0113000-00	0.0862929	1542	Hypothetical conserved gene.
Os01t0113200-01	0.953231	18759	Similar to Receptor serine/threonine kinase.
Os01t0113300-01	0.67426	8595	Similar to ARK protein (Fragment).
Os01t0113325-00	0.743479	10048	Hypothetical protein.
Os01t0113350-00	1	38716.5	Hypothetical conserved gene.
Os01t0113400-01	0.971899	20264	Similar to Receptor-like kinase.
Os01t0113400-02	1	28855	Similar to Receptor-like kinase.
Os01t0113450-00	0.993856	22998	Hypothetical protein.
Os01t0113500-01	0.959169	19145	Similar to Receptor-like kinase.
Os01t0113600-01	1	31163	Hypothetical protein.
Os01t0113600-02	0.971899	20295	Hypothetical protein.
Os01t0113650-00	0.993827	22997	Hypothetical conserved gene.
Os01t0113700-00	1	26488	Similar to Receptor-like kinase.
Os01t0113750-00	1	24778	Non-protein coding transcript.
Os01t0113800-01	1	29014	Protein kinase, core domain containing protein.
Os01t0114000-00	1	38716.5	Similar to H0315A08.1 protein.
Os01t0114100-01	0.881876	15664	Similar to Protein kinase RLK17.
Os01t0114150-00	0.931625	17798	Non-protein coding transcript.
Os01t0114200-01	0.351054	3661	Conserved hypothetical protein.
Os01t0114300-01	0.971899	19972	Similar to Receptor-like protein kinase (Fragment).
Os01t0114400-00	1	38716.5	Similar to Receptor-like kinase.
Os01t0114402-00	1	38716.5	Hypothetical protein.
Os01t0114550-01	0.683079	8804	Non-protein coding transcript.
Os01t0114600-00	0.537027	5983	Similar to Receptor-like protein kinase.
Os01t0114650-00	0.720266	9552	Non-protein coding transcript.
Os01t0114700-00	0.395003	4079	Similar to Receptor-like kinase.
Os01t0114800-01	1.35e-16	56	Similar to H0215A08.3 protein.
Os01t0114900-00	0.344797	3581	Similar to LRK14.
Os01t0115100-01	1	38716.5	Hypothetical conserved gene.
Os01t0115200-00	1	28329	Similar to OSIGBa0140C02.7 protein.
Os01t0115300-01	0.57529	6562	Hypothetical gene.
Os01t0115600-01	1	32083	Similar to LRK14.
Os01t0115700-00	0.171776	2166	Similar to Receptor-like kinase.
Os01t0115725-00	0.171776	2165	Hypothetical protein.
Os01t0115750-00	0.790585	11216	Similar to Receptor-like protein kinase.
Os01t0115752-00	0.790585	11215	Non-protein coding transcript.
Os01t0115800-01	0.327133	3423	Similar to Receptor-like kinase.
Os01t0115900-00	0.907739	16549	Similar to Receptor-like protein kinase.
Os01t0115950-00	0.580842	6662	Hypothetical protein.
Os01t0116000-00	1	38716.5	Similar to Receptor-like protein kinase.
Os01t0116100-01	0.48724	5179	Conserved hypothetical protein.
Os01t0116101-00	1	35671.5	Hypothetical protein.
Os01t0116200-01	1	38716.5	Protein kinase, core domain containing protein.
Os01t0116300-01	0.913842	16804	Similar to Receptor-like kinase.
Os01t0116400-01	0.145332	1970	Protein kinase, core domain containing protein.
Os01t0116600-01	0.819985	12464	Protein synthesis factor, GTP-binding domain containing protein.
Os01t0116600-02	0.948239	18479	Similar to predicted protein.
Os01t0116650-00	0.212218	2471	Hypothetical protein.
Os01t0116800-00	1	38716.5	Similar to Receptor-like kinase.
Os01t0116900-00	1	31799	Protein kinase, catalytic domain domain containing protein.
Os01t0116901-00	1	35458.5	Hypothetical protein.
Os01t0117000-00	1	38716.5	Similar to Receptor-like kinase ARK1AS.
Os01t0117025-00	1	27592	Hypothetical protein.
Os01t0117050-01	1	23480	Non-protein coding transcript.
Os01t0117100-00	1	38716.5	Similar to Receptor kinase LRK10.
Os01t0117300-00	0.971899	20457	Similar to Receptor kinase LRK10.
Os01t0117400-00	0.528998	5841	Similar to Receptor-like kinase.
Os01t0117450-00	0.443546	4614	Hypothetical protein.
Os01t0117500-00	1	28480	Similar to Receptor kinase LRK10.
Os01t0117600-01	0.592541	6888	Protein kinase, catalytic domain domain containing protein.
Os01t0117650-00	0.782073	11031	Hypothetical protein.
Os01t0117700-00	1	29935	Similar to LRK14.
Os01t0117900-01	0.751771	10265	Similar to nodulin-like protein.
Os01t0117900-02	0.542683	6083	Similar to Nodulin-like protein 5NG4.
Os01t0117900-03	0.862002	14877	Similar to nodulin-like protein.
Os01t0118000-01	0.718075	9503	Similar to Fructose-bisphosphate aldolase (EC 4.1.2.13) (Fragment).
Os01t0118033-00	1	26160	Non-protein coding transcript.
Os01t0118066-01	0.859678	14743	Non-protein coding transcript.
Os01t0118100-01	0.968624	19531	Similar to Fructose-bisphosphate aldolase.
Os01t0118300-01	0.915358	16871	Similar to Phosphatidyl serine synthase.
Os01t0118350-00	1	34044	Non-protein coding transcript.
Os01t0118400-01	0.971899	20765	Similar to HGA6.
Os01t0118600-00	0.428627	4433	Similar to Hga5 protein.
Os01t0118700-01	0.821266	12641	Similar to HGA4.
Os01t0119000-01	1	38716.5	Glycosyltransferase AER61, uncharacterized domain containing protein.
Os01t0119000-02	1	28918	Glycosyltransferase AER61, uncharacterized domain containing protein.
Os01t0119050-01	1	27233	Non-protein coding transcript.
Os01t0119100-00	0.826451	13115	Similar to Glycosyltransferase.
Os01t0119500-01	0.471162	4955	Protein of unknown function DUF1618 domain containing protein.
Os01t0119800-01	0.504638	5399	Non-protein coding transcript.
Os01t0120300-00	0.150769	2010	Similar to EMB2369 (EMBRYO DEFECTIVE 2369); ATP binding / aminoacyl-tRNA ligase/ leucine-tRNA ligase/ nucleotide binding.
Os01t0120400-01	0.666595	8343	Alanyl-tRNA synthetase, class IIc family protein.
Os01t0120400-02	0.741813	10033	Alanyl-tRNA synthetase, class IIc family protein.
Os01t0120500-01	1	25681	Similar to PAP fibrillin domain containing protein,expressed.
Os01t0120600-01	0.971899	21449	Similar to Oxidoreductase NAD-binding domain containing protein, expressed.
Os01t0120700-01	0.95897	19105	Similar to sarcoplasmic reticulum histidine-rich calcium-binding protein.
Os01t0120800-01	1	26088	Similar to Eukaryotic translation initiation factor 3 subunit 10 (eIF-3 theta) (Eukaryotic translation initiation factor 3 large subunit) (eIF3a).
Os01t0120800-02	0.83532	13575	Similar to Translation initiation factor 3.
Os01t0120800-03	0.983787	22345	Similar to Translation initiation factor 3.
Os01t0120800-04	0.90196	16270	Similar to Translation initiation factor 3.
Os01t0120800-05	0.805215	11833	Similar to Translation initiation factor 3.
Os01t0120800-06	1	29885	Similar to Translation initiation factor 3.
Os01t0121100-01	1	27988	Similar to SLL2.
Os01t0121100-02	1	26434	Similar to SLL2.
Os01t0121200-01	1	32834	Zinc finger, RING/FYVE/PHD-type domain containing protein.
Os01t0121300-01	0.548784	6201	Conserved hypothetical protein.
Os01t0121400-00	0.745983	10125	Hypothetical protein.
Os01t0121500-01	1	32385	Conserved hypothetical protein.
Os01t0121600-01	0.636343	7660	Conserved hypothetical protein.
Os01t0121700-01	0.0563463	1305	ABC transporter-like domain containing protein.
Os01t0121800-01	0.820691	12519	Glycosyl transferase, family 14 protein.
Os01t0121800-02	0.971899	20360	Similar to xylosyltransferase 1.
Os01t0121900-00	1	24325	Seven-in-absentia protein, sina domain containing protein.
Os01t0121950-00	0.858976	14705	Hypothetical conserved gene.
Os01t0122000-01	1	24409	Conserved hypothetical protein.
Os01t0122200-01	1	24429	Seven In Absentia Homolog-type domain containing protein.
Os01t0122367-00	0.973556	21561	Hypothetical protein.
Os01t0122534-00	1	24141	Hypothetical protein.
Os01t0122701-00	0.856303	14471	Conserved hypothetical protein.
Os01t0123500-00	1	30009	Conserved hypothetical protein.
Os01t0123700-00	1	27177	Zinc finger, RING-type domain containing protein.
Os01t0123800-00	1	25452	Seven-in-absentia protein, sina domain containing protein.
Os01t0123900-01	0.437117	4529	Similar to Bowman-Birk type proteinase inhibitor (EBI).
Os01t0124000-01	0.884747	15789	Similar to Bowman Birk trypsin inhibitor.
Os01t0124100-01	1	26109	Proteinase inhibitor I12, Bowman-Birk family protein.
Os01t0124200-02	0.00674007	719	Similar to Bowman Birk trypsin inhibitor.
Os01t0124401-01	0.000291715	381	Similar to Bowman-Birk type bran trypsin inhibitor.
Os01t0124650-02	1	25778	Hypothetical conserved gene.
Os01t0124700-01	1	32433	Hypothetical protein.
Os01t0124900-00	1	25362	Seven-in-absentia protein, sina domain containing protein.
Os01t0125000-00	0.971899	21059	Seven-in-absentia protein, sina domain containing protein.
Os01t0125500-00	0.816126	12290	Seven-in-absentia protein, sina domain containing protein.
Os01t0125550-01	1	28223	Conserved hypothetical protein.
Os01t0125600-01	0.774193	10764	Heavy metal transport/detoxification protein domain containing protein.
Os01t0125700-01	0.747234	10183	Conserved hypothetical protein.
Os01t0125800-01	0.504638	5413	WD40/YVTN repeat-like domain containing protein.
Os01t0125850-00	0.517215	5632	Hypothetical protein.
Os01t0125900-01	0.985268	22441	Ubiquitin-conjugating enzyme/RWD-like domain containing protein.
Os01t0126000-01	0.971899	20874	Hypothetical gene.
Os01t0126100-01	1	28900	Cupredoxin domain containing protein.
Os01t0126200-01	1	23837	Similar to LPR1 (Low Phosphate Root1); copper ion binding / oxidoreductase, acting on diphenols and related substances as donors, oxygen as acceptor.
Os01t0126401-01	0.791464	11244	Hypothetical gene.
Os01t0126600-01	0.874839	15364	Similar to X1 (Fragment).
Os01t0126900-01	1	38716.5	Similar to spore coat protein-like protein [Oryza sativa (japonica cultivar-group)].
Os01t0127000-01	1	38716.5	Similar to multi-copper oxidase type I family protein.
Os01t0127100-01	1	38716.5	Hypothetical protein.
Os01t0127200-01	0.762521	10522	Similar to predicted protein.
Os01t0127300-01	1	30564	SufBD family protein.
Os01t0127400-00	0.477775	5064	Protein of unknown function DUF3326 domain containing protein.
Os01t0127450-00	1	38716.5	Similar to MYBL2 (ARABIDOPSIS MYB-LIKE 2); DNA binding / transcription factor.
Os01t0127500-01	1	31324	NAD(P)-binding domain containing protein.
Os01t0127600-01	0.509925	5536	Similar to Bowman-Birk type proteinase inhibitor D-II precursor (IV).
Os01t0127700-01	0.664542	8227	Conserved hypothetical protein.
Os01t0127900-01	0.838226	13698	Mannose-6-phosphate isomerase domain containing protein.
Os01t0128000-01	0.802361	11624	Myb transcription factor domain containing protein.
Os01t0128100-01	0.980519	22035	Similar to Bifunctional nuclease (Fragment).
Os01t0128200-01	0.775144	10783	Similar to Nuclease I.
Os01t0128250-01	1	36620	Hypothetical gene.
Os01t0128300-00	0.98929	22749	Similar to predicted protein.
Os01t0128400-01	1	27913	Protein of unknown function DUF2359, TMEM214 domain containing protein.
Os01t0128400-02	1	24808	Similar to predicted protein.
Os01t0128700-01	0.971899	20280	Conserved hypothetical protein.
Os01t0128800-01	1	27944	Similar to plant synaptotagmin.
Os01t0129200-01	0.395363	4081	C2H2 zinc-finger transcription factor, Floral organ identity, Cellular proliferation
Os01t0129500-02	0.450999	4679	Protein of unknown function DUF1666 family protein.
Os01t0129550-01	0.421443	4349	Hypothetical gene.
Os01t0129600-00	0.46119	4827	Similar to LBD40 (LOB DOMAIN-CONTAINING PROTEIN 40).
Os01t0129800-01	1	32902	Conserved hypothetical protein.
Os01t0130000-01	0.968267	19499	Cation efflux protein family protein.
Os01t0130000-02	0.915897	16932	Similar to metal tolerance protein C3.
Os01t0130100-01	0.424501	4376	Hypothetical gene.
Os01t0130200-00	0.898416	16138	Hypothetical conserved gene.
Os01t0130400-01	1	35112	Similar to Alpha-xylosidase precursor (Fragment).
Os01t0130500-01	1	33951	Similar to Alpha-xylosidase precursor (Fragment).
Os01t0130900-01	1	31093	Conserved hypothetical protein.
Os01t0131250-01	1	38716.5	Hypothetical gene.
Os01t0131300-01	0.802325	11592	Conserved hypothetical protein.
Os01t0131450-00	1	34948	Hypothetical protein.
Os01t0131600-01	0.98122	22202	Hypothetical conserved gene.
Os01t0131600-02	1	29077	Similar to pathogenesis-related transcriptional activator PTI6.
Os01t0131800-01	0.869641	15175	Signal peptidase 22 kDa subunit family protein.
Os01t0131900-00	1	38716.5	Similar to Wound-induced protease inhibitor (WIP1).
Os01t0132000-01	1	25127	Similar to Wound-induced protease inhibitor (WIP1).
Os01t0132050-01	1	31888	Hypothetical protein.
Os01t0132100-00	1	38716.5	Leucine-rich repeat domain containing protein.
Os01t0132200-01	1	27693	Conserved hypothetical protein.
Os01t0132400-01	0.80737	11916	Conserved hypothetical protein.
Os01t0132500-01	1	24002	Protein of unknown function DUF1639 domain containing protein.
Os01t0132700-01	1	27308	Surfeit locus 5 family protein.
Os01t0132766-01	1	24167	Zinc finger, C2H2-like domain containing protein.
Os01t0132800-01	1	27184	Peptidyl-tRNA hydrolase family protein.
Os01t0133100-01	1	38716.5	Conserved hypothetical protein.
Os01t0133100-02	1	35343	Hypothetical conserved gene.
Os01t0133200-01	1	34163	Conserved hypothetical protein.
Os01t0133400-01	1	35097	Similar to Hexose transporter (Fragment).
Os01t0133500-01	0.885391	15820	Beta-lactamase-like domain containing protein.
Os01t0133500-02	0.871912	15268	Similar to predicted protein.
Os01t0133600-00	0.439167	4549	Hypothetical conserved gene.
Os01t0133650-00	0.463124	4846	Hypothetical gene.
Os01t0133700-00	1	24050	Glycosyl transferase, family 14 domain containing protein.
Os01t0133799-00	1	24049	Hypothetical protein.
Os01t0133832-00	0.0959049	1630	Hypothetical gene.
Os01t0133866-00	0.821266	12833	Hypothetical protein.
Os01t0133900-00	0.971899	21108	Similar to predicted protein.
Os01t0134200-01	0.997727	23322	Similar to Universal stress protein family protein.
Os01t0134200-02	1	33876	Hypothetical conserved gene.
Os01t0134500-01	1	23722	Similar to Delta-7-sterol-C5(6)-desaturase (EC 1.3.3.-) (Delta-7-C-5 sterol desaturase) (Delta7-sterol-C5-desaturase).
Os01t0134700-01	0.81408	12177	Calmodulin binding protein-like family protein.
Os01t0134800-01	0.971899	21085	Similar to (1,4)-beta-xylan endohydrolase, isoenzyme X-II (EC 3.2.1.8) (Fragment).
Os01t0134850-00	0.971899	21365	Hypothetical protein.
Os01t0134900-01	0.962071	19324	(1,4)-beta-xylan endohydrolase, isoenzyme X-II (EC 3.2.1.8) (Fragment).
Os01t0135000-01	1	38716.5	Similar to 1,4-beta-D xylan xylanohydrolase (Fragment).
Os01t0135600-01	0.431987	4490	Conserved hypothetical protein.
Os01t0135700-01	0.578944	6617	EF-HAND 2 domain containing protein.
Os01t0135800-01	1	38716.5	Similar to Cytosolic class I small heat shock protein 3B (Fragment).
Os01t0135900-01	0.150092	2002	Similar to Cytosolic class I small heat shock protein 3C (Fragment).
Os01t0135900-02	0.0919043	1598	LMW heat shock protein.
Os01t0136000-00	0.358393	3730	Similar to Cytosolic class I small heat-shock protein HSP17.5.
Os01t0136050-00	0.506296	5464	Similar to 16.9 kDa heat shock protein.
Os01t0136100-01	0.820907	12577	16.9 kDa class I heat shock protein 1.
Os01t0136200-01	0.206665	2421	16.9 kDa class I heat shock protein 1.
Os01t0136300-01	0.89936	16170	Conserved hypothetical protein.
Os01t0136400-01	0.535021	5967	Protein kinase, core domain containing protein.
Os01t0136450-00	1	24116	Conserved hypothetical protein.
Os01t0136500-00	1	31339	Conserved hypothetical protein.
Os01t0136502-00	1	27125	Hypothetical protein.
Os01t0136600-01	0.389859	4024	Conserved hypothetical protein.
Os01t0136800-01	0.855501	14423	Protein kinase, core domain containing protein.
Os01t0136850-00	1	32228	Hypothetical protein.
Os01t0136900-00	0.998171	23369	Similar to Stress-induced receptor-like kinase 2.
Os01t0137066-00	1	32368	Non-protein coding transcript.
Os01t0137125-00	1	36481	Hypothetical protein.
Os01t0137150-01	0.856366	14498	Non-protein coding transcript.
Os01t0137200-00	1	25075	Hypothetical conserved gene.
Os01t0137232-00	1	35671.5	Non-protein coding transcript.
Os01t0137250-00	1	38716.5	Similar to Stress-induced receptor-like kinase 2.
Os01t0137266-00	1	30960	Hypothetical protein.
Os01t0137282-00	1	36620	Conserved hypothetical protein.
Os01t0137300-01	1	29048	Hypothetical protein.
Os01t0137400-00	1	32517	Protein kinase, catalytic domain domain containing protein.
Os01t0137500-01	1	34079	Protein kinase, catalytic domain domain containing protein.
Os01t0137550-01	0.815277	12239	Similar to H0215A08.3 protein.
Os01t0137700-01	0.802325	11589	Conserved hypothetical protein.
Os01t0137750-00	1	38716.5	Non-protein coding transcript.
Os01t0137800-01	1	23835	Non-protein coding transcript.
Os01t0137875-00	1	25197	Non-protein coding transcript.
Os01t0137950-01	1	28928	Similar to predicted protein.
Os01t0138000-00	1	38716.5	Hypothetical protein.
Os01t0138100-01	1	30557	Conserved hypothetical protein.
Os01t0138232-00	0.821266	12944	Hypothetical protein.
Os01t0138300-01	1	29607	Conserved hypothetical protein.
Os01t0138300-02	1	38716.5	Protein kinase, core domain containing protein.
Os01t0138350-00	1	32190	Non-protein coding transcript.
Os01t0138500-01	1	38716.5	Protein of unknown function DUF789 family protein.
Os01t0138600-01	0.969969	19605	phosphotransferase system, PEP-utilising enzyme, N-terminal domain containing protein.
Os01t0138800-01	0.971899	21055	Peptidase C26 domain containing protein.
Os01t0138900-01	0.972832	21540	Mandelate racemase/muconate lactonizing enzyme family protein.
Os01t0139000-00	0.980681	22094	Reticulon family protein.
Os01t0139200-01	0.569353	6492	Octicosapeptide/Phox/Bem1p domain containing protein.
Os01t0139200-02	0.57627	6575	Octicosapeptide/Phox/Bem1p domain containing protein.
Os01t0139200-03	0.388444	4005	Conserved hypothetical protein.
Os01t0139600-01	0.320336	3319	Similar to Lipid phosphate phosphatase 2 (EC 3.1.3.-) (AtLPP2) (Phosphatidic acid phosphatase 2) (AtPAP2) (Prenyl diphosphate phosphatase).
Os01t0139700-01	0.971899	19835	Conserved hypothetical protein.
Os01t0139900-01	0.961586	19270	Conserved hypothetical protein.
Os01t0140100-01	0.76295	10534	Peptidase A1 domain containing protein.
Os01t0140400-01	1	26006	Similar to leucine-rich repeat protein-related.
Os01t0140400-02	1	28551	Leucine-rich repeat, N-terminal domain containing protein.
Os01t0140500-01	0.790631	11223	Similar to 60S ribosomal protein L26B.
Os01t0140700-00	0.676971	8669	Similar to RAV2 (REGULATOR OF THE ATPASE OF THE VACUOLAR MEMBRANE); DNA binding / transcription factor.
Os01t0141000-01	0.245432	2755	Similar to RAV-like protein.
Os01t0141100-01	1	26735	Similar to Salt-induced AAA-Type ATPase.
Os01t0141100-02	1	29600	Similar to Vacuolar sorting protein 4b.
Os01t0141150-00	1	28958	Hypothetical gene.
Os01t0141300-00	1	27550	Similar to vacuolar sorting protein 4b.
Os01t0141450-00	0.63975	7714	Hypothetical gene.
Os01t0141600-01	0.792782	11321	Protein of unknown function DUF647 family protein.
Os01t0141700-01	0.336525	3523	Similar to predicted protein.
Os01t0141900-01	1	31886	Conserved hypothetical protein.
Os01t0142100-01	0.779406	10943	Peptidase M50 family protein.
Os01t0142100-02	0.842241	13854	Similar to Metalloendopeptidase.
Os01t0142200-01	1	31959	Kinase binding protein CGI-121 domain containing protein.
Os01t0142300-01	0.783789	11085	Glycosyl transferase, group 1 domain containing protein.
Os01t0142300-02	0.851268	14181	Glycosyl transferase, group 1 domain containing protein.
Os01t0142500-01	1	26178	Homeodomain-like containing protein.
Os01t0142600-01	0.821266	12691	Conserved hypothetical protein.
Os01t0142800-01	1	35110	Similar to Peptide transporter.
Os01t0142800-02	1	34919	Similar to cDNA clone:J023036E09, full insert sequence (Fragment).
Os01t0142800-03	1	28759	Similar to Peptide transporter.
Os01t0142875-00	1	33349	Hypothetical protein.
Os01t0142950-01	0.978219	21854	Conserved hypothetical protein.
Os01t0143100-01	1	35038	Adenine nucleotide translocator 1 domain containing protein.
Os01t0143300-01	1	25513	Similar to Glycine-rich protein (Fragment).
Os01t0143350-00	0.98556	22461	Hypothetical gene.
Os01t0143700-00	1	35787	Similar to Mitochondrial glycoprotein.
Os01t0143750-00	1	38716.5	Hypothetical protein.
Os01t0143800-01	1	32448	Mitochondrial glycoprotein family protein.
Os01t0143800-03	1	31251	Mitochondrial glycoprotein family protein.
Os01t0143900-01	0.664542	8225	Conserved hypothetical protein.
Os01t0144000-01	0.984276	22388	Conserved hypothetical protein.
Os01t0144100-01	0.912843	16745	Similar to Thylakoid lumenal 15 kDa protein, chloroplast precursor (p15).
Os01t0144200-01	0.700754	9147	Vacuolar import and degradation protein Vid24 domain containing protein.
Os01t0144300-01	1	23736	Conserved hypothetical protein.
Os01t0144340-00	0.892072	15981	Similar to Actin-related protein 5.
Os01t0144380-01	0.901163	16224	Hypothetical gene.
Os01t0144500-00	1	35514.5	Ubiquitin fusion degradation protein UFD1 domain containing protein.
Os01t0144600-01	0.790228	11206	Conserved hypothetical protein.
Os01t0144700-01	0.75563	10368	Conserved hypothetical protein.
Os01t0144800-01	0.560124	6341	Protein of unknown function DUF3681 domain containing protein.
Os01t0144900-01	1	38716.5	Hypothetical protein.
Os01t0145200-01	1	35671.5	Protein of unknown function DUF3681 domain containing protein.
Os01t0146200-01	0.967899	19494	Protein of unknown function DUF3681 domain containing protein.
Os01t0146600-01	1	38716.5	Conserved hypothetical protein.
Os01t0146801-00	1	25209	Conserved hypothetical protein.
Os01t0147001-00	1	38716.5	Similar to H0212B02.9 protein.
Os01t0147200-01	1	25298	IWS1, C-terminal family protein.
Os01t0147200-02	1	28129	Similar to IWS1 C-terminus family protein.
Os01t0147250-01	1	33153	Hypothetical gene.
Os01t0147300-01	1	26282	Similar to membrane protein.
Os01t0147400-00	1	38716.5	Uncharacterised domain XH domain containing protein.
Os01t0147600-00	1	23699	Conserved hypothetical protein.
Os01t0147650-00	0.602815	7051	Non-protein coding transcript.
Os01t0147700-01	1	30595	Region of unknown function XH domain containing protein.
Os01t0147800-01	0.972919	21542	Domain of unknown function DUF547 domain containing protein.
Os01t0147850-00	1	38716.5	Hypothetical protein.
Os01t0147900-01	0.995464	23178	Triosephosphate isomerase, cytosolic (EC 5.3.1.1) (TIM) (Triose- phosphate isomerase).
Os01t0147950-00	0.98122	22186	Non-protein coding transcript.
Os01t0148000-00	0.821266	12828	Similar to predicted protein.
Os01t0148050-01	0.944571	18286	Hypothetical conserved gene.
Os01t0148500-01	0.893058	16029	Protein of unknown function DUF1677, Oryza sativa family protein.
Os01t0148700-01	1	29084	Protein of unknown function DUF1677, Oryza sativa family protein.
Os01t0148700-02	1	28874	Protein of unknown function DUF1677, Oryza sativa family protein.
Os01t0149200-01	1	33909	Hypothetical gene.
Os01t0149350-00	0.971899	21160	NB-ARC domain containing protein.
Os01t0149400-00	0.519041	5690	Hypothetical protein.
Os01t0149500-01	1	26999	Similar to Resistance gene analog PIC23 (Fragment).
Os01t0149600-00	0.763386	10540	Similar to Histone H2B.2.
Os01t0149700-00	0.553407	6275	Hypothetical conserved gene.
Os01t0149750-00	0.602306	7049	Hypothetical protein.
Os01t0149800-01	0.657395	8027	Metallothionein-like protein type 2.
Os01t0149900-01	1	38716.5	Conserved hypothetical protein.
Os01t0150000-01	0.993706	22954	Similar to Synaptic glycoprotein SC2.
Os01t0150000-02	0.971899	20103	3-oxo-5-alpha-steroid 4-dehydrogenase, C-terminal domain containing protein.
Os01t0150100-01	0.77376	10739	Similar to Geranylgeranyltransferase type I beta subunit.
Os01t0150200-01	1	33644	Protein-tyrosine phosphatase-like, PTPLA domain containing protein.
Os01t0150200-02	1	35118	Protein-tyrosine phosphatase-like, PTPLA domain containing protein.
Os01t0150400-00	1	38716.5	Similar to 3-hydroxyacyl-CoA dehydratase PASTICCINO 2A.
Os01t0150500-00	0.821266	12849	Similar to 3-hydroxyacyl-CoA dehydratase PASTICCINO 2A.
Os01t0150700-00	0.899638	16178	Hypothetical conserved gene.
Os01t0150800-01	1	38716.5	Protein-tyrosine phosphatase-like, PTPLA domain containing protein.
Os01t0150950-00	1	38716.5	Conserved hypothetical protein.
Os01t0151100-01	0.52196	5745	HSP20-like chaperone domain containing protein.
Os01t0151200-01	1	24811	Similar to Inner membrane protein ALBINO3, chloroplast precursor. Splice isoform 2.
Os01t0151200-02	0.971899	20700	Similar to inner membrane protein ALBINO3.
Os01t0151200-03	1	34193	Similar to inner membrane protein ALBINO3.
Os01t0151400-01	0.689253	8917	Similar to Gamma-glutamyl transferase.
Os01t0151500-00	0.731854	9821	Similar to GGT4 (GAMMA-GLUTAMYL TRANSPEPTIDASE 4); gamma-glutamyltransferase/ glutathione gamma-glutamylcysteinyltransferase.
Os01t0151600-01	0.291641	3078	Conserved hypothetical protein.
Os01t0151700-01	1	25523	Similar to Short-chain dehydrogenase Tic32.
Os01t0151750-00	0.978636	21902	Hypothetical conserved gene.
Os01t0151900-01	0.731853	9812	Pentatricopeptide repeat domain containing protein.
Os01t0152000-01	1	38716.5	Protein kinase, core domain containing protein.
Os01t0152050-00	1	38716.5	Hypothetical protein.
Os01t0152300-00	0.864248	14920	Similar to Histone H2B.1.
Os01t0152500-00	0.922582	17381	Hypothetical conserved gene.
Os01t0152600-00	1	25605	Protein kinase, catalytic domain domain containing protein.
Os01t0152675-00	1	35893	Non-protein coding transcript.
Os01t0152687-00	1	36209.5	Serine-threonine/tyrosine-protein kinase domain containing protein.
Os01t0152700-01	1	32034	Similar to Histone H2B (CaH2B).
Os01t0152800-01	0.845172	13988	Protein kinase, core domain containing protein.
Os01t0152850-00	0.854065	14301	Hypothetical protein.
Os01t0152900-00	0.804815	11824	Similar to Histone H2B.1.
Os01t0152950-00	1	26543	Cyclin-like F-box domain containing protein.
Os01t0152951-00	1	35998.5	Hypothetical conserved gene.
Os01t0153000-00	1	36352.5	Protein kinase, catalytic domain domain containing protein.
Os01t0153050-00	1	38716.5	Hypothetical protein.
Os01t0153100-00	0.858234	14665	Similar to Histone H2B-3 (Fragment).
Os01t0153150-01	0.677202	8672	Hypothetical conserved gene.
Os01t0153200-00	0.398481	4108	Hypothetical conserved gene.
Os01t0153250-00	0.840005	13789	Hypothetical conserved gene.
Os01t0153275-00	0.821266	12758	Hypothetical protein.
Os01t0153300-00	0.89202	15980	Similar to Histone H2B.1.
Os01t0153400-01	0.592614	6913	Similar to tRNA synthetase class II (D, K and N) family protein.
Os01t0153500-00	1	31721	Protein of unknown function DUF674 domain containing protein.
Os01t0153550-00	1	38716.5	Hypothetical protein.
Os01t0153600-00	1	38716.5	Protein of unknown function DUF674 domain containing protein.
Os01t0153625-00	1	38716.5	Hypothetical protein.
Os01t0153700-01	0.87376	15323	Conserved hypothetical protein.
Os01t0153800-00	1	32030	Similar to gibberellin receptor GID1L2.
Os01t0153900-00	1	38716.5	Hypothetical conserved gene.
Os01t0153950-00	1	38716.5	Protein of unknown function DUF674 domain containing protein.
Os01t0154000-01	0.986026	22488	Conserved hypothetical protein.
Os01t0154200-00	1	38716.5	Protein of unknown function DUF674 domain containing protein.
Os01t0154300-00	1	24135	Hypothetical conserved gene.
Os01t0154500-01	0.872874	15281	Protein of unknown function DUF674 domain containing protein.
Os01t0154550-01	0.72805	9689	Non-protein coding transcript.
Os01t0154600-01	0.821266	12712	Protein of unknown function DUF674 domain containing protein.
Os01t0154950-01	1	36481	Hypothetical gene.
Os01t0155200-00	1	38716.5	Similar to H0525E10.8 protein.
Os01t0155400-01	0.71904	9518	Conserved hypothetical protein.
Os01t0155500-01	0.971899	21259	Protein kinase, catalytic domain domain containing protein.
Os01t0155600-01	0.506712	5466	Similar to Splicing factor RSZ33.
Os01t0155600-02	0.51837	5652	Similar to Splicing factor RSZ33.
Os01t0155800-01	1	38716.5	Conserved hypothetical protein.
Os01t0156300-01	0.967418	19451	Similar to Cappuccino protein.
Os01t0157400-00	1	38716.5	Conserved hypothetical protein.
Os01t0157600-01	1	38716.5	Conserved hypothetical protein.
Os01t0157700-00	0.390654	4032	Glycosyl transferase, family 43 domain containing protein.
Os01t0157800-01	1	38716.5	Heat shock protein DnaJ, N-terminal domain containing protein.
Os01t0157900-01	1	26822	Protein of unknown function Cys-rich family protein.
Os01t0158000-01	1	29921	Importin alpha-2 subunit.
Os01t0158000-02	1	27815	Importin alpha-2 subunit.
Os01t0158100-01	1	34832	Pentatricopeptide repeat containing protein.
Os01t0158200-01	1	34075	Similar to Serine carboxypeptidase II-1 precursor (EC 3.4.16.6) (CP-MII.1) (Fragment).
Os01t0158400-01	0.582278	6683	Galactose-binding like domain containing protein.
Os01t0158400-02	0.582278	6681	Galactose-binding like domain containing protein.
Os01t0158500-01	1	24690	Similar to arginyl-tRNA synthetase.
Os01t0158533-00	1	27967	Hypothetical protein.
Os01t0158566-00	0.987161	22615	Hypothetical conserved gene.
Os01t0158600-01	1	38716.5	Leucine-rich repeat, N-terminal domain containing protein.
Os01t0158800-00	0.923611	17471	Similar to PHD finger protein.
Os01t0158900-01	0.000553022	423	Zinc finger, NF-X1-type domain containing protein.
Os01t0158900-02	0.00122018	495	Hypothetical conserved gene.
Os01t0159000-01	0.993667	22950	Similar to cDNA clone:J023049H21, full insert sequence.
Os01t0159200-01	0.821266	12738	Similar to Fasciclin-like protein FLA18.
Os01t0159300-01	0.644409	7787	Zinc finger, RING/FYVE/PHD-type domain containing protein.
Os01t0159400-01	2.33e-05	291	Similar to Acyl-coenzyme A oxidase 4, peroxisomal (EC 1.3.3.6) (AOX 4) (Short- chain acyl-CoA oxidase) (SAOX) (AtCX4) (G6p) (AtG6).
Os01t0159500-01	0.802361	11605	Rapid ALkalinization Factor domain containing protein.
Os01t0159600-01	0.790228	11197	Small hydrophilic plant seed protein family protein.
Os01t0159800-01	0.980681	22096	Similar to DNA binding protein.
Os01t0160100-01	1	35042	Similar to Pyruvate decarboxylase isozyme 2 (EC 4.1.1.1) (PDC) (Fragment).
Os01t0160150-00	0.986898	22598	Hypothetical protein.
Os01t0160200-02	0.971899	21267	Leucine-rich repeat, N-terminal domain containing protein.
Os01t0160700-00	1	24590	Leucine-rich repeat, N-terminal domain containing protein.
Os01t0160800-01	0.31661	3265	Similar to Protein synthesis inhibitor II (EC 3.2.2.22) (Ribosome-inactivating protein II) (rRNA N-glycosidase).
Os01t0161200-01	1	36092	Hypothetical protein.
Os01t0161300-00	1	38716.5	Hypothetical conserved gene.
Os01t0162001-00	0.472839	4983	Hypothetical gene.
Os01t0162300-01	1	25108	Leucine-rich repeat, plant specific containing protein.
Os01t0162500-01	0.504696	5428	Leucine-rich repeat-containing N-terminal, type 2 domain containing protein.
Os01t0162900-01	1	32969	Hypothetical protein.
Os01t0163000-01	1	24312	Leucine-rich repeat, N-terminal domain containing protein.
Os01t0164400-01	1	28338	Similar to TAF15b (TBP-ASSOCIATED FACTOR 15b); binding / nucleic acid binding / nucleotide binding / zinc ion binding.
Os01t0164500-01	0.880606	15617	Similar to ATP-dependent RNA helicase-like protein.
Os01t0164600-01	1	30567	Protein phosphatase 2C-related domain containing protein.
Os01t0164700-01	1	25073	Uncharacterised protein family UPF0363 domain containing protein.
Os01t0164800-01	0.542135	6073	Breast cancer type 2 susceptibility protein domain containing protein.
Os01t0164900-01	1	30622	BRCA2 repeat containing protein.
Os01t0165000-01	0.971899	20148	DRE binding protein 2.
Os01t0165000-02	0.949446	18586	DRE binding protein 2.
Os01t0165100-02	0.968859	19551	Conserved hypothetical protein.
Os01t0165200-01	0.462194	4839	Kelch-type beta propeller domain containing protein.
Os01t0165200-02	0.41381	4247	Similar to KEAP1.
Os01t0165600-00	1	38716.5	Similar to H0323C08.17 protein.
Os01t0165800-01	1	33990	DNA-binding HORMA domain containing protein.
Os01t0166100-01	0.381608	3934	Similar to Ca(2+)-dependent nuclease.
Os01t0166200-01	0.824123	13032	Hypothetical protein.
Os01t0166300-00	0.942548	18225	Similar to nuclease.
Os01t0166400-01	0.531401	5914	Similar to phosphatidylinositolglycan-related.
Os01t0166400-02	0.976381	21664	Hypothetical conserved gene.
Os01t0166500-02	0.635168	7634	Conserved hypothetical protein.
Os01t0166700-01	0.686405	8860	Saposin family protein.
Os01t0166800-01	1	26819	Similar to ETG1 (E2F TARGET GENE 1).
Os01t0167100-01	1	28074	Hypothetical protein.
Os01t0167100-02	1	29118	Hypothetical conserved gene.
Os01t0167400-01	1	38716.5	Similar to Protein synthesis inhibitor II (EC 3.2.2.22) (Ribosome-inactivating protein II) (rRNA N-glycosidase).
Os01t0167500-01	0.863847	14895	Protein of unknown function DUF250 domain containing protein.
Os01t0167600-00	0.971899	20723	Hypothetical conserved gene.
Os01t0167700-01	0.910198	16656	Conserved hypothetical protein.
Os01t0167750-00	0.604043	7072	Pentatricopeptide repeat domain containing protein.
Os01t0167800-01	1	28126	Conserved hypothetical protein.
Os01t0167900-01	0.631366	7527	KIP1-like domain containing protein.
Os01t0168000-01	1	38716.5	Hypothetical protein.
Os01t0168100-01	0.793703	11359	KIP1-like domain containing protein.
Os01t0168100-02	0.921488	17315	Similar to CENP-E like kinetochore protein.
Os01t0168200-01	1	33213	Similar to Thioredoxin-like protein.
Os01t0168300-01	0.978296	21862	Conserved hypothetical protein.
Os01t0168350-00	0.686216	8853	Non-protein coding transcript.
Os01t0168400-01	0.078023	1493	Zinc finger, RING/FYVE/PHD-type domain containing protein.
Os01t0168450-00	0.24282	2730	Hypothetical protein.
Os01t0168500-01	1	35019	WD40 repeat-like domain containing protein.
Os01t0168600-01	1	35150	Similar to predicted protein.
Os01t0168800-01	1	24424	Alpha/beta hydrolase fold-1 domain containing protein.
Os01t0168850-01	0.968831	19549	Hypothetical gene.
Os01t0169000-00	1	38716.5	Hypothetical protein.
Os01t0169400-01	0.867246	15060	Similar to LOB domain protein 25.
Os01t0169500-01	1	26516	Armadillo-type fold domain containing protein.
Os01t0169500-02	1	31197	Hypothetical conserved gene.
Os01t0169800-01	0.971899	20347	Pyridoxal phosphate-dependent transferase, major region, subdomain 2 domain containing protein.
Os01t0169851-00	1	38716.5	Hypothetical conserved gene.
Os01t0169900-01	1	31408	Protein of unknown function DUF1421 family protein.
Os01t0170000-01	1	31954	Raffinose synthase family protein.
Os01t0170051-00	0.971899	20142	Hypothetical protein.
Os01t0170100-01	0.912138	16706	D111/G-patch domain containing protein.
Os01t0170300-01	0.806687	11898	Serine/threonine protein kinase-related domain containing protein.
Os01t0170500-01	0.437117	4533	Protein of unknown function DUF239, plant domain containing protein.
Os01t0170600-01	1	33024	Hypothetical conserved gene.
Os01t0170600-02	1	34829	UspA domain containing protein.
Os01t0170700-01	1	38716.5	Thiol-activated cytolysin family protein.
Os01t0170800-01	1	23705	Pentatricopeptide repeat domain containing protein.
Os01t0170900-01	0.859931	14766	Conserved hypothetical protein.
Os01t0171000-01	1	27362	BRASSINOSTEROID INSENSITIVE 1-associated receptor kinase 1 precursor (EC 2.7.1.37) (BRI1-associated receptor kinase 1) (Somatic embryogenesis receptor-like kinase 3).
Os01t0171000-02	1	29232	Similar to Leucine-rich repeat receptor-like kinase.
Os01t0171100-00	1	38716.5	Ankyrin repeat domain containing protein.
Os01t0171200-01	0.614637	7243	Conserved hypothetical protein.
Os01t0171200-02	0.802325	11594	Conserved hypothetical protein.
Os01t0171800-01	0.678277	8696	Conserved hypothetical protein.
Os01t0172000-01	0.9936	22945	Glycosyltransferase, ALG3 domain containing protein.
Os01t0172100-01	0.369908	3831	Similar to Triose phosphate/phosphate translocator, non-green plastid, chloroplast precursor (CTPT).
Os01t0172200-01	1	24552	DNA/RNA helicase, DEAD/DEAH box type, N-terminal domain containing protein.
Os01t0172300-01	0.733375	9867	Conserved hypothetical protein.
Os01t0172400-01	0.919562	17177	Similar to Phospholipase D alpha 1.
Os01t0172400-02	0.98256	22275	Phospholipase D alpha 1 precursor (EC 3.1.4.4) (PLD alpha 1) (Choline phosphatase 1) (Phosphatidylcholine-hydrolyzing phospholipase D 1).
Os01t0172400-03	0.998171	23365	Phospholipase D alpha 1 precursor (EC 3.1.4.4) (PLD alpha 1) (Choline phosphatase 1) (Phosphatidylcholine-hydrolyzing phospholipase D 1).
Os01t0172400-04	0.952119	18708	Similar to Phospholipase D alpha 1.
Os01t0172400-05	1	34382	Similar to Phospholipase D alpha 1.
Os01t0172600-01	0.824123	13023	Similar to electron carrier/ heme binding / peroxidase.
Os01t0172701-00	0.971899	19819	Regulator of chromosome condensation, RCC1 domain containing protein.
Os01t0172800-01	0.926534	17586	Embryo-specific 3 family protein.
Os01t0172900-00	1	35893	Glycoside hydrolase, family 28 domain containing protein.
Os01t0173000-01	1	31304	Putative thiol-disulphide oxidoreductase DCC domain containing protein.
Os01t0173100-01	1	30448	Alba, DNA/RNA-binding protein family protein.
Os01t0173600-00	0.0777205	1492	Glyoxalase/bleomycin resistance protein/dioxygenase domain containing protein.
Os01t0173900-01	0.98929	22746	Similar to MRP-like ABC transporter.
Os01t0173950-00	0.525386	5790	Non-protein coding transcript.
Os01t0174000-00	0.387645	3986	Similar to BZIP transcription factor (Fragment).
Os01t0174100-01	1	29587	Conserved hypothetical protein.
Os01t0174200-01	1	23440	Hypothetical protein.
Os01t0174300-01	1	24430	Flavoprotein pyridine nucleotide cytochrome reductase domain containing protein.
Os01t0174300-02	1	24082	Flavoprotein pyridine nucleotide cytochrome reductase domain containing protein.
Os01t0174400-01	1	34008	Hypothetical gene.
Os01t0174500-01	1	32211	Metridin-like ShK toxin domain containing protein.
Os01t0174500-02	1	24591	Similar to cDNA clone:J023048G08, full insert sequence.
Os01t0174600-01	0.803938	11788	Zinc finger, CCCH-type domain containing protein.
Os01t0174700-01	0.599562	7024	Similar to Akt (Fragment).
Os01t0174700-03	0.614862	7251	Similar to predicted protein.
Os01t0174900-01	0.90941	16647	Thioredoxin fold domain containing protein.
Os01t0175000-01	0.662322	8173	Similar to Biostress-resistance-related protein (Fragment).
Os01t0175000-02	0.659642	8094	Similar to Biostress-resistance-related protein (Fragment).
Os01t0175000-03	0.606037	7120	Similar to Biostress-resistance-related protein (Fragment).
Os01t0175100-01	9.85e-11	113	Kv1.4 voltage-gated K+ channel family protein.
Os01t0175400-01	1	32372	Ankyrin repeat containing protein.
Os01t0175500-01	0.811739	12113	Protein of unknown function DUF1618 domain containing protein.
Os01t0175600-01	1	27870	Bicarbonate transporter, eukaryotic domain containing protein.
Os01t0175633-00	1	38716.5	Hypothetical protein.
Os01t0175700-00	1	31367	Similar to cDNA clone:J023086K01, full insert sequence.
Os01t0175733-00	1	32816	Hypothetical protein.
Os01t0175850-00	1	38716.5	UDP-glucuronosyl/UDP-glucosyltransferase domain containing protein.
Os01t0176000-01	1	35533.5	UDP-glucuronosyl/UDP-glucosyltransferase family protein.
Os01t0176050-00	0.710798	9336	Hypothetical protein.
Os01t0176100-00	1	29392	UDP-glucuronosyl/UDP-glucosyltransferase family protein.
Os01t0176150-00	1	25082	Hypothetical protein.
Os01t0176200-01	1	30805	UDP-glucuronosyl/UDP-glucosyltransferase family protein.
Os01t0176200-02	1	33718	UDP-glucuronosyl/UDP-glucosyltransferase family protein.
Os01t0176300-00	0.888557	15887	Pentatricopeptide repeat domain containing protein.
Os01t0176400-01	1	28858	Similar to Photoreceptor-interacting protein-like.
Os01t0176500-01	0.832424	13371	Conserved hypothetical protein.
Os01t0176500-02	0.898423	16139	Hypothetical conserved gene.
Os01t0176700-01	1	31280	Myb-like DNA-binding domain, SHAQKYF class domain containing protein.
Os01t0176751-00	1	24772	Hypothetical protein.
Os01t0176800-01	0.391035	4044	Protein of unknown function DUF2921 domain containing protein.
Os01t0176900-00	0.991973	22854	BZR1, transcriptional repressor domain containing protein.
Os01t0177100-01	0.997088	23282	Similar to STYLOSA protein.
Os01t0177100-02	0.982367	22255	Similar to STYLOSA protein.
Os01t0177150-01	1	32955	Non-protein coding transcript.
Os01t0177200-01	0.992138	22867	Similar to Ubiquitin-specific protease 14.
Os01t0177400-01	1	33665	GA 3 beta-hydroxylase2, GA metabolism
Os01t0177500-00	1	33521	Hypothetical protein.
Os01t0177900-01	0.815404	12252	ABC-2 type transporter domain containing protein.
Os01t0177900-02	0.925462	17545	Similar to Pleiotropic drug resistance protein 6.
Os01t0178000-01	1	35267	Pyridoxal phosphate-dependent transferase, major region, subdomain 1 domain containing protein.
Os01t0178000-02	1	29287	Similar to Transaminase/ transferase, transferring nitrogenous groups.
Os01t0178100-01	0.789831	11187	Region of unknown function DUF1767 domain containing protein.
Os01t0178200-00	1	26200	Similar to integral membrane family protein.
Os01t0178300-01	0.884643	15778	Hypothetical protein.
Os01t0178400-01	0.971899	20595	Similar to Protein phosphatase 2A B'kappa subunit.
Os01t0178500-02	1	30008	Similar to Auxin-responsive protein (Aux/IAA) (Fragment).
Os01t0178600-00	0.971439	19675	Peptidase A1 domain containing protein.
Os01t0178700-01	1	38716.5	Similar to Protein binding protein.
Os01t0178775-00	0.87058	15218	Non-protein coding transcript.
Os01t0178850-00	1	27138	Similar to predicted protein.
Os01t0178900-01	1	27809	Similar to Symbiosis-related disease resistance protein (Fragment).
Os01t0179000-01	1	28596	Transferase family protein.
Os01t0179200-01	0.971899	20826	Syntaxin, N-terminal domain containing protein.
Os01t0179300-01	0.607415	7142	Similar to BRI1-KD interacting protein 128 (Fragment).
Os01t0179300-02	1	34923	Non-protein coding transcript.
Os01t0179400-01	0.906476	16501	Similar to emb2410 (embryo defective 2410).
Os01t0179500-01	0.579249	6625	Enhancer of polycomb-like, N-terminal domain containing protein.
Os01t0179600-01	0.00122328	497	UDP-glucuronosyl/UDP-glucosyltransferase family protein.
Os01t0179700-01	1	35340	Similar to GTP-binding protein YPTM2.
Os01t0179750-00	0.924869	17517	Non-protein coding transcript.
Os01t0179800-01	1	24595	TMS membrane protein/tumour differentially expressed protein family protein.
Os01t0179901-01	0.971899	21155	Conserved hypothetical protein.
Os01t0180000-01	0.971899	20283	Pistil-specific extensin-like protein family protein.
Os01t0180050-00	0.971899	19891	Hypothetical protein.
Os01t0180300-01	0.933852	17944	Lipoprotein, type 6 family protein.
Os01t0180300-02	1	30793	Hypothetical conserved gene.
Os01t0180400-01	0.0080786	740	Protein of unknown function DUF581 domain containing protein.
Os01t0180600-01	1	28555	Similar to MutS homolog 7 (Fragment).
Os01t0180700-01	1	35179	Hypothetical conserved gene.
Os01t0180800-01	0.000765685	458	Heat shock protein Hsp70 family protein.
Os01t0180800-02	0.00221235	564	Similar to heat shock 70 kDa protein 4.
Os01t0180800-03	0.0015232	524	Similar to heat shock 70 kDa protein 4.
Os01t0180850-00	0.00156245	525	Hypothetical protein.
Os01t0181000-00	0.852066	14242	Frigida-like domain containing protein.
Os01t0181033-00	1	38716.5	Similar to NADH dehydrogenase subunit 1.
Os01t0181166-00	0.500639	5314	Hypothetical gene.
Os01t0181300-00	0.588558	6803	Hypothetical protein.
Os01t0182100-01	0.0302713	1063	Protein of unknown function DUF1618 domain containing protein.
Os01t0182200-01	0.668263	8423	Similar to cDNA clone:001-208-D07, full insert sequence.
Os01t0182200-02	0.659387	8075	Similar to Small basic membrane integral protein ZmSIP1-2.
Os01t0182300-01	1	32613	Lipocalin domain containing protein.
Os01t0182400-01	1	32446	Conserved hypothetical protein.
Os01t0182500-00	0.971899	21352	Hypothetical conserved gene.
Os01t0182600-01	5.39e-41	14	GIGANTEA protein.
Os01t0182600-03	6.44e-42	13	GIGANTEA protein.
Os01t0182700-01	0.796313	11439	Similar to WRKY12.
Os01t0182832-00	0.971899	20838	Hypothetical conserved gene.
Os01t0182900-01	1	34416	Conserved hypothetical protein.
Os01t0183000-01	1	31855	Similar to GmCK3p (EC 2.7.1.32) (Fragment).
Os01t0183100-01	0.856366	14488	Cytochrome cd1-nitrite reductase-like, C-terminal haem d1 domain containing protein.
Os01t0183300-01	0.971899	20682	Endonuclease/exonuclease/phosphatase domain containing protein.
Os01t0183400-00	0.87528	15381	Histone-fold domain containing protein.
Os01t0183500-01	0.834033	13529	Cytochrome P450 family protein.
Os01t0183600-01	1	38716.5	Cytochrome P450 family protein.
Os01t0183633-01	0.971899	19948	Similar to predicted protein.
Os01t0183800-01	1	34466	Cyclin-like F-box domain containing protein.
Os01t0183850-00	0.994265	23027	Conserved hypothetical protein.
Os01t0183950-00	1	38716.5	Hypothetical protein.
Os01t0184000-01	0.8529	14261	NUC156 family protein.
Os01t0184000-02	0.842241	13853	NUC156 family protein.
Os01t0184050-00	0.00535501	679	Hypothetical protein.
Os01t0184100-01	0.00434791	654	Similar to 17.5 kDa class II heat shock protein.
Os01t0184200-01	0.978636	21884	Similar to OSIGBa0132G14.1 protein.
Os01t0184500-01	0.738136	9951	DEAD-like helicase, N-terminal domain containing protein.
Os01t0184700-01	1	34389	Conserved hypothetical protein.
Os01t0184800-01	0.989211	22717	Thioredoxin fold domain containing protein.
Os01t0184900-01	1	33832	Similar to SSRP1 protein.
Os01t0184900-02	1	33713	Similar to SSRP1 protein.
Os01t0185000-00	1	38716.5	Hypothetical conserved gene.
Os01t0185200-01	0.990525	22803	Similar to glutaminyl-tRNA synthetase.
Os01t0185200-02	0.998959	23393	Similar to glutaminyl-tRNA synthetase.
Os01t0185200-03	1	23456	Glutaminyl-tRNA synthetase, class Ic domain containing protein.
Os01t0185250-01	1	24458	Hypothetical gene.
Os01t0185300-01	0.904237	16385	Transferase family protein.
Os01t0185300-02	0.800566	11531	Similar to 3-N-debenzoyl-2-deoxytaxol N-benzoyltransferase.
Os01t0185350-01	0.820691	12524	Non-protein coding transcript.
Os01t0185400-01	1	29474	WD40 repeat domain containing protein.
Os01t0185500-00	0.00803439	737	Protein of unknown function DUF1637 domain containing protein.
Os01t0186200-01	0.00129308	501	Similar to Phototropin.
Os01t0186200-02	0.00130142	505	Hypothetical conserved gene.
Os01t0186400-01	1	36352.5	Hypothetical conserved gene.
Os01t0186700-01	1	34452	Similar to Protein kinase GhCLK1 (Fragment).
Os01t0186900-01	0.611854	7199	Similar to cDNA clone:001-117-G12, full insert sequence.
Os01t0186900-02	0.545214	6127	Similar to transposon protein CACTA, En/Spm sub-class.
Os01t0186900-03	0.552791	6271	Similar to cDNA clone:001-117-G12, full insert sequence.
Os01t0186950-00	0.588597	6810	Hypothetical protein.
Os01t0187000-01	0.728327	9693	Conserved hypothetical protein.
Os01t0187200-01	0.971899	20873	Non-protein coding transcript.
Os01t0187300-01	0.686174	8850	Hypothetical conserved gene.
Os01t0187350-00	0.832424	13455	Hypothetical gene.
Os01t0187400-01	1	24493	Similar to glycine-rich protein.
Os01t0187500-01	0.739292	9984	WD40 repeat domain containing protein.
Os01t0187900-01	0.273473	2926	Similar to Transcription factor MYBS2.
Os01t0188100-01	0.995464	23177	Isopenicillin N synthase family protein.
Os01t0188200-01	0.927402	17651	Conserved hypothetical protein.
Os01t0188400-01	0.404195	4149	NADP-dependent malic enzyme, chloroplast precursor (EC 1.1.1.40) (NADP-ME).
Os01t0188400-02	0.282506	2993	Similar to Malic enzyme.
Os01t0188525-00	0.591518	6868	Hypothetical gene.
Os01t0188900-01	0.516868	5629	Similar to Ankyrin-like protein-like protein.
Os01t0189100-01	0.441961	4583	Ankyrin domain containing protein.
Os01t0189700-01	0.349411	3638	Similar to cDNA clone:001-031-C06, full insert sequence.
Os01t0189700-02	0.426314	4408	Ankyrin repeat domain containing protein.
Os01t0189700-03	0.52684	5816	Ankyrin repeat-containing domain domain containing protein.
Os01t0189700-04	0.787559	11135	Hypothetical protein.
Os01t0189800-01	1	35148	Protein of unknown function DUF1618 domain containing protein.
Os01t0190000-01	0.00710692	726	Similar to oxidoreductase.
Os01t0190300-01	1	26277	Similar to Auxin-responsive protein IAA26 (Indoleacetic acid-induced protein 26) (Phytochrome-associated protein 1).
Os01t0190400-01	0.792314	11280	Similar to Hexokinase.
Os01t0190400-02	0.835441	13580	Similar to Hexokinase.
Os01t0190500-01	0.928811	17711	IQ calmodulin-binding region domain containing protein.
Os01t0191000-00	1	38716.5	Similar to H0717B12.1 protein.
Os01t0191100-01	0.881876	15671	Similar to Acidic ribosomal protein P2a-4 (Fragment).
Os01t0191200-01	1	29994	Similar to Acid phosphatase.
Os01t0191200-02	1	29993	Similar to Acid phosphatase.
Os01t0191300-01	1	38716.5	Similar to NAC-type transcription factor.
Os01t0191300-02	1	36620	Similar to NAC-type transcription factor.
Os01t0191300-03	1	26003	Similar to NAC-type transcription factor.
Os01t0191400-01	0.955844	18923	Hypothetical protein.
Os01t0191500-01	1	28502	Similar to Mitochondrial processing peptidase.
Os01t0191700-01	0.932475	17896	Similar to Pyrophosphate-fructose-6-phosphate 1-phosphotransferase-like protein (Pyrophosphate-dependent phosphofructo-1-kinase-like protein).
Os01t0191800-01	1	33255	Similar to Aurora kinase.
Os01t0191800-02	1	32614	Similar to Aurora kinase.
Os01t0191900-01	1	26998	Similar to Blind.
Os01t0192000-01	1	34758	Similar to Zinc finger transcription factor.
Os01t0192000-02	1	31997	Similar to C3H transcription factor.
Os01t0192101-00	1	28783	Hypothetical protein.
Os01t0192300-01	0.95921	19148	Similar to I-box binding factor (Fragment).
Os01t0192300-02	0.998683	23383	Hypothetical conserved gene.
Os01t0192401-00	0.956712	19007	Hypothetical gene.
Os01t0192500-00	0.971899	20183	Similar to H0525G02.3 protein.
Os01t0192550-01	0.784185	11091	Conserved hypothetical protein.
Os01t0192600-01	0.1304	1843	Ndr family protein.
Os01t0192700-00	0.408657	4199	Non-protein coding transcript.
Os01t0192900-00	1	35893	1-aminocyclopropane-1-carboxylate synthase family protein.
Os01t0193250-00	0.320336	3316	Hypothetical gene.
Os01t0193400-01	1	28811	TNFR/CD27/30/40/95 cysteine-rich region domain containing protein.
Os01t0193400-02	0.803938	11789	TNFR/CD27/30/40/95 cysteine-rich region domain containing protein.
Os01t0193400-03	0.803938	11791	TNFR/CD27/30/40/95 cysteine-rich region domain containing protein.
Os01t0193400-04	1	24636	Hypothetical gene.
Os01t0193500-00	0.971899	20636	Conserved hypothetical protein.
Os01t0193600-01	1	36092	Methyltransferase small domain containing protein.
Os01t0193700-00	0.968859	19559	Hypothetical protein.
Os01t0193900-01	0.993468	22938	Homeodomain-like domain containing protein.
Os01t0193900-02	0.913912	16816	Hypothetical conserved gene.
Os01t0194000-01	0.433183	4496	Conserved hypothetical protein.
Os01t0194000-02	0.39179	4059	Hypothetical conserved gene.
Os01t0194200-01	0.250709	2783	IQ calmodulin-binding region domain containing protein.
Os01t0194300-01	1	29237	Similar to NPR1.
Os01t0194600-02	1	38716.5	Thioredoxin fold domain containing protein.
Os01t0195000-01	0.0624026	1366	Zinc finger, C2H2-type domain containing protein.
Os01t0195066-00	1	35787	Non-protein coding transcript.
Os01t0195100-01	1	38716.5	Non-protein coding transcript.
Os01t0195200-01	1	27260	Similar to Serine/threonine-protein kinase PBS1 (EC 2.7.1.37) (AvrPphB susceptible protein 1).
Os01t0195300-00	0.994057	23010	Hypothetical conserved gene.
Os01t0195400-00	0.388444	4006	Harpin-induced 1 domain containing protein.
Os01t0195500-01	0.857688	14624	Translation initiation factor SUI1 domain containing protein.
Os01t0196300-01	1	38716.5	Helix-loop-helix DNA-binding domain containing protein.
Os01t0196500-01	0.984679	22407	Prenylated rab acceptor PRA1 family protein.
Os01t0196600-01	0.315946	3261	Similar to 260 kDa major acidic fibroblast growth factor-stimulated phosphoprotein (Fragment).
Os01t0196800-01	0.978148	21814	Hypothetical protein.
Os01t0197100-00	1	33413	Similar to Cytochrome P450 90C1 (EC 1.14.-.-) (ROTUNDIFOLIA3).
Os01t0197150-00	1	32990	Hypothetical protein.
Os01t0197200-01	0.734487	9882	Similar to predicted protein.
Os01t0197350-00	1	31182	Hypothetical genes.
Os01t0197400-01	0.694395	9005	Conserved hypothetical protein.
Os01t0197450-00	1	38716.5	Pentatricopeptide repeat domain containing protein.
Os01t0197500-00	0.77389	10747	Similar to predicted protein.
Os01t0197700-01	1	34414	Similar to Cytokinin dehydrogenase 2.
Os01t0197900-01	0.109358	1713	RNA-dependent RNA polymerase, eukaryotic-type domain containing protein.
Os01t0198000-01	1	34928	RNA-dependent RNA polymerase, eukaryotic-type domain containing protein.
Os01t0198100-01	0.636858	7669	RNA-dependent RNA polymerase, eukaryotic-type domain containing protein.
Os01t0198200-01	1	29628	Similar to Casein kinase-like protein.
Os01t0198200-02	0.954228	18841	Similar to predicted protein.
Os01t0198200-03	0.971899	19789	Similar to predicted protein.
Os01t0198250-00	1	35063	Hypothetical gene.
Os01t0198500-01	1	33045	Conserved hypothetical protein.
Os01t0198702-01	0.971899	20038	Conserved hypothetical protein.
Os01t0198900-01	1	25874	Polyketide cyclase/dehydrase domain containing protein.
Os01t0198900-02	1	27107	Polyketide cyclase/dehydrase domain containing protein.
Os01t0199300-00	1	23737	Similar to lachrymatory factor synthase.
Os01t0199400-01	0.799706	11510	Alpha/beta hydrolase family protein.
Os01t0199400-02	0.696175	9042	Similar to predicted protein.
Os01t0199550-00	1	38716.5	Non-protein coding transcript.
Os01t0199700-00	1	23597	Protein of unknown function DUF1677, plant domain containing protein.
Os01t0199900-01	1	31082	Similar to Phosphoribosylaminoimidazole carboxylase catalytic subunit (EC 4.1.1.21) (AIR carboxylase) (AIRC).
Os01t0199950-00	1	23901	Hypothetical gene.
Os01t0200000-01	0.774883	10779	Similar to autophagocytosis protein AUT1-like [Oryza sativa (japonica cultivar-group)].
Os01t0200150-00	0.918464	17121	Hypothetical gene.
Os01t0200300-01	1	24209	Similar to Homeobox-leucine zipper protein HOX29.
Os01t0200350-00	1	30435	Hypothetical protein.
Os01t0200400-01	1	30928	Thioredoxin domain 2 containing protein.
Os01t0200500-01	0.922582	17379	MPPN family protein.
Os01t0200600-01	0.955844	18912	Similar to Avr9/Cf-9 rapidly elicited protein 111A.
Os01t0200700-01	0.530613	5869	Similar to Metallothionein-like protein type 3 (MT-3) (MWMT3).
Os01t0200950-00	0.507707	5481	Non-protein coding transcript.
Os01t0201000-01	0.83091	13315	Similar to protein kinase family protein.
Os01t0201100-01	0.730049	9727	Similar to xylosyltransferase oxt.
Os01t0201200-01	0.3181	3293	Similar to Protein kinase.
Os01t0201250-00	1	24072	Similar to DNA-binding WRKY.
Os01t0201275-00	0.777598	10857	Conserved hypothetical protein.
Os01t0201300-00	1	38716.5	Non-protein coding transcript.
Os01t0201500-00	1	25134	Similar to early nodulin 20.
Os01t0201600-01	0.971899	20495	Virulence factor, pectin lyase fold family protein.
Os01t0201600-02	0.59455	6936	Non-protein coding transcript.
Os01t0201700-01	1	24868	Similar to M23 protein (Fragment).
Os01t0201750-01	1	38716.5	Non-protein coding transcript.
Os01t0201800-00	1	30485	Hypothetical conserved gene.
Os01t0201850-01	0.673584	8545	Hypothetical conserved gene.
Os01t0201900-01	1	31133	Conserved hypothetical protein.
Os01t0202500-01	3.35e-08	167	Similar to B-box zinc finger family protein.
Os01t0202601-00	1	38716.5	Conserved hypothetical protein.
Os01t0202700-00	0.667177	8388	Similar to Flowering locus T3.
Os01t0202800-00	1	30088	Similar to NOD26-like membrane integral protein ZmNIP1-1.
Os01t0203000-01	0.981194	22157	BZR1, transcriptional repressor family protein.
Os01t0203300-01	0.932555	17906	Conserved hypothetical protein.
Os01t0203400-01	1	38716.5	Hypothetical protein.
Os01t0203800-01	0.918715	17142	Protein of unknown function DUF641, plant domain containing protein.
Os01t0203800-02	0.932475	17900	Protein of unknown function DUF641, plant domain containing protein.
Os01t0203900-00	0.935269	18005	Hypothetical protein.
Os01t0204000-01	0.683023	8796	DNA polymerase subunit Cdc27 domain containing protein.
Os01t0204000-02	0.76295	10529	Hypothetical conserved gene.
Os01t0205100-01	1	23625	WD40 repeat-like domain containing protein.
Os01t0205200-01	1	30737	Pentatricopeptide repeat domain containing protein.
Os01t0205300-00	0.666595	8331	Similar to rho termination factor, N-terminal domain containing protein.
Os01t0205500-01	0.951863	18696	Similar to 60S ribosomal protein L11-2 (L16). Splice isoform 2.
Os01t0205550-00	0.930199	17768	Non-protein coding transcript.
Os01t0205600-01	0.971899	20600	Crotonase, core domain containing protein.
Os01t0205700-01	1	35068	Similar to Shaggy-like kinase (Fragment).
Os01t0205800-00	0.790493	11212	Non-protein coding transcript.
Os01t0205900-01	0.52326	5765	Similar to Class III peroxidase GvPx2b (Fragment).
Os01t0205900-02	0.52196	5744	Similar to Class III peroxidase GvPx2b (Fragment).
Os01t0206200-01	1	23788	Conserved hypothetical protein.
Os01t0206300-00	1	32424	Similar to CBL-interacting protein kinase 18.
Os01t0206600-01	1	34943	Conserved hypothetical protein.
Os01t0206650-00	1	31993	Hypothetical protein.
Os01t0206700-01	1	36209.5	Similar to Serine/threonine protein kinase (CBL-interacting protein kinase 20).
Os01t0206700-02	1	32896	Similar to cDNA clone:J013031K24, full insert sequence.
Os01t0206700-03	1	33755	Similar to Serine/threonine protein kinase (CBL-interacting protein kinase 20).
Os01t0206800-01	0.826833	13120	Protein kinase, core domain containing protein.
Os01t0207001-00	0.967419	19461	Hypothetical protein.
Os01t0207200-01	1	28933	Similar to Peptide-N4-(N-acetyl-beta-glucosaminyl)asparagine amidase A (EC 3.5.1.52) (PNGase A) (Glycopeptide N-glycosidase) (N-glycanase) [Contains: Peptide-N4-(N-acetyl-beta-glucosaminyl)asparagine amidase A light chain (PNGase A small chain) (PNGase A subunit B); Peptide-N4- (N-acetyl-beta-glucosaminyl)asparagine amidase A heavy chain (PNGase A large chain) (PNGase A subunit A)].
Os01t0207300-00	0.948407	18499	Similar to S-adenosylmethionine synthetase 1 (EC 2.5.1.6) (Methionine adenosyltransferase 1) (AdoMet synthetase 1). Splice isoform 2.
Os01t0207400-01	0.952119	18709	Similar to peptide-N4-asparagine amidase A.
Os01t0207500-01	0.647045	7852	Hypothetical protein.
Os01t0207600-00	0.802361	11637	Similar to peptide-N4-asparagine amidase A.
Os01t0208400-01	0.660157	8119	Similar to peptide-N4-asparagine amidase A.
Os01t0208600-01	1	24139	Actin-binding WH2 domain containing protein.
Os01t0208600-02	1	34737	Actin-binding WH2 domain containing protein.
Os01t0208600-03	0.821266	12756	Actin-binding WH2 domain containing protein.
Os01t0208700-01	0.84188	13842	Similar to Phosphoenolpyruvate carboxylase (Fragment).
Os01t0208800-01	0.800035	11513	Similar to Phosphoenolpyruvate carboxylase (Fragment).
Os01t0209000-01	0.759921	10460	Alg9-like mannosyltransferase family protein.
Os01t0209000-02	0.747234	10150	Alg9-like mannosyltransferase family protein.
Os01t0209150-01	1	38716.5	Hypothetical gene.
Os01t0209200-01	0.826378	13101	Similar to 14-3-3 protein 7.
Os01t0209300-00	0.730999	9795	Non-protein coding transcript.
Os01t0209400-01	0.424254	4372	Nucleotide-binding, alpha-beta plait domain containing protein.
Os01t0209500-01	0.695397	9023	Zinc finger, RING-type domain containing protein.
Os01t0209566-00	0.634568	7612	Hypothetical protein.
Os01t0209700-01	0.294179	3101	Similar to GA 2-oxidase 5.
Os01t0209750-00	0.350571	3653	Hypothetical protein.
Os01t0209800-01	1	26595	Similar to Cationic amino acid transporter (Fragment).
Os01t0209800-02	1	26596	Similar to Cationic amino acid transporter (Fragment).
Os01t0209901-00	1	36620	Hypothetical protein.
Os01t0210300-01	0.876621	15463	Conserved hypothetical protein.
Os01t0210400-00	1	38716.5	Protein of unknown function DUF616 domain containing protein.
Os01t0210500-01	0.0302565	1062	Similar to SOUL-like protein.
Os01t0210550-00	0.00229258	578	Hypothetical gene.
Os01t0210600-02	1	25685	Protein of unknown function DUF538 family protein.
Os01t0210700-01	0.325363	3388	Similar to Potassium channel (Fragment).
Os01t0210750-00	0.641997	7761	Hypothetical protein.
Os01t0210800-01	0.559358	6338	Conserved hypothetical protein.
Os01t0210900-01	0.81487	12197	Cytochrome P450 family protein.
Os01t0211000-00	1	29251	Cytochrome P450 family protein.
Os01t0211200-00	0.425501	4399	Cytochrome P450 family protein.
Os01t0211600-01	0.249556	2775	Cytochrome P450 family protein.
Os01t0211800-01	0.809148	11989	Similar to VirE2-interacting protein VIP1.
Os01t0212000-01	0.971899	20809	Hypothetical protein.
Os01t0212100-01	0.962818	19359	DEAD-like helicase, N-terminal domain containing protein.
Os01t0212100-02	0.995337	23116	Similar to P20Sh148J07 (Fragment).
Os01t0212400-01	1	33709	EF-Hand type domain containing protein.
Os01t0212500-01	1	35566	Conserved hypothetical protein.
Os01t0212700-01	1	35566	Similar to RING-H2 finger protein ATL2K.
Os01t0212900-00	1	38716.5	Hypothetical conserved gene.
Os01t0213350-01	1	38716.5	Hypothetical gene.
Os01t0213400-01	1	38716.5	Zinc finger, RING/FYVE/PHD-type domain containing protein.
Os01t0213800-01	1	24838	Similar to Transcription factor PCF5.
Os01t0214001-00	1	24264	Hypothetical protein.
Os01t0214200-01	0.763889	10569	Esterase, SGNH hydrolase-type, subgroup domain containing protein.
Os01t0214300-01	0.986772	22539	Conserved hypothetical protein.
Os01t0214400-01	0.993305	22924	Similar to predicted protein.
Os01t0214500-01	1	26255	Conserved hypothetical protein.
Os01t0214600-01	1	38716.5	Lipase, GDSL domain containing protein.
Os01t0214800-01	0.667471	8411	Lipase, GDSL domain containing protein.
Os01t0214800-02	0.898261	16127	Similar to Esterase.
Os01t0214800-03	0.938552	18095	Similar to Esterase.
Os01t0214901-00	0.949567	18597	Hypothetical protein.
Os01t0215000-01	0.944571	18284	Lipase, GDSL domain containing protein.
Os01t0215100-00	1	38716.5	Similar to scpl50 (serine carboxypeptidase-like 50); serine-type carboxypeptidase.
Os01t0215500-01	1	38716.5	Similar to esterase.
Os01t0215700-01	0.457694	4790	Esterase, SGNH hydrolase-type domain containing protein.
Os01t0215700-02	0.46524	4877	Esterase, SGNH hydrolase-type domain containing protein.
Os01t0215725-00	0.28931	3062	Hypothetical protein.
Os01t0216000-01	1	38716.5	Lipase, GDSL domain containing protein.
Os01t0216150-00	1	38716.5	Hypothetical protein.
Os01t0216300-01	1	38716.5	Lipase, GDSL domain containing protein.
Os01t0216400-00	1	38716.5	Lipase, GDSL domain containing protein.
Os01t0216500-00	0.971899	20043	Lipase, GDSL domain containing protein.
Os01t0216600-00	1	35998.5	Hypothetical protein.
Os01t0216900-00	0.909053	16601	Lipase, GDSL domain containing protein.
Os01t0216951-00	1	38716.5	Non-protein coding transcript.
Os01t0217000-01	0.0444798	1185	Protein of unknown function DUF231, plant domain containing protein.
Os01t0217000-02	0.0596789	1331	Similar to Alpha galactosidase.
Os01t0217050-00	0.440273	4564	Hypothetical protein.
Os01t0217100-01	1	33484	Conserved hypothetical protein.
Os01t0217400-00	1	35514.5	Conserved hypothetical protein.
Os01t0217500-01	0.865888	14989	ThiJ/PfpI domain containing protein.
Os01t0217800-01	0.733175	9858	ThiJ/PfpI domain containing protein.
Os01t0217900-00	0.617838	7292	Hypothetical conserved gene.
Os01t0218032-01	0.971899	19933	Similar to Repressor of silencing 1.
Os01t0218100-01	0.0230548	971	Helix-loop-helix DNA-binding domain containing protein.
Os01t0218200-00	0.859589	14738	Thioredoxin domain 2 containing protein.
Os01t0218350-00	0.856625	14582	Hypothetical protein.
Os01t0218500-01	1	28489	Similar to ZCN14 protein.
Os01t0218500-02	1	33738	Similar to SP3D.
Os01t0218500-03	1	26427	Similar to ZCN14 protein.
Os01t0218500-04	1	28022	Non-protein coding transcript.
Os01t0218700-01	1	29653	ABC transporter integral membrane type 1 domain containing protein.
Os01t0218700-02	0.490622	5211	Similar to peroxisomal membrane ABC transporter family, PMP family.
Os01t0218800-01	1	30481	Similar to Trithorax 5 (Fragment).
Os01t0218800-02	1	32354	Similar to SET domain protein.
Os01t0218900-01	1	33669	Zinc finger, PHD-type domain containing protein.
Os01t0219000-00	0.971899	20123	Conserved hypothetical protein.
Os01t0219100-01	1	29897	SFT2-like family protein.
Os01t0219200-01	0.933852	17940	F-box domain, Skp2-like domain containing protein.
Os01t0219300-01	0.971899	21474	Conserved hypothetical protein.
Os01t0220100-01	1	38716.5	Similar to Cellulase.
Os01t0220150-00	0.834033	13522	Hypothetical protein.
Os01t0220200-01	0.732689	9854	Similar to Uncharacterized plant-specific domain TIGR01589 family protein.
Os01t0220300-01	1	26308	Translation elongation factor EF1B/ribosomal protein S6 domain containing protein.
Os01t0220400-01	1	26367	Hypothetical protein.
Os01t0220500-00	1	25404	Similar to predicted protein.
Os01t0220801-00	1	38716.5	Hypothetical protein.
Os01t0220900-01	1	38716.5	Hypothetical conserved gene.
Os01t0221000-00	0.971899	20666	Hypothetical protein.
Os01t0221100-01	1	32873	GH3 auxin-responsive promoter family protein.
Os01t0221100-02	1	30672	GH3 auxin-responsive promoter family protein.
Os01t0221300-01	1	27645	Conserved hypothetical protein.
Os01t0221400-00	1	26227	Conserved hypothetical protein.
Os01t0221500-01	0.120494	1777	Protein of unknown function DUF2358 domain containing protein.
Os01t0221600-00	0.971899	21368	Malate transporter, aliminium toerance domain containing protein.
Os01t0221700-00	1	28457	Similar to GDT1-like protein 1, chloroplastic.
Os01t0221800-01	1	28536	Non-protein coding transcript.
Os01t0221900-01	0.853144	14272	Similar to peptidase C45, acyl-coenzyme A/6-aminopenicillanic acid acyl-transferase.
Os01t0222001-01	0.667309	8400	Hypothetical conserved gene.
Os01t0222300-01	0.923611	17464	Conserved hypothetical protein.
Os01t0222500-01	0.439545	4555	Similar to Vacuolar ATP synthase subunit E (EC 3.6.3.14) (V-ATPase E subunit) (Vacuolar proton pump E subunit).
Os01t0222600-01	1	29158	Conserved hypothetical protein.
Os01t0222700-01	0.906297	16443	Protein of unknown function DUF659 domain containing protein.
Os01t0222700-02	0.921488	17302	Protein of unknown function DUF659 domain containing protein.
Os01t0222800-00	1	32964	Similar to OSIGBa0145C12.7 protein.
Os01t0222900-01	1	30328	Curculin-like (mannose-binding) lectin domain containing protein.
Os01t0223000-01	0.254251	2796	Lipase, GDSL domain containing protein.
Os01t0223200-01	1	29108	Lipase, GDSL domain containing protein.
Os01t0223300-01	0.987563	22635	Protein of unknown function DUF1677, Oryza sativa domain containing protein.
Os01t0223500-00	1	30214	Similar to Esterase.
Os01t0223600-01	0.231326	2639	Similar to Pto kinase interactor 1-like protein.
Os01t0223700-01	0.995464	23174	Bulb-type lectin domain domain containing protein.
Os01t0223800-00	0.625353	7408	Hypothetical conserved gene.
Os01t0223900-01	0.375269	3877	Serine/threonine protein kinase-related domain containing protein.
Os01t0224000-00	1	23966	Serine/threonine protein kinase-related domain containing protein.
Os01t0224100-01	0.0113709	815	Similar to DNA binding protein-like protein.
Os01t0224100-02	0.0194931	925	Similar to DNA binding protein-like protein.
Os01t0224166-00	1	38716.5	Hypothetical gene.
Os01t0224200-00	0.701536	9165	Hypothetical conserved gene.
Os01t0224300-01	0.960051	19193	CHCH domain containing protein.
Os01t0224400-01	1	24294	Similar to Mitochondrial carrier protein.
Os01t0224500-01	1	28838	Conserved hypothetical protein.
Os01t0224700-01	0.978484	21872	Flavin monooxygenase-like enzyme, Auxin biosynthesis
Os01t0225000-00	0.990525	22802	Mitochondrial carrier protein domain containing protein.
Os01t0225100-01	0.971899	21481	Conserved hypothetical protein.
Os01t0225200-01	0.967418	19448	Similar to predicted protein.
Os01t0225300-01	0.866769	15027	Conserved hypothetical protein.
Os01t0225400-01	0.844077	13940	Pyruvate/Phosphoenolpyruvate kinase, catalytic core domain containing protein.
Os01t0225550-01	1	29610	Hypothetical gene.
Os01t0225600-00	1	32426	Similar to Dehydrin.
Os01t0225700-01	1	24563	Hypothetical gene.
Os01t0226200-00	1	26666	Conserved hypothetical protein.
Os01t0226250-00	0.815237	12230	Non-protein coding transcript.
Os01t0226300-01	0.731109	9803	Reticulon family protein.
Os01t0226400-01	1	33513	ATPase, AAA-type, core domain containing protein.
Os01t0226450-00	0.971899	21147	Hypothetical protein.
Os01t0226500-01	0.816126	12291	Conserved hypothetical protein.
Os01t0226500-02	0.909403	16639	Similar to predicted protein.
Os01t0226600-01	0.914745	16848	Similar to C4-dicarboxylate transporter/malic acid transport protein.
Os01t0226600-02	0.859209	14725	Similar to C4-dicarboxylate transporter/malic acid transport protein.
Os01t0226666-00	0.832424	13374	Hypothetical protein.
Os01t0226700-01	0.961622	19276	Protein of unknown function DUF623, plant domain containing protein.
Os01t0227100-01	0.322912	3347	Glucose/ribitol dehydrogenase family protein.
Os01t0227100-02	0.289102	3058	Similar to oxidoreductase.
Os01t0227200-01	1	23630	Similar to Somatic embryogenesis receptor kinase-like protein.
Os01t0227250-00	0.971899	19698	Hypothetical gene.
Os01t0227300-01	1	27591	Similar to RAB7D.
Os01t0227350-00	1	24344	Hypothetical protein.
Os01t0227400-01	1	23544	Similar to Cytochrome P450 71A1 (EC 1.14.-.-) (CYPLXXIA1) (ARP-2).
Os01t0227500-01	1	38716.5	Cytochrome P450 family protein.
Os01t0227700-01	1	38716.5	Cytochrome P450 family protein.
Os01t0227800-01	0.971899	20310	Similar to cDNA, clone: J075083L18, full insert sequence.
Os01t0228300-01	0.719545	9538	Mpv17/PMP22 family protein.
Os01t0228400-01	3.98e-06	245	Pentatricopeptide repeat domain containing protein.
Os01t0228450-00	8.94e-07	207	Hypothetical protein.
Os01t0228500-01	0.928811	17722	Harpin-induced 1 domain containing protein.
Os01t0228600-01	1	33323	Similar to 2-hydroxyacid dehydrogenase (AGR_L_379p).
Os01t0228600-02	1	38716.5	Similar to glyoxylate reductase.
Os01t0228600-03	1	34115	Similar to 2-hydroxyacid dehydrogenase (AGR_L_379p).
Os01t0228800-01	1	32080	Conserved hypothetical protein.
Os01t0228800-02	0.978941	21918	Similar to cDNA clone:J013042E14, full insert sequence.
Os01t0228901-01	0.540988	6042	Hypothetical gene.
Os01t0229000-00	0.630512	7487	Similar to Transcription factor myb.
Os01t0229100-01	0.918464	17125	Similar to Eukaryotic translation initiation factor 3 subunit 6-interacting protein.
Os01t0229100-02	1	29062	Protein-tyrosine phosphatase, active site domain containing protein.
Os01t0229200-01	0.819985	12441	VHS domain containing protein.
Os01t0229200-02	0.827721	13156	Hypothetical conserved gene.
Os01t0229200-03	0.854569	14335	Hypothetical conserved gene.
Os01t0229200-04	0.839331	13747	Hypothetical conserved gene.
Os01t0229250-00	0.849241	14079	Hypothetical gene.
Os01t0229300-01	0.728346	9702	Similar to Embryonic flower 1-like protein.
Os01t0229400-01	0.828798	13226	Similar to Rac-like GTP-binding protein 1.
Os01t0229500-01	0.68857	8899	Thioesterase superfamily domain containing protein.
Os01t0229600-01	0.908604	16577	Conserved hypothetical protein.
Os01t0229700-00	1	36620	WD40 repeat domain containing protein.
Os01t0229900-01	0.670785	8504	Similar to Ubiquitin-conjugating enzyme family protein, expressed.
Os01t0229900-02	0.993164	22911	Similar to Shaggy-related protein kinase dzeta (EC 2.7.1.-) (ASK-dzeta).
Os01t0229900-03	0.916729	16965	Hypothetical conserved gene.
Os01t0230200-01	0.657876	8052	Basic helix-loop-helix dimerisation region bHLH domain containing protein.
Os01t0230700-01	0.971899	20905	Hypothetical conserved gene.
Os01t0230800-01	1	32099	Conserved hypothetical protein.
Os01t0231000-01	1	34532	Similar to Auxin-responsive protein (Aux/IAA) (Fragment).
Os01t0231000-02	1	28231	Similar to Auxin-responsive protein (Aux/IAA) (Fragment).
Os01t0231000-03	1	33062	Similar to Auxin-responsive protein (Aux/IAA) (Fragment).
Os01t0231500-01	0.954752	18854	Similar to Casein kinase I (Fragment).
Os01t0231500-02	1	31441	Similar to casein kinase I isoform delta-like.
Os01t0231600-00	1	38716.5	Pleckstrin homology-type domain containing protein.
Os01t0231700-01	1	29605	Similar to 60S acidic ribosomal protein P2-B (CaRP2B).
Os01t0231800-01	0.979894	21970	Similar to cDNA clone:J033025F17, full insert sequence.
Os01t0231900-01	0.680801	8775	K Homology, type 1, subgroup domain containing protein.
Os01t0231950-00	0.680666	8771	Hypothetical gene.
Os01t0232000-00	0.826796	13119	Major intrinsic protein family protein.
Os01t0232100-01	0.816054	12285	Similar to Tonoplast membrane integral protein ZmTIP4-3.
Os01t0232200-00	1	36620	WD40 repeat domain containing protein.
Os01t0232300-01	0.96491	19388	Similar to TRZ3 (TRNASE Z 3); 3'-tRNA processing endoribonuclease/ catalytic.
Os01t0232400-01	0.505131	5439	Similar to VHS1 protein (Fragment).
Os01t0232400-02	0.493457	5232	Similar to VHS1 protein (Fragment).
Os01t0232450-01	0.0081278	745	Conserved hypothetical protein.
Os01t0232500-01	0.776524	10821	Ubiquitin-conjugating enzyme/RWD-like domain containing protein.
Os01t0232500-02	0.560587	6346	Similar to PFU3/UBC26 (UBIQUITIN-CONJUGATING ENZYME 26); ubiquitin-protein ligase.
Os01t0232550-00	0.81039	12075	Hypothetical conserved gene.
Os01t0232700-01	0.213914	2485	Similar to Histidinol dehydrogenase, chloroplast precursor (EC 1.1.1.23) (HDH). Splice isoform 2.
Os01t0232700-02	0.275534	2941	Similar to Histidinol dehydrogenase.
Os01t0232800-01	1	26235	Similar to KOB1.
Os01t0233000-01	0.816142	12297	DREPP plasma membrane polypeptide family protein.
Os01t0233100-00	0.827721	13148	Similar to Cyclin-A1-2.
Os01t0233400-00	0.987106	22606	Histone H4 acetyltransferase, NuA4 complex, Eaf6 domain containing protein.
Os01t0233500-01	1	25510	Cyclin.
Os01t0233800-01	1	38716.5	Similar to Viroid symptom modulation protein.
Os01t0233850-00	1	30393	Hypothetical gene.
Os01t0233900-01	0.844077	13945	Similar to cDNA clone:J013003E06, full insert sequence.
Os01t0234001-01	1	38716.5	Hypothetical conserved gene.
Os01t0234100-01	0.479434	5080	Transcriptional factor B3 family protein.
Os01t0234300-00	1	38716.5	Similar to Pectinesterase.
Os01t0234433-00	1	38716.5	Hypothetical protein.
Os01t0234499-00	1	38716.5	Similar to Pectinesterase.
Os01t0234700-01	1	29650	Harpin-induced 1 domain containing protein.
Os01t0234800-01	0.90108	16218	Similar to 25.3 kDa vesicle transport protein.
Os01t0234800-02	1	34544	Non-protein coding transcript.
Os01t0234900-01	0.0625315	1368	Similar to Ubiquitin ligase SINAT5 (EC 6.3.2.-) (Seven in absentia homolog 5). Splice isoform 2.
Os01t0235100-01	0.464257	4857	Similar to predicted protein.
Os01t0235200-01	0.48724	5180	Conserved hypothetical protein.
Os01t0235200-02	0.51837	5648	Conserved hypothetical protein.
Os01t0235300-01	0.653922	7984	SOUL haem-binding protein domain containing protein.
Os01t0235300-02	0.659387	8074	SOUL haem-binding protein domain containing protein.
Os01t0235325-00	0.813211	12134	Hypothetical protein.
Os01t0235350-00	0.587456	6781	Conserved hypothetical protein.
Os01t0235400-01	0.520519	5704	Similar to predicted protein.
Os01t0235400-02	0.976054	21654	Similar to Importin-alpha re-exporter (Cellular apoptosis susceptibility protein homolog).
Os01t0235500-01	1	38716.5	Conserved hypothetical protein.
Os01t0235632-00	0.878487	15544	Hypothetical protein.
Os01t0235700-01	0.891878	15979	Similar to BHLH transcription factor (Fragment).
Os01t0235700-02	0.90171	16253	Similar to BHLH transcription factor (Fragment).
Os01t0235800-01	0.971899	21120	K Homology domain containing protein.
Os01t0235850-00	1	35893	Hypothetical protein.
Os01t0235900-00	1	36092	Thioredoxin fold domain containing protein.
Os01t0236000-01	1	34536	Conserved hypothetical protein.
Os01t0236300-01	1	29511	Similar to Auxin response factor 18.
Os01t0236300-02	1	29695	Similar to Auxin response factor 18.
Os01t0236400-01	0.763566	10563	Similar to protein ABIL1.
Os01t0236700-01	0.777598	10858	Octicosapeptide/Phox/Bem1p domain containing protein.
Os01t0236700-02	1	34260	Hypothetical conserved gene.
Os01t0236800-01	1	29731	Similar to predicted protein.
Os01t0236900-00	1	31903	Hypothetical protein.
Os01t0237000-01	1	35998.5	Uncharacterised protein family UPF0497, trans-membrane plant subgroup domain containing protein.
Os01t0237100-01	0.980681	22062	Phosphoglycerate mutase domain containing protein.
Os01t0237200-00	0.327602	3427	Conserved hypothetical protein.
Os01t0237400-00	1	38716.5	Hypothetical conserved gene.
Os01t0238200-01	1	29957	Conserved hypothetical protein.
Os01t0238200-02	1	28385	Conserved hypothetical protein.
Os01t0238287-00	0.856625	14557	Hypothetical protein.
Os01t0238500-01	1	25482	Similar to Branched-chain-amino-acid aminotransferase-like protein 3, chloroplast precursor.
Os01t0238500-02	1	28007	Similar to Branched-chain-amino-acid aminotransferase-like protein 3, chloroplast precursor.
Os01t0238600-01	1	27814	Nucleic acid-binding, OB-fold domain containing protein.
Os01t0238700-01	0.808372	11948	Oligopeptide transporter OPT superfamily protein.
Os01t0238800-01	0.563793	6387	Hypothetical conserved gene.
Os01t0238800-02	0.802361	11715	Similar to NFD6 (NUCLEAR FUSION DEFECTIVE 6).
Os01t0238850-00	1	33824	Hypothetical gene.
Os01t0238900-01	0.879673	15587	Similar to Protein SOF1.
Os01t0239000-01	0.576981	6580	Hypothetical conserved gene.
Os01t0239000-02	0.986688	22526	Similar to Phosphate starvation regulator protein (Regulatory protein of P- starvation acclimation response Psr1).
Os01t0239100-01	0.00249313	584	Heat shock protein DnaJ family protein.
Os01t0239100-02	1	35149	Heat shock protein DnaJ family protein.
Os01t0239150-00	0.0693659	1405	Hypothetical protein.
Os01t0239200-01	2.03e-05	288	Similar to Phophate translocator (Fragment).
Os01t0239300-01	0.893092	16034	Conserved hypothetical protein.
Os01t0239700-01	1	33843	Similar to Leucine-rich receptor-like protein kinase.
Os01t0239700-02	1	33380	Similar to Leucine-rich receptor-like protein kinase.
Os01t0239700-03	0.971899	19971	Similar to predicted protein.
Os01t0240600-01	0.40005	4123	Hypothetical conserved gene.
Os01t0240700-00	0.18146	2271	Hypothetical conserved gene.
Os01t0240725-00	0.173311	2179	Hypothetical protein.
Os01t0241000-01	0.290703	3071	Conserved hypothetical protein.
Os01t0241100-01	0.820907	12570	Conserved hypothetical protein.
Os01t0241400-01	0.814019	12173	Thioredoxin fold domain containing protein.
Os01t0242200-01	0.496219	5261	Zinc finger, C2H2-type domain containing protein.
Os01t0242300-01	1	25618	Optic atrophy 3 family protein.
Os01t0242333-00	0.967418	19445	Non-protein coding transcript.
Os01t0242400-01	0.922411	17360	Lateral organ boundaries, LOB domain containing protein.
Os01t0242450-00	1	38716.5	Non-protein coding transcript.
Os01t0242500-01	1	30457	D-tyrosyl-tRNA(Tyr) deacylase family protein.
Os01t0242600-01	0.449588	4660	C2 calcium-dependent membrane targeting domain containing protein.
Os01t0242600-02	0.451839	4688	C2 calcium-dependent membrane targeting domain containing protein.
Os01t0242800-00	1	35998.5	Hypothetical protein.
Os01t0242900-01	0.652765	7971	Similar to 60S ribosomal protein L18A.
Os01t0242900-02	0.661784	8160	Conserved hypothetical protein.
Os01t0243000-01	1	27752	Similar to triacylglycerol lipase.
Os01t0243100-01	1	33480	Similar to Kinesin.
Os01t0243200-01	0.900445	16202	Similar to integral membrane transporter family protein.
Os01t0243200-02	0.697115	9077	Biopterin transport-related protein BT1 family protein.
Os01t0243300-01	1	25230	Hypothetical protein.
Os01t0243400-01	1	33314	Hypothetical conserved gene.
Os01t0243450-00	0.959122	19125	Non-protein coding transcript.
Os01t0243600-00	1	38716.5	Conserved hypothetical protein.
Os01t0243700-01	1	23957	Similar to Beta-1,3-glucanase-like protein.
Os01t0243700-02	1	27194	Similar to Beta-1,3-glucanase-like protein.
Os01t0243800-01	0.971899	19742	Hypothetical conserved gene.
Os01t0243901-00	0.821266	12735	Hypothetical protein.
Os01t0244000-00	0.549114	6216	Domain of unknown function DUF1618 domain containing protein.
Os01t0245532-00	0.971899	21427	Similar to J075123K08, full insert sequence.
Os01t0245600-00	1	38716.5	Conserved hypothetical protein.
Os01t0245700-00	1	35998.5	Domain of unknown function DUF1618 domain containing protein.
Os01t0245901-00	1	36209.5	Domain of unknown function DUF1618 domain containing protein.
Os01t0246100-01	1	27187	Zinc finger, RING/FYVE/PHD-type domain containing protein.
Os01t0246200-00	0.182235	2283	Similar to TCP-domain protein.
Os01t0246400-01	0.0305916	1067	Similar to Low molecular mass early light-inducible protein HV90, chloroplast precursor (ELIP).
Os01t0246500-01	1	32443	Similar to Minus dominance protein.
Os01t0246700-01	0.296975	3124	Similar to WRKY transcription factor 1.
Os01t0247500-01	1	38716.5	Protein kinase, core domain containing protein.
Os01t0247550-00	1	38716.5	Hypothetical protein.
Os01t0247600-01	0.0111004	810	Conserved hypothetical protein.
Os01t0247700-01	0.980519	22036	Similar to inner membrane transport protein.
Os01t0247900-01	1	32182	AWPM-19-like family protein.
Os01t0248000-01	0.971899	21423	Stigma-specific protein Stig1 family protein.
Os01t0248300-00	1	29111	Similar to Pathogen-related protein.
Os01t0248350-00	1	38716.5	Hypothetical protein.
Os01t0248400-01	0.546837	6160	Similar to Isocitrate dehydrogenase (Fragment).
Os01t0248450-00	0.974136	21587	Non-protein coding transcript.
Os01t0248500-01	0.376711	3883	Similar to Pathogen-related protein.
Os01t0248600-01	0.258554	2818	GINS complex, Psf2 component family protein.
Os01t0248701-00	0.823655	13007	Terpenoid synthase domain containing protein.
Os01t0248800-01	0.869012	15091	Conserved hypothetical protein.
Os01t0248850-00	1	38716.5	Hypothetical gene.
Os01t0249050-00	1	38716.5	Hypothetical protein.
Os01t0249100-00	1	38716.5	Similar to Expansin-A9.
Os01t0249200-01	1	30578	Similar to Nectarin 1 precursor (EC 1.15.1.1) (Superoxide dismutase [Mn]).
Os01t0249300-01	1	28599	Lg106-like family protein.
Os01t0249300-02	1	27811	Lg106-like family protein.
Os01t0249700-00	1	36352.5	Heavy metal-associated domain, HMA domain containing protein.
Os01t0249800-00	0.596088	6990	Heavy metal-associated domain, HMA domain containing protein.
Os01t0249900-01	0.747234	10173	Protein of unknown function DUF573 family protein.
Os01t0250200-00	1	24527	Conserved hypothetical protein.
Os01t0250600-01	0.65755	8039	Conserved hypothetical protein.
Os01t0250900-01	0.130907	1845	HAD superfamily (subfamily IG) hydrolase, 5'-Nucleotidase protein.
Os01t0251000-01	1	33962	Protein of unknown function DUF3769 domain containing protein.
Os01t0251100-01	1	34999	Similar to 50S ribosomal protein L3-2, chloroplast precursor.
Os01t0251100-02	1	35225	Similar to 50S ribosomal protein L3-2, chloroplast precursor.
Os01t0251200-01	0.573788	6541	Zinc finger, C2H2-like domain containing protein.
Os01t0251200-02	1	23880	Hypothetical conserved gene.
Os01t0251400-01	1	30823	Conserved hypothetical protein.
Os01t0252100-01	0.627193	7428	Similar to Glycogen synthase kinase-3 homolog MsK-3 (EC 2.7.1.-).
Os01t0252100-02	0.640999	7738	Similar to Glycogen synthase kinase-3 homolog MsK-3 (EC 2.7.1.-).
Os01t0252100-03	0.652344	7964	Similar to Glycogen synthase kinase-3 homolog MsK-3 (EC 2.7.1.-).
Os01t0252150-00	0.475216	5013	Hypothetical protein.
Os01t0252200-01	0.417311	4280	Zinc finger, CCCH-type domain containing protein.
Os01t0252300-01	1	24989	Conserved hypothetical protein.
Os01t0252400-01	1	38716.5	Hypothetical gene.
Os01t0252600-00	0.179455	2234	Similar to predicted protein.
Os01t0252900-01	1	33292	Zinc finger, CCHC-type domain containing protein.
Os01t0253000-01	1	36352.5	Similar to LpimPth3.
Os01t0253050-00	1	38716.5	Conserved hypothetical protein.
Os01t0253100-01	0.430361	4472	Similar to Avr9/Cf-9 induced kinase 1.
Os01t0253100-02	0.508285	5491	Hypothetical conserved gene.
Os01t0253200-00	1	38716.5	Similar to pectinesterase inhibitor domain containing protein.
Os01t0253300-01	1	28883	Importin alpha-1a subunit.
Os01t0253300-02	1	29199	Importin alpha-1a subunit.
Os01t0253400-01	1	36352.5	Protein of unknown function DUF1218 family protein.
Os01t0253500-01	1	31266	Conserved hypothetical protein.
Os01t0253600-01	1	31498	Replication factor A protein 3 domain containing protein.
Os01t0253800-00	1	38716.5	Conserved hypothetical protein.
Os01t0253900-01	1	32800	Similar to triacylglycerol lipase.
Os01t0253900-02	1	32526	Lipase, class 3 family protein.
Os01t0254000-01	0.130036	1841	Similar to NTGB2 (Fragment).
Os01t0254100-01	1	27342	Similar to CTV.2.
Os01t0254100-02	0.971899	19857	Similar to Lissencephaly type-1-like homology motif; CTLH, C-terminal to LisH motif; Nitrous oxide reductase, N-terminal; WD40-like; Quinonprotein alcohol dehydrogenase-like.
Os01t0254200-01	0.945085	18304	Conserved hypothetical protein.
Os01t0254300-00	0.999076	23402	Pectinesterase (EC 3.1.1.11) (Fragment).
Os01t0254350-00	0.941951	18190	Hypothetical gene.
Os01t0254400-00	1	38716.5	Hypothetical conserved gene.
Os01t0254800-01	0.947671	18437	Hypothetical conserved gene.
Os01t0254850-00	1	38716.5	Hypothetical conserved gene.
Os01t0254900-01	1	26461	Similar to Syntaxin 22 (AtSYP22) (AtVAM3).
Os01t0254950-01	0.971899	21292	Hypothetical gene.
Os01t0255000-01	1	25919	Similar to Soluble epoxide hydrolase.
Os01t0255100-01	1	28121	Similar to Soluble epoxide hydrolase.
Os01t0255700-00	1	38716.5	Conserved hypothetical protein.
Os01t0256300-00	1	38716.5	Conserved hypothetical protein.
Os01t0256400-01	1	24546	Similar to Dynein light chain 1 protein DLC-1 (Fragment).
Os01t0256500-02	0.00618022	699	Similar to ZnI.
Os01t0256600-01	0.819678	12431	Ribosomal protein L18/L5 domain containing protein.
Os01t0256800-01	0.959017	19109	Similar to zinc finger helicase family protein.
Os01t0256800-02	0.9553	18878	Hypothetical conserved gene.
Os01t0256900-01	1	25922	Similar to SmX6 protein.
Os01t0257100-01	0.822141	12970	Rapid ALkalinization Factor family protein.
Os01t0257300-01	1	38716.5	Similar to FPF1.
Os01t0257400-01	1	35297	Zinc finger, CCCH-type domain containing protein.
Os01t0257900-01	1	26965	Hypothetical protein.
Os01t0258000-01	1	24390	Conserved hypothetical protein.
Os01t0258100-01	1	30148	Hypothetical conserved gene.
Os01t0258100-02	1	33403	Hypothetical conserved gene.
Os01t0258600-00	1	31940	Similar to predicted protein.
Os01t0258700-01	1	33839	Zinc finger, CCCH-type domain containing protein.
Os01t0258700-03	1	33935	Similar to zinc finger CCCH type domain-containing protein ZFN-like 1.
Os01t0259200-01	0.627271	7437	Similar to serine/threonine protein kinase PBS1.
Os01t0259200-02	0.732493	9832	Similar to Protein kinase.
Os01t0259300-01	1	38716.5	Non-protein coding transcript.
Os01t0259400-01	1	32417	Armadillo-type fold domain containing protein.
Os01t0259600-01	0.971899	20053	Similar to phosphoadenosine phosphosulfate (PAPS) reductase family protein.
Os01t0259900-00	1	27063	Conserved hypothetical protein.
Os01t0259933-00	0.832424	13444	Non-protein coding transcript.
Os01t0259966-00	0.968859	19555	Non-protein coding transcript.
Os01t0260000-01	1	28882	Protein prenyltransferase domain containing protein.
Os01t0260100-01	0.43081	4480	Similar to Kinesin heavy chain (Fragment).
Os01t0260500-01	1	35998.5	Hypothetical conserved gene.
Os01t0260700-01	0.85669	14586	Similar to PUR ALPHA-1.
Os01t0260800-01	1	23969	Conserved hypothetical protein.
Os01t0261000-01	0.980742	22129	Hypothetical gene.
Os01t0261100-01	0.959003	19108	Zinc finger, RING-type domain containing protein.
Os01t0261200-01	0.851779	14216	No apical meristem (NAM) protein domain containing protein.
Os01t0261200-02	1	26892	Similar to NAC domain-containing protein 74.
Os01t0261500-01	0.824573	13046	Similar to Nucleoside-diphosphate-sugar epimerase.
Os01t0261500-02	0.955835	18895	NAD(P)-binding domain containing protein.
Os01t0261500-03	0.997472	23307	Similar to Nucleoside-diphosphate-sugar epimerase.
Os01t0261600-00	1	26900	Similar to agmatine coumaroyltransferase.
Os01t0262000-00	1	26901	Similar to agmatine coumaroyltransferase.
Os01t0262401-00	0.971899	21366	Hypothetical genes.
Os01t0262500-01	0.67426	8583	TRAM/LAG1/CLN8 homology domain domain containing protein.
Os01t0262600-01	1	31665	Glycosyl transferase, group 1 domain containing protein.
Os01t0262700-01	1	38716.5	Similar to predicted protein.
Os01t0262700-02	1	26188	Hypothetical conserved gene.
Os01t0263000-00	1	38716.5	Similar to Peroxidase.
Os01t0263300-01	0.0277356	1034	Similar to Peroxidase 72 precursor (EC 1.11.1.7) (Atperox P72) (PRXR8) (ATP6a).
Os01t0263400-00	1	29540	Pentatricopeptide repeat domain containing protein.
Os01t0263500-01	0.761341	10499	Similar to predicted protein.
Os01t0263600-01	0.87058	15231	U5 snRNP-associated 102 kDa protein (U5-102 kDa protein).
Os01t0263600-02	0.923611	17457	Similar to U5 snRNP-associated 102 kDa protein (U5-102 kDa protein).
Os01t0263900-00	6.3e-07	198	Hypothetical protein.
Os01t0264000-01	1.17e-05	268	Zinc finger, Dof-type domain containing protein.
Os01t0264100-00	0.743131	10039	Similar to UDP-glucose pyrophosphorylase.
Os01t0264125-00	1	38716.5	Non-protein coding transcript.
Os01t0264400-01	0.637873	7685	Conserved hypothetical protein.
Os01t0264500-01	1	25312	Similar to T11I18.15 protein.
Os01t0264600-00	1	28211	Conserved hypothetical protein.
Os01t0264700-01	0.9936	22944	Cellular retinaldehyde binding/alpha-tocopherol transport family protein.
Os01t0264900-01	1	24401	Non-protein coding transcript.
Os01t0265000-00	0.981194	22167	Aromatic-ring hydroxylase-like domain containing protein.
Os01t0265100-01	1	25556	Similar to ADP-ribosylation factor.
Os01t0265200-01	1	33383	Mitochondrial carrier protein domain containing protein.
Os01t0265400-01	0.832424	13380	Conserved hypothetical protein.
Os01t0265400-02	1	33825	Conserved hypothetical protein.
Os01t0265700-01	0.878487	15546	Conserved hypothetical protein.
Os01t0265800-01	1	35288	RNA-binding region RNP-1 (RNA recognition motif) domain containing protein.
Os01t0265800-02	1	33942	RNA-binding region RNP-1 (RNA recognition motif) domain containing protein.
Os01t0265900-00	0.852066	14238	Similar to translin family protein.
Os01t0266000-01	1	31749	RNA-binding protein Lupus La domain containing protein.
Os01t0266100-01	0.397046	4094	Similar to RING finger family protein.
Os01t0266200-01	0.923224	17403	Conserved hypothetical protein.
Os01t0266400-01	0.793291	11332	Conserved hypothetical protein.
Os01t0266500-01	0.0238518	978	Phenazine biosynthesis PhzC/PhzF protein family protein.
Os01t0266600-01	1	35368	Thioredoxin fold domain containing protein.
Os01t0266600-02	1	35230	Thioredoxin fold domain containing protein.
Os01t0266800-01	0.000583578	427	Cystinosin/ERS1p repeat containing protein.
Os01t0267050-01	0.125024	1808	Non-protein coding transcript.
Os01t0267100-01	1	33393	MT-A70 family protein.
Os01t0267200-01	1	26056	Similar to 26S proteasome non-ATPase regulatory subunit 14 (26S proteasome regulatory subunit rpn11).
Os01t0267300-00	1	38716.5	Hypothetical conserved gene.
Os01t0267400-01	1	26704	Similar to cell number regulator 5.
Os01t0267600-01	0.86512	14953	Sad1/UNC-like, C-terminal domain containing protein.
Os01t0267800-00	1	27676	Serine/threonine protein kinase domain containing protein.
Os01t0267900-01	1	34087	Similar to Calmodulin NtCaM3 (Calmodulin NtCaM4) (Calmodulin NtCaM5) (Calmodulin NtCaM6) (Calmodulin NtCaM7) (Calmodulin NtCaM8) (Calmodulin NtCaM11) (Calmodulin NtCaM12).
Os01t0268000-01	0.103704	1675	Hypothetical protein.
Os01t0268100-01	0.0956143	1628	Similar to Major facilitator superfamily antiporter.
Os01t0268201-00	0.348818	3622	Non-protein coding transcript.
Os01t0268300-01	1	34987	Similar to DNA gyrase B subunit.
Os01t0268300-02	1	33179	Similar to DNA gyrase subunit B, chloroplastic/mitochondrial.
Os01t0268600-01	0.874839	15369	Glycoside hydrolase, family 31 protein.
Os01t0268700-00	1	38716.5	Protein of unknown function DUF617, plant domain containing protein.
Os01t0268733-00	1	38716.5	Hypothetical gene.
Os01t0268800-01	1	35279	Ubiquitin-associated/translation elongation factor EF1B, N-terminal, eukaryote domain containing protein.
Os01t0268800-02	1	33918	Ubiquitin-associated/translation elongation factor EF1B, N-terminal, eukaryote domain containing protein.
Os01t0268900-01	1	24643	Conserved hypothetical protein.
Os01t0269000-01	1	31609	Similar to Hydroxymethylglutaryl-CoA lyase.
Os01t0269100-01	1	24309	Similar to Rab proteins geranylgeranyltransferase component A 2 (Rab escort protein 2) (REP-2) (Choroideraemia-like protein).
Os01t0269500-01	0.840876	13804	Conserved hypothetical protein.
Os01t0269550-01	0.259003	2823	Hypothetical protein.
Os01t0269800-00	1	38716.5	NB-ARC domain containing protein.
Os01t0269900-01	1	33249	Actin/actin-like family protein.
Os01t0269950-00	0.971899	19901	Hypothetical protein.
Os01t0270100-01	1	32458	Similar to Cysteine protease inhibitor.
Os01t0270100-02	1	31631	Similar to cDNA clone:001-200-C04, full insert sequence.
Os01t0270300-01	1	30963	Similar to Cationic peroxidase isozyme 40K precursor.
Os01t0270300-02	1	28587	Similar to Cationic peroxidase isozyme 40K precursor.
Os01t0270501-00	1	32379	Hypothetical protein.
Os01t0271000-01	0.976999	21696	Conserved hypothetical protein.
Os01t0271200-01	1	33227	Similar to Glutamyl-tRNA synthetase.
Os01t0271400-00	0.971899	19812	Peptidase S14, ClpP family protein.
Os01t0271500-01	1	35173	Similar to RUB-activating enzyme (Ubiquitin activating enzyme E1-like protein).
Os01t0271700-01	1	27169	Conserved hypothetical protein.
Os01t0272600-01	0.636773	7667	Similar to Root determined nodulation 1.
Os01t0272650-00	0.821548	12949	Hypothetical protein.
Os01t0272700-00	1	31059	Hypothetical conserved gene.
Os01t0272800-01	0.120855	1783	Conserved hypothetical protein.
Os01t0272850-00	0.139639	1914	Hypothetical protein.
Os01t0273000-01	0.995293	23115	Similar to 26 proteasome complex subunit DSS1 (Deleted in split hand/split foot protein 1) (Split hand/foot deleted protein 1).
Os01t0273100-01	0.856625	14577	Similar to Ubiquitin conjugating protein-like (Ubiquitin-conjugating enzyme) (Ubiquitinating enzyme).
Os01t0273150-00	1	38716.5	Hypothetical gene.
Os01t0273200-00	1	38716.5	Conserved hypothetical protein.
Os01t0273300-01	0.842241	13860	BSD domain containing protein.
Os01t0273500-01	1	23796	Heat shock protein DnaJ, N-terminal domain containing protein.
Os01t0273800-01	0.989211	22716	FAD-dependent pyridine nucleotide-disulphide oxidoreductase domain containing protein.
Os01t0273850-00	1	38716.5	Hypothetical gene.
Os01t0273900-00	1	38716.5	Conserved hypothetical protein.
Os01t0274100-00	0.102352	1671	Similar to disulfide oxidoreductase/ monooxygenase/ oxidoreductase.
Os01t0274201-00	0.522887	5760	Hypothetical gene.
Os01t0274300-01	1	25072	Hypothetical protein.
Os01t0274500-00	1	38716.5	Similar to Expansin-A11.
Os01t0274601-01	1	29005	Hypothetical gene.
Os01t0274800-01	0.959026	19113	R2R3-type MYB transcription factor, Sugar partitioning into anther
Os01t0274901-01	1	38716.5	Hypothetical conserved gene.
Os01t0275300-01	0.649215	7877	Conserved hypothetical protein.
Os01t0275500-00	1	28308	Similar to Protein argonaute 15.
Os01t0275600-01	0.665499	8292	Similar to Argonaute 4 protein.
Os01t0275600-02	1	29703	Similar to Protein argonaute 4A.
Os01t0275800-01	1	24813	Hypothetical gene.
Os01t0275900-00	0.472708	4978	Hypothetical conserved gene.
Os01t0275950-00	1	38716.5	Hypothetical conserved gene.
Os01t0276000-01	0.715569	9439	Similar to 60S ribosomal protein L30.
Os01t0276033-00	1	33247	Non-protein coding transcript.
Os01t0276066-00	1	23571	Non-protein coding transcript.
Os01t0276100-01	1	28417	Similar to 3-isopropylmalate dehydrogenase, chloroplast precursor (EC 1.1.1.85) (Beta-IPM dehydrogenase) (IMDH) (3-IPM-DH).
Os01t0276200-00	0.579658	6629	Similar to Mitochondrial import receptor subunit TOM40.
Os01t0276300-01	0.707093	9259	Similar to Group 3 late embryogenesis abundant protein (Fragment).
Os01t0276400-01	1	26121	Similar to presenilin.
Os01t0276500-01	0.0173585	900	Similar to Histidine biosynthesis bifunctional protein hisIE, chloroplast precursor [Includes: Phosphoribosyl-AMP cyclohydrolase (EC 3.5.4.19) (PRA-CH); Phosphoribosyl-ATP pyrophosphatase (EC 3.6.1.31) (PRA-PH)].
Os01t0276500-02	0.00980234	778	Similar to Histidine biosynthesis bifunctional protein hisIE, chloroplast precursor [Includes: Phosphoribosyl-AMP cyclohydrolase (EC 3.5.4.19) (PRA-CH); Phosphoribosyl-ATP pyrophosphatase (EC 3.6.1.31) (PRA-PH)].
Os01t0276600-01	0.513783	5553	Zinc finger, RING/FYVE/PHD-type domain containing protein.
Os01t0276650-00	0.794228	11380	Non-protein coding transcript.
Os01t0276700-01	1	30751	Similar to Pyruvate kinase, cytosolic isozyme (EC 2.7.1.40) (PK).
Os01t0276700-02	1	29796	Similar to Pyruvate kinase, cytosolic isozyme (EC 2.7.1.40) (PK).
Os01t0276700-03	1	24598	Similar to Pyruvate kinase.
Os01t0276700-04	0.983694	22317	Similar to Pyruvate kinase.
Os01t0276800-01	1	35285	Mannose-6-phosphate receptor, binding domain containing protein.
Os01t0276800-02	1	33527	Similar to predicted protein.
Os01t0276800-03	1	28970	Hypothetical conserved gene.
Os01t0276800-04	1	35164	Similar to predicted protein.
Os01t0276800-05	1	34827	Similar to predicted protein.
Os01t0276900-01	1	38716.5	Conserved hypothetical protein.
Os01t0277100-01	0.725761	9658	Hypothetical protein.
Os01t0277500-01	0.821266	12751	Zinc finger, Dof-type domain containing protein.
Os01t0277600-00	0.927291	17643	Similar to aminophospholipid ATPase.
Os01t0277700-01	1	33547	Similar to Glycosyl hydrolases family 17 protein.
Os01t0278000-00	0.832424	13375	VQ domain containing protein.
Os01t0278050-00	1	36620	Hypothetical conserved gene.
Os01t0278100-01	1	35893	Conserved hypothetical protein.
Os01t0278200-01	0.362769	3760	Similar to Ran-binding protein 17.
Os01t0278466-00	0.809315	12017	Non-protein coding transcript.
Os01t0278600-01	0.903237	16335	PDZ/DHR/GLGF domain containing protein.
Os01t0278600-02	0.980519	22034	PDZ/DHR/GLGF domain containing protein.
Os01t0278900-01	1	24467	Similar to 50S ribosomal protein L40.
Os01t0278950-00	1	26071	Similar to predicted protein.
Os01t0278975-00	0.9011	16219	Hypothetical protein.
Os01t0279000-01	0.890548	15925	Zinc finger, DHHC-type domain containing protein.
Os01t0279100-01	0.00130142	504	Similar to Basic leucine zipper transcription factor CAT103 (Fragment).
Os01t0279100-02	0.038783	1140	Similar to Magnesium-protoporphyrin ix monomethyl ester cyclase (Fragment).
Os01t0279200-01	0.800484	11524	Similar to COP9 signalosome complex subunit 2.
Os01t0279200-02	0.912414	16719	Similar to COP9 signalosome complex subunit 2 (Signalosome subunit 2) (FUSCA protein 12) (FUSCA12).
Os01t0279200-03	1	35137	Similar to COP9 signalosome complex subunit 2.
Os01t0279300-01	0.666131	8310	Similar to Calmodulin 1 (Fragment).
Os01t0279400-01	0.194146	2348	Major facilitator superfamily antiporter.
Os01t0279500-01	0.442322	4590	Hypothetical gene.
Os01t0279700-01	0.989211	22712	Major facilitator superfamily protein.
Os01t0279700-02	1	24662	Major facilitator superfamily protein.
Os01t0279700-03	0.815237	12234	Non-protein coding transcript.
Os01t0279800-01	0.732493	9833	Similar to LRR protein.
Os01t0279800-02	0.390654	4030	Similar to BRASSINOSTEROID INSENSITIVE 1-associated receptor kinase 1.
Os01t0279900-01	0.94074	18164	Similar to Transcription factor TGA6 (AtbZIP45). Splice isoform 2.
Os01t0280000-01	1	35372	Similar to Histone mRNA exonuclease 1.
Os01t0280000-02	1	35296	Similar to Histone mRNA exonuclease 1.
Os01t0280200-01	1	30079	IQ motif, EF-hand binding site domain containing protein.
Os01t0280400-00	1	34019	DNA-binding protein.
Os01t0280500-01	1	38716.5	Similar to Eukaryotic translation initiation factor 6 (eIF-6) (B4 integrin interactor) (CAB) (p27(BBP)) (B(2)GCN homolog).
Os01t0280600-01	0.664542	8251	Conserved hypothetical protein.
Os01t0281000-01	1	32932	Cyclin-like F-box domain containing protein.
Os01t0281050-00	1	30796	Hypothetical protein.
Os01t0281100-01	7.51e-14	78	Conserved hypothetical protein.
Os01t0281200-01	0.0103401	795	Similar to Type B-like cyclin (Fragment).
Os01t0281250-00	0.047167	1212	Hypothetical protein.
Os01t0281301-00	1	38716.5	Protein of unknown function DUF1645 domain containing protein.
Os01t0281400-00	0.841791	13825	Coatomer, beta subunit domain containing protein.
Os01t0281600-01	0.659721	8096	Cupredoxin domain containing protein.
Os01t0282251-01	0.80105	11540	Similar to CAA30375.1 protein.
Os01t0282800-02	0.778092	10884	Similar to Tubulin beta-5 chain (Beta-5 tubulin).
Os01t0282866-00	0.60351	7062	Hypothetical protein.
Os01t0283000-01	1	27351	Conserved hypothetical protein.
Os01t0283000-02	1	26565	Conserved hypothetical protein.
Os01t0283100-01	1	26484	Similar to Ferripyochelin-binding protein-like.
Os01t0283100-02	1	26388	Similar to Ferripyochelin-binding protein-like.
Os01t0283300-01	0.912835	16727	Conserved hypothetical protein.
Os01t0283300-02	0.885333	15808	Conserved hypothetical protein.
Os01t0283400-01	1	30265	Conserved hypothetical protein.
Os01t0283500-01	0.736476	9917	Similar to predicted protein.
Os01t0283500-02	0.149568	1998	Peptidase S54, rhomboid domain containing protein.
Os01t0283600-00	1	27417	Similar to Cinnamoyl CoA reductase.
Os01t0283700-01	1	38716.5	Similar to Cinnamoyl-CoA reductase (EC 1.2.1.44).
Os01t0284500-01	0.856303	14459	Similar to Nectarin 1 precursor (EC 1.15.1.1) (Superoxide dismutase [Mn]).
Os01t0284700-01	1	31472	Similar to Peptidyl-prolyl cis-trans isomerase.
Os01t0284900-01	0.391086	4047	Conserved hypothetical protein.
Os01t0285200-01	0.592614	6900	Conserved hypothetical protein.
[truncated: 39,184 more rows]
