# Supplementary material for: Diverse panicle architecture results from various combinations of Prl5/GA20ox4 and Pbl6/APO1 alleles
Source: Commun Biol. 2020 Jun 11;3:302. doi: 10.1038/s42003-020-1036-8 (PMC7289860; doi:10.1038/s42003-020-1036-8)
Supplement: Supplementary file 5 — Supplemantary Data 3 [file 42003_2020_1036_MOESM5_ESM.xlsx]

## Sheet: Supplymentary Data Set3
GO ID	NIL_Pbl6 - Koshihikari (p value)	NIL_Prl5 - Koshihikari (p value)	Term
GO:0009408	2.15e-11	1	response to heat
GO:0007623	1.4e-08	0.721226	circadian rhythm
GO:0000160	1.26e-06	1	phosphorelay signal transduction system
GO:0006457	5.88e-06	1	protein folding
GO:0009228	1.76e-05	0.0148654	thiamine biosynthetic process
GO:0048263	0.000131817	1	determination of dorsal identity
GO:0006145	0.000191562	1	purine nucleobase catabolic process
GO:0009855	0.000603261	1	determination of bilateral symmetry
GO:0010286	0.000603261	1	heat acclimation
GO:0042128	0.000665584	1	nitrate assimilation
GO:0009409	0.000791852	0.679718	response to cold
GO:0010014	0.000791852	1	meristem initiation
GO:0061077	0.000791852	1	chaperone-mediated protein folding
GO:0080060	0.000791852	1	integument development
GO:0000302	0.00168512	0.271214	response to reactive oxygen species
GO:0006986	0.00204692	1	response to unfolded protein
GO:0051085	0.00204692	1	chaperone mediated protein folding requiring cofactor
GO:0015979	0.00249953	1	photosynthesis
GO:0052865	0.00283026	0.0320735	1-deoxy-D-xylulose 5-phosphate biosynthetic process
GO:0034605	0.00308142	1	cellular response to heat
GO:0042554	0.00457286	1	superoxide anion generation
GO:0046110	0.00457286	1	xanthine metabolic process
GO:0009651	0.00490247	0.0231945	response to salt stress
GO:0009416	0.00587663	1	response to light stimulus
GO:0061014	0.00670584	1	positive regulation of mRNA catabolic process
GO:0000291	0.00711955	1	nuclear-transcribed mRNA catabolic process, exonucleolytic
GO:2000121	0.00777849	1	regulation of removal of superoxide radicals
GO:1900034	0.00841661	0.179292	regulation of cellular response to heat
GO:0042026	0.0104245	1	protein refolding
GO:0070370	0.0104245	1	cellular heat acclimation
GO:0034620	0.0105393	1	cellular response to unfolded protein
GO:0015995	0.0122198	1	chlorophyll biosynthetic process
GO:0009961	0.0135052	1	response to 1-aminocyclopropane-1-carboxylic acid
GO:0015713	0.0151909	1	phosphoglycerate transport
GO:0006354	0.0155747	1	DNA-templated transcription, elongation
GO:0090332	0.0155747	1	stomatal closure
GO:0015840	0.0160472	0.245311	urea transport
GO:0033614	0.0160472	1	chloroplast proton-transporting ATP synthase complex assembly
GO:0055114	0.0160472	1	oxidation-reduction process
GO:0071329	0.0196368	0.151331	cellular response to sucrose stimulus
GO:0010587	0.0210433	1	miRNA catabolic process
GO:0010114	0.0235449	0.403143	response to red light
GO:0015714	0.024293	1	phosphoenolpyruvate transport
GO:0006949	0.0258108	1	syncytium formation
GO:0042273	0.0268323	1	ribosomal large subunit biogenesis
GO:1901918	0.030722	0.0320735	negative regulation of exoribonuclease activity
GO:0009063	0.030722	1	cellular amino acid catabolic process
GO:0010922	0.030722	1	positive regulation of phosphatase activity
GO:0042326	0.030722	1	negative regulation of phosphorylation
GO:0042817	0.030722	1	pyridoxal metabolic process
GO:0016117	0.0308719	1	carotenoid biosynthetic process
GO:0006275	0.0315275	1	regulation of DNA replication
GO:0006573	0.033026	1	valine metabolic process
GO:0009965	0.033026	1	leaf morphogenesis
GO:0010087	0.0333938	0.460445	phloem or xylem histogenesis
GO:0016540	0.0336777	1	protein autoprocessing
GO:0051131	0.0357834	1	chaperone-mediated protein complex assembly
GO:0009308	0.0405687	0.898823	amine metabolic process
GO:0006333	0.0431319	0.329898	chromatin assembly or disassembly
GO:0010583	0.044283	0.150123	response to cyclopentenone
GO:0009414	0.044283	0.65509	response to water deprivation
GO:0098542	0.0474263	1	defense response to other organism
GO:0006552	0.0495769	1	leucine catabolic process
GO:0010228	0.352559	0.00728202	vegetative to reproductive phase transition of meristem
GO:0010501	0.683932	0.000476018	RNA secondary structure unwinding
GO:0006397	0.763677	0.00215689	mRNA processing
GO:0032508	1	0.00215689	DNA duplex unwinding
GO:0006598	1	0.00728202	polyamine catabolic process
GO:0043087	1	0.00728202	regulation of GTPase activity
GO:0000278	1	0.0151374	mitotic cell cycle
GO:0010158	1	0.0151374	abaxial cell fate specification
GO:0032940	1	0.0163476	secretion by cell
GO:0071555	1	0.0163883	cell wall organization
GO:0032527	1	0.0320735	protein exit from endoplasmic reticulum
GO:0046203	1	0.0320735	spermidine catabolic process
GO:0070918	1	0.0320735	production of small RNA involved in gene silencing by RNA
GO:0000184	1	0.0402547	nuclear-transcribed mRNA catabolic process, nonsense-mediated decay
